# Supplementary material for: Genome-Wide Association Studies for Striga asiatica Resistance in Tropical Maize
Source: Int J Genomics. 2021 Jun 20;2021:9979146. doi: 10.1155/2021/9979146 (PMC8238628; doi:10.1155/2021/9979146)
Supplement: Supplementary Materials — Table S1: the phenotypic data file contains the raw data collected on various Striga resistance traits on 30 maize inbred lines from IITA. Table S2: the genotypic data file contains the HapMap genotypic information for the 30 maize inbred lines from IITA. The two data files can be used to run genome-wide association studies (GWAS), and the GAPIT package in the R software was used by the authors. [file 9979146.f1.zip]

Archive with 3 entries (2 files):
- 9979146.f1/Genotypicdata.txt
- 9979146.f1/Phenotypic data.docx
- 9979146.f1/
