# Supplementary material for: Genome-Wide Association Studies for Striga asiatica Resistance in Tropical Maize
Source: Int J Genomics. 2021 Jun 20;2021:9979146. doi: 10.1155/2021/9979146 (PMC8238628; doi:10.1155/2021/9979146)
Supplement: Supplementary Materials — Table S1: the phenotypic data file contains the raw data collected on various Striga resistance traits on 30 maize inbred lines from IITA. Table S2: the genotypic data file contains the HapMap genotypic information for the 30 maize inbred lines from IITA. The two data files can be used to run genome-wide association studies (GWAS), and the GAPIT package in the R software was used by the authors. [file 9979146.f1.zip › 9979146.f1/Genotypicdata.txt]

rs#	alleles	chrom	pos	strand	assembly#	center	protLSID	assayLSID	panelLSID	QCcode	TZSTR195	TZISTR1116	TZISTR1172	TZSTR170	IITATZISTR1132	TZISTR1119	TZISTR1175	TZSTR179	IITATZISTR1137	TZISTR1133	TZISTR1178	TZSTR182	IITATZISTR1138	TZISTR1134	5057	TZSTR184	IITATZISTR1156	TZISTR1154	9540	TZEI4	TZSTR186	IITATZISTR1157	TZISTR1160	TZMI721	TZSTR188	IITATZISTR1158	TZISTR1162	TZMI728	TZSTR189	IITATZISTR1159
4771206|F|0-17:G>A-17:G>A	G/A	6 dna:chromosome chromosome:AGPv4:6:1:174033170:1 REF	5773904	NA	NA	NA	NA	NA	NA	NA	GG	AA	GA	GA	GG	GA	GG	GG	GG	AA	GA	GG	GG	AA	GG	AA	GA	GG	AA	GG	AA	GG	GA	GA	AA	GA	AA	GG	GG	GA
2427131|F|0-37:A>G-37:A>G	A/G	3 dna:chromosome chromosome:AGPv4:3:1:235667834:1 REF	34110339	NA	NA	NA	NA	NA	NA	NA	AG	AA	AA	AA	AG	AG	AG	AA	AG	AA	AG	GG	AA	AA	AA	AG	AG	GG	AA	AA	GG	GG	GG	GG	AA	AG	AA	AA	AA	AA
7061857|F|0-33:A>G-33:A>G	A/G	4 dna:chromosome chromosome:AGPv4:4:1:246994605:1 REF	137415099	NA	NA	NA	NA	NA	NA	NA	AA	GG	AG	AG	AA	AG	AG	AA	AA	AA	AA	AA	AA	AA	AG	AG	AA	AA	GG	GG	AG	AG	AA	GG	GG	AG	AG	GG	AA	AG
100043313|F|0-12:C>T-12:C>T	C/T	NA	NA	NA	NA	NA	NA	NA	NA	NA	CC	TT	TT	CT	CC	CC	CT	TT	CC	CT	CT	TT	CC	TT	CC	TT	CT	CT	CC	TT	TT	CT	CT	CC	CC	CT	CC	TT	TT	CC
4578012|F|0-65:A>G-65:A>G	A/G	5 dna:chromosome chromosome:AGPv4:5:1:223902240:1 REF	64084831	NA	NA	NA	NA	NA	NA	NA	AA	AA	AA	AA	AA	AA	AG	AA	AA	AG	AA	AA	AA	AA	AG	AA	AA	AA	AA	AA	AA	AG	AA	AG	AA	AA	AA	AA	AG	AA
2433751|F|0-58:C>T-58:C>T	C/T	8 dna:chromosome chromosome:AGPv4:8:1:181122637:1 REF	163838134	NA	NA	NA	NA	NA	NA	NA	TT	CC	CC	CC	CT	CC	CC	CC	TT	CC	CT	CC	CC	CC	TT	CC	CT	CC	CC	CC	CC	CT	CC	CC	CC	CT	TT	TT	CC	CC
4771962|F|0-58:T>C-58:T>C	T/C	4 dna:chromosome chromosome:AGPv4:4:1:246994605:1 REF	185944428	NA	NA	NA	NA	NA	NA	NA	TC	TT	TT	TC	CC	TT	TC	TT	TC	TC	TT	TT	TT	TC	TT	TT	TT	TT	TT	TT	TT	TT	TT	CC	TT	TT	TT	TT	TT	TT
9694018|F|0-54:C>T-54:C>T	C/T	1 dna:chromosome chromosome:AGPv4:1:1:307041717:1 REF	254530791	NA	NA	NA	NA	NA	NA	NA	CT	CT	CT	CT	CT	CT	CT	CT	CT	CT	CT	CT	CT	CT	CT	CT	CT	CT	CT	CT	CT	CT	CT	CT	CT	CT	CT	TT	CT	CT
9696306|F|0-50:G>A-50:G>A	G/A	8 dna:chromosome chromosome:AGPv4:8:1:181122637:1 REF	5940580	NA	NA	NA	NA	NA	NA	NA	AA	GA	AA	GA	AA	GA	GA	AA	AA	AA	GA	GG	AA	AA	AA	GG	GG	GG	AA	AA	GA	GG	GG	GG	GG	GA	AA	GG	AA	GG
2427895|F|0-50:A>G-50:A>G	A/G	8 dna:chromosome chromosome:AGPv4:8:1:181122637:1 REF	143497429	NA	NA	NA	NA	NA	NA	NA	AG	AG	AA	AG	AG	AG	AA	AA	AG	AA	AA	AA	AG	AG	AA	AA	AA	AA	AG	AA	AA	AA	AA	AG	AG	AA	AA	AG	AA	AA
2447143|F|0-47:G>T-47:G>T	G/T	5 dna:chromosome chromosome:AGPv4:5:1:223902240:1 REF	66769956	NA	NA	NA	NA	NA	NA	NA	GG	GT	GG	GG	GG	GG	GT	GG	GG	GG	GT	GG	GG	GG	GG	GG	TT	GG	GG	TT	GG	GG	GG	GG	GG	GT	GG	GG	GG	GG
2505443|F|0-44:T>C-44:T>C	T/C	7 dna:chromosome chromosome:AGPv4:7:1:182381542:1 REF	40696482	NA	NA	NA	NA	NA	NA	NA	TT	TT	TT	TT	TT	TT	TT	TT	TT	TT	TC	TT	TT	TT	TC	TT	TT	TT	TT	TT	TT	TT	TT	TT	TT	TT	TT	TT	TT	TT
100043244|F|0-35:A>G-35:A>G	A/G	5 dna:chromosome chromosome:AGPv4:5:1:223902240:1 REF	66811159	NA	NA	NA	NA	NA	NA	NA	AA	AA	AA	AG	AA	AA	AA	AA	AA	AA	AA	AA	AA	AA	AA	AA	AA	AA	AA	AA	AA	AA	AA	AA	AA	AA	AA	AA	AA	AA
100071616|F|0-33:G>A-33:G>A	G/A	8 dna:chromosome chromosome:AGPv4:8:1:181122637:1 REF	156371692	NA	NA	NA	NA	NA	NA	NA	GG	GG	GG	GG	GA	GG	GG	GG	GG	GG	GG	GG	GG	GG	GG	GG	GG	GG	GG	GG	GG	GG	GG	GG	GG	GG	GG	GA	GG	GG
2494268|F|0-29:A>G-29:A>G	A/G	4 dna:chromosome chromosome:AGPv4:4:1:246994605:1 REF	92598037	NA	NA	NA	NA	NA	NA	NA	AA	AA	AA	AA	AA	AA	AA	AA	AA	AA	AA	AG	AA	AA	AA	AA	AA	AA	AA	AA	AA	AA	AA	AA	AG	AA	AA	AA	AA	AA
100042766|F|0-26:A>G-26:A>G	A/G	5 dna:chromosome chromosome:AGPv4:5:1:223902240:1 REF	201222015	NA	NA	NA	NA	NA	NA	NA	AA	AA	AA	AA	AA	AA	AG	AA	AG	AA	AA	AA	AA	AA	AA	AA	AA	AA	AA	AA	AA	AA	AA	AA	AA	AA	AA	AA	AA	AA
7048901|F|0-22:C>A-22:C>A	C/A	9 dna:chromosome chromosome:AGPv4:9:1:159769782:1 REF	150408460	NA	NA	NA	NA	NA	NA	NA	CC	CC	CC	CC	CC	CC	CA	CC	CC	CC	CC	CC	CC	CA	CC	CC	CC	CC	CC	CC	CC	CC	CC	CC	CC	CC	CC	CC	CC	CC
9691917|F|0-20:A>G-20:A>G	A/G	NA	NA	NA	NA	NA	NA	NA	NA	NA	AA	AA	GG	GG	AA	AG	AG	GG	AA	AG	GG	GG	AG	AA	GG	GG	GG	GG	AG	GG	GG	GG	AG	AA	AA	GG	GG	AA	GG	GG
100023498|F|0-16:A>G-16:A>G	A/G	1 dna:chromosome chromosome:AGPv4:1:1:307041717:1 REF	257020560	NA	NA	NA	NA	NA	NA	NA	AA	AA	AA	AA	AA	AA	AA	AA	AA	AA	AA	AA	AA	AA	AA	AA	AG	AA	AA	AA	AA	AA	AG	AA	AA	AA	AA	AA	AA	AA
9679607|F|0-13:T>C-13:T>C	T/C	2 dna:chromosome chromosome:AGPv4:2:1:244442276:1 REF	132745039	NA	NA	NA	NA	NA	NA	NA	TT	CC	TT	TT	TT	TC	TC	TT	TT	TT	TT	TT	TC	TT	TT	TT	TT	TT	TT	TT	TT	TT	TT	TT	CC	TT	TT	TT	TT	TT
100063806|F|0-10:C>T-10:C>T	C/T	6 dna:chromosome chromosome:AGPv4:6:1:174033170:1 REF	144121926	NA	NA	NA	NA	NA	NA	NA	CT	CT	CC	CT	CT	CC	CC	CC	CT	CT	CC	CC	CT	CT	CC	CC	CC	CC	CC	CT	CC	CC	CC	CC	CC	CC	CT	CC	CC	CC
9704690|F|0-10:T>C-10:T>C	T/C	NA	NA	NA	NA	NA	NA	NA	NA	NA	CC	CC	CC	CC	TC	CC	CC	CC	CC	CC	CC	CC	CC	CC	CC	CC	CC	CC	CC	CC	CC	CC	CC	CC	TC	CC	CC	CC	CC	CC
100093449|F|0-9:G>A-9:G>A	G/A	NA	NA	NA	NA	NA	NA	NA	NA	NA	GA	GA	GG	GG	GA	GA	GA	GA	GA	GA	GA	GG	GA	GA	GG	GA	GA	GA	GA	GA	GA	GG	GG	GG	GG	GA	GG	GG	GA	GG
100060690|F|0-6:A>G-6:A>G	A/G	6 dna:chromosome chromosome:AGPv4:6:1:174033170:1 REF	137681566	NA	NA	NA	NA	NA	NA	NA	AA	AA	AA	AA	AA	AA	AA	AA	AG	AA	AA	AA	AA	AA	AA	AA	AA	AA	AG	AA	AA	AG	AA	GG	AA	AA	AA	AA	AA	AA
100071370|F|0-6:C>T-6:C>T	C/T	7 dna:chromosome chromosome:AGPv4:7:1:182381542:1 REF	163315763	NA	NA	NA	NA	NA	NA	NA	CT	CC	CT	CT	CT	CT	CT	CT	CT	CT	CT	CC	CT	CT	CC	CT	CT	CT	CT	CT	CT	CT	CT	CT	CT	CT	CC	CT	CT	CT
4770884|F|0-5:C>A-5:C>A	C/A	8 dna:chromosome chromosome:AGPv4:8:1:181122637:1 REF	57514218	NA	NA	NA	NA	NA	NA	NA	CA	AA	CC	CC	CA	CC	CA	CC	CA	CA	CC	CA	CC	CA	CC	CA	CC	CC	CA	CA	CC	CC	CC	CC	CC	CC	AA	CC	CC	CC
7049802|F|0-68:A>C-68:A>C	A/C	8 dna:chromosome chromosome:AGPv4:8:1:181122637:1 REF	47506291	NA	NA	NA	NA	NA	NA	NA	AA	AA	CC	AC	AA	AA	AC	CC	AA	AA	AC	CC	AA	AA	AA	CC	AC	AA	AA	AA	CC	AA	CC	CC	AA	AA	CC	CC	CC	AA
4771394|F|0-67:G>A-67:G>A	G/A	2 dna:chromosome chromosome:AGPv4:2:1:244442276:1 REF	30348258	NA	NA	NA	NA	NA	NA	NA	GG	GG	AA	GA	GG	GA	GG	GG	GG	GG	GA	GG	GG	GG	GG	GA	GA	GA	GG	AA	AA	GG	GA	GG	GG	GG	AA	GG	AA	GG
2494646|F|0-57:T>G-57:T>G	T/G	3 dna:chromosome chromosome:AGPv4:3:1:235667834:1 REF	9214694	NA	NA	NA	NA	NA	NA	NA	TT	TG	TG	TG	TT	TG	TG	TG	TT	TT	TT	TT	TT	TT	TT	TT	TG	TG	TG	TG	TT	TT	TG	TT	TG	TT	TG	TG	TG	TT
2381297|F|0-55:A>G-55:A>G	A/G	5 dna:chromosome chromosome:AGPv4:5:1:223902240:1 REF	24432536	NA	NA	NA	NA	NA	NA	NA	AA	AA	AA	AA	AA	AA	AA	AA	AA	AA	AA	AA	AA	AA	AA	AA	AA	AA	AA	AA	AA	AA	AA	AA	AA	AA	AA	AA	AA	AA
2434627|F|0-54:A>G-54:A>G	A/G	1 dna:chromosome chromosome:AGPv4:1:1:307041717:1 REF	245574301	NA	NA	NA	NA	NA	NA	NA	AA	AA	AG	AA	AA	AA	AA	AA	AA	AA	AG	AA	AA	AA	AA	AG	AA	AA	AA	AA	AA	AA	AA	AA	AA	AA	AA	AA	AA	AA
9715588|F|0-54:A>G-54:A>G	A/G	2 dna:chromosome chromosome:AGPv4:2:1:244442276:1 REF	8974317	NA	NA	NA	NA	NA	NA	NA	GG	GG	AA	GG	GG	AA	AG	AG	GG	GG	AA	AG	GG	GG	GG	AG	AG	GG	GG	GG	AA	AA	GG	GG	AA	GG	GG	GG	AA	AA
4588266|F|0-53:G>A-53:G>A	G/A	5 dna:chromosome chromosome:AGPv4:5:1:223902240:1 REF	86478141	NA	NA	NA	NA	NA	NA	NA	GG	GG	GG	GG	GG	GA	GG	GG	GG	GG	GG	GG	GG	GG	AA	GG	GG	GG	GG	AA	GG	GG	GG	AA	GG	GA	GG	AA	GG	GG
9694070|F|0-51:T>C-51:T>C	T/C	2 dna:chromosome chromosome:AGPv4:2:1:244442276:1 REF	112224050	NA	NA	NA	NA	NA	NA	NA	TT	TT	TT	TC	TT	TT	TT	TT	TT	TT	TT	TT	TT	TT	CC	TT	TT	TT	TT	TT	TT	TT	TT	TT	TT	TC	TT	TT	TT	TT
9691904|F|0-47:G>A-47:G>A	G/A	3 dna:chromosome chromosome:AGPv4:3:1:235667834:1 REF	31060124	NA	NA	NA	NA	NA	NA	NA	GG	GG	GG	GG	GG	GA	GA	GG	GG	GG	GA	AA	GG	GG	GG	GA	GA	GA	GA	GG	AA	AA	AA	GG	GG	GA	GG	GG	GG	GG
4770690|F|0-46:G>A-46:G>A	G/A	6 dna:chromosome chromosome:AGPv4:6:1:174033170:1 REF	1307101	NA	NA	NA	NA	NA	NA	NA	GG	AA	AA	AA	GG	AA	AA	AA	GG	GA	AA	AA	AA	AA	AA	AA	AA	AA	AA	AA	AA	AA	AA	AA	AA	AA	AA	AA	AA	AA
4771167|F|0-45:C>T-45:C>T	C/T	8 dna:chromosome chromosome:AGPv4:8:1:181122637:1 REF	121429298	NA	NA	NA	NA	NA	NA	NA	TT	CC	TT	CC	CT	CT	CT	CC	CT	CT	CC	CC	CC	CC	TT	CC	CT	CC	CC	TT	CC	CC	CT	CC	CC	CT	CC	TT	TT	CC
7061574|F|0-45:C>T-45:C>T	C/T	2 dna:chromosome chromosome:AGPv4:2:1:244442276:1 REF	115861404	NA	NA	NA	NA	NA	NA	NA	CC	TT	TT	CT	CC	TT	CT	CT	CC	CT	CC	TT	CC	CC	TT	CT	CT	CC	CC	CC	CC	CC	TT	CC	TT	TT	TT	CC	TT	CC
3039623|F|0-43:T>G-43:T>G	T/G	8 dna:chromosome chromosome:AGPv4:8:1:181122637:1 REF	21382799	NA	NA	NA	NA	NA	NA	NA	TT	TT	GG	TG	TT	TG	TG	TG	TT	TG	TG	GG	TT	TT	TT	TG	GG	GG	TT	TT	GG	GG	TG	GG	TT	TG	GG	TT	GG	GG
4579007|F|0-42:A>G-42:A>G	A/G	3 dna:chromosome chromosome:AGPv4:3:1:235667834:1 REF	178143310	NA	NA	NA	NA	NA	NA	NA	AA	AA	AA	AA	AA	AA	AA	AA	AA	AA	AA	AA	AA	AA	AA	AA	AA	AA	AA	AA	AA	AA	AA	GG	AA	AG	AA	AA	AA	AA
2428783|F|0-41:C>T-41:C>T	C/T	3 dna:chromosome chromosome:AGPv4:3:1:235667834:1 REF	233292581	NA	NA	NA	NA	NA	NA	NA	CC	CC	CT	CT	CC	CT	CT	TT	CC	CC	TT	TT	CC	CC	CC	TT	TT	TT	CC	CC	TT	TT	CT	CC	CC	TT	CC	CC	TT	TT
5585245|F|0-39:G>A-39:G>A	G/A	2 dna:chromosome chromosome:AGPv4:2:1:244442276:1 REF	46553072	NA	NA	NA	NA	NA	NA	NA	GG	GG	GG	GG	GG	GA	GA	GG	GG	GG	GA	GG	GG	GG	GG	GG	GA	GA	GG	GG	GG	AA	GG	GG	AA	GA	GG	GG	GG	GA
4766372|F|0-37:G>A-37:G>A	G/A	6 dna:chromosome chromosome:AGPv4:6:1:174033170:1 REF	62670173	NA	NA	NA	NA	NA	NA	NA	GG	AA	GG	GA	GA	AA	GA	GG	GG	GA	GG	GA	GG	AA	AA	GG	GA	GG	AA	GA	GG	GG	GA	AA	AA	GA	GA	GG	GG	AA
4773860|F|0-36:A>G-36:A>G	A/G	2 dna:chromosome chromosome:AGPv4:2:1:244442276:1 REF	215601468	NA	NA	NA	NA	NA	NA	NA	AA	AA	AG	AG	AG	AG	AG	AG	AA	AA	AG	AG	AA	AA	AG	AG	AG	AA	AG	AG	AA	AG	AG	AG	AG	AG	AA	AG	AG	AA
7047704|F|0-34:A>G-34:A>G	A/G	5 dna:chromosome chromosome:AGPv4:5:1:223902240:1 REF	48037920	NA	NA	NA	NA	NA	NA	NA	AA	AA	AA	AG	AA	AG	AA	AA	AA	AG	AA	AA	GG	GG	AG	AA	AA	AG	GG	AA	AA	AA	AA	AA	GG	AG	AA	AA	AA	AA
7060555|F|0-34:C>T-34:C>T	C/T	5 dna:chromosome chromosome:AGPv4:5:1:223902240:1 REF	206371807	NA	NA	NA	NA	NA	NA	NA	CC	CC	CC	CC	CC	CC	CC	CC	CC	CC	CC	CC	CC	CC	CT	CC	CC	CC	CC	CC	CC	CC	CC	CC	CC	CC	CC	CC	CC	CC
100024314|F|0-33:A>G-33:A>G	A/G	1 dna:chromosome chromosome:AGPv4:1:1:307041717:1 REF	286269724	NA	NA	NA	NA	NA	NA	NA	AA	AA	AA	AG	AA	AG	AG	GG	AA	AA	AG	GG	AA	AA	AA	AG	GG	AA	AA	AA	GG	GG	AA	GG	AA	AG	GG	AA	AA	AA
9685074|F|0-33:G>A-33:G>A	G/A	8 dna:chromosome chromosome:AGPv4:8:1:181122637:1 REF	162135282	NA	NA	NA	NA	NA	NA	NA	GG	AA	GG	GG	GA	GG	GG	GG	GG	GA	GG	GG	AA	AA	AA	GG	GG	GG	GG	GG	GG	GA	GG	GG	GG	GA	GG	AA	GG	GG
4772775|F|0-32:T>C-32:T>C	T/C	1 dna:chromosome chromosome:AGPv4:1:1:307041717:1 REF	4220787	NA	NA	NA	NA	NA	NA	NA	TT	CC	CC	CC	TT	TC	CC	CC	TT	TC	TC	CC	TT	TT	TT	CC	TC	TC	TT	CC	CC	TT	TC	TT	TT	TC	CC	CC	CC	CC
7048316|F|0-27:A>G-27:A>G	A/G	2 dna:chromosome chromosome:AGPv4:2:1:244442276:1 REF	195710651	NA	NA	NA	NA	NA	NA	NA	AA	AA	AA	AA	AA	AA	AG	AA	AA	AA	AA	AA	AA	AA	AA	AA	AA	AA	AA	AA	AA	AA	AA	AA	AA	AG	AA	GG	AA	AA
4775802|F|0-25:T>C-25:T>C	T/C	10 dna:chromosome chromosome:AGPv4:10:1:150982314:1 REF	1587193	NA	NA	NA	NA	NA	NA	NA	TT	TT	TT	TT	TT	TT	TC	TT	TT	TT	TC	CC	TT	TT	TT	CC	TC	TT	TT	TT	CC	TT	TT	TT	TT	TT	TT	TT	TT	TT
100042565|F|0-22:G>A-22:G>A	G/A	NA	NA	NA	NA	NA	NA	NA	NA	NA	AA	AA	GA	GA	AA	GA	AA	AA	AA	AA	AA	AA	AA	AA	GG	AA	AA	AA	GG	GG	AA	AA	AA	AA	GG	GA	AA	AA	AA	AA
9704559|F|0-22:T>A-22:T>A	T/A	3 dna:chromosome chromosome:AGPv4:3:1:235667834:1 REF	111764845	NA	NA	NA	NA	NA	NA	NA	AA	AA	TA	TA	AA	TA	TA	TA	TA	TA	AA	AA	TA	AA	AA	TA	TA	TA	AA	AA	AA	AA	AA	AA	TA	AA	TA	AA	TA	AA
100060708|F|0-22:G>A-22:G>A	G/A	8 dna:chromosome chromosome:AGPv4:8:1:181122637:1 REF	102635003	NA	NA	NA	NA	NA	NA	NA	GG	GG	GA	GG	GG	GG	GG	GA	GG	GG	GG	GG	GA	GG	GG	GA	GG	GG	GG	GG	GA	GG	GG	GG	GG	GG	AA	GG	GG	GG
2580657|F|0-20:T>C-20:T>C	T/C	2 dna:chromosome chromosome:AGPv4:2:1:244442276:1 REF	196158479	NA	NA	NA	NA	NA	NA	NA	CC	TT	CC	TC	CC	CC	TC	CC	CC	CC	TC	TT	CC	TC	TT	CC	TC	TT	CC	CC	CC	TT	TC	CC	CC	TC	TC	CC	CC	TT
9684703|F|0-20:A>G-20:A>G	A/G	NA	NA	NA	NA	NA	NA	NA	NA	NA	GG	AA	GG	GG	GG	GG	GG	GG	GG	GG	GG	GG	AA	GG	GG	GG	GG	GG	AA	GG	GG	GG	GG	AA	GG	GG	GG	AG	GG	GG
9694389|F|0-19:C>T-19:C>T	C/T	1 dna:chromosome chromosome:AGPv4:1:1:307041717:1 REF	240357756	NA	NA	NA	NA	NA	NA	NA	CC	CC	CC	CC	CC	CT	CC	CC	CC	CC	CC	CC	CC	CC	CC	CC	CC	CT	CC	CC	CC	CC	CC	CC	TT	CC	CC	CC	CC	CT
7049153|F|0-18:A>G-18:A>G	A/G	5 dna:chromosome chromosome:AGPv4:5:1:223902240:1 REF	164794660	NA	NA	NA	NA	NA	NA	NA	AA	AA	AG	AA	AA	AA	AA	AA	AA	AA	AG	AA	AA	AA	AA	AA	AA	AA	AA	AA	AA	AA	AA	AA	AA	AA	AA	AA	AA	AA
100022770|F|0-17:A>G-17:A>G	A/G	3 dna:chromosome chromosome:AGPv4:3:1:235667834:1 REF	193002473	NA	NA	NA	NA	NA	NA	NA	AA	AA	AA	AA	AA	AA	AA	AA	AG	AA	AA	AA	AA	AA	AA	AA	AA	AA	AA	AA	AA	AA	AA	AA	AA	AA	AA	AA	AA	AA
100043160|F|0-17:T>C-17:T>C	T/C	10 dna:chromosome chromosome:AGPv4:10:1:150982314:1 REF	110783633	NA	NA	NA	NA	NA	NA	NA	TC	TT	TT	TT	TT	TT	TT	TT	TT	TT	TT	TT	TT	TT	TT	TT	TT	TT	TT	TT	TT	TT	TT	TT	TT	TC	TT	TT	TT	TC
100086321|F|0-17:A>G-17:A>G	A/G	NA	NA	NA	NA	NA	NA	NA	NA	NA	GG	GG	AG	GG	GG	GG	GG	GG	GG	GG	GG	AG	GG	GG	GG	AG	AA	GG	AA	GG	GG	GG	GG	GG	GG	AG	AG	GG	AA	GG
9701200|F|0-16:A>G-16:A>G	A/G	NA	NA	NA	NA	NA	NA	NA	NA	NA	GG	GG	GG	GG	GG	GG	GG	GG	GG	AG	GG	GG	GG	GG	GG	GG	GG	GG	GG	GG	GG	GG	GG	AG	GG	GG	GG	AG	GG	GG
2514223|F|0-14:A>G-14:A>G	A/G	1 dna:chromosome chromosome:AGPv4:1:1:307041717:1 REF	220463962	NA	NA	NA	NA	NA	NA	NA	GG	GG	GG	GG	AG	GG	AG	GG	GG	AG	GG	GG	AA	AA	GG	GG	GG	GG	GG	GG	GG	GG	AG	AA	GG	GG	GG	AA	GG	GG
2452232|F|0-13:T>C-13:T>C	T/C	3 dna:chromosome chromosome:AGPv4:3:1:235667834:1 REF	68852500	NA	NA	NA	NA	NA	NA	NA	TC	CC	TC	TC	TC	TC	TC	TC	TC	TC	TC	TC	TC	TC	TC	TC	TC	TC	TC	TC	TC	TC	TC	TC	TC	TC	TC	TC	TC	TC
9691466|F|0-12:C>T-12:C>T	C/T	9 dna:chromosome chromosome:AGPv4:9:1:159769782:1 REF	99852210	NA	NA	NA	NA	NA	NA	NA	CC	CC	CC	CC	CC	CC	CC	CC	CC	CC	CC	CC	CC	CT	CC	CC	CC	CC	CC	TT	CC	CC	CC	CC	CC	CC	CC	CC	CC	CC
2607810|F|0-11:G>C-11:G>C	G/C	1 dna:chromosome chromosome:AGPv4:1:1:307041717:1 REF	271245581	NA	NA	NA	NA	NA	NA	NA	GC	GG	CC	GC	GC	GC	GC	GC	GC	GC	GC	GC	GC	GC	GC	GC	GC	GC	GC	GC	GC	GC	GC	GC	GG	GC	GC	GG	CC	GC
7061055|F|0-10:T>A-10:T>A	T/A	NA	NA	NA	NA	NA	NA	NA	NA	NA	TA	TA	TA	TA	TA	TA	TA	TA	TA	TA	TA	TA	TT	TA	TT	TA	TA	TA	TA	TA	TA	TA	TT	TA	TA	TT	TA	TT	TT	TA
9698510|F|0-9:C>T-9:C>T	C/T	8 dna:chromosome chromosome:AGPv4:8:1:181122637:1 REF	106135901	NA	NA	NA	NA	NA	NA	NA	CT	TT	CC	CT	CT	CC	CT	CC	CT	CT	CT	CC	TT	TT	CC	CC	CT	TT	CC	CC	CC	CC	CC	CC	CC	CT	CC	CC	CC	CC
100078007|F|0-6:T>C-6:T>C	T/C	NA	NA	NA	NA	NA	NA	NA	NA	NA	TC	TT	TT	TC	CC	TC	TC	TT	TC	CC	TT	TT	CC	CC	TT	TT	TT	TT	CC	CC	TT	TT	TT	CC	CC	TT	TT	TT	TT	TT
4773105|F|0-5:A>G-5:A>G	A/G	5 dna:chromosome chromosome:AGPv4:5:1:223902240:1 REF	217649697	NA	NA	NA	NA	NA	NA	NA	AA	AA	AA	AA	AA	AA	AA	AA	AA	AA	AA	AA	AA	AA	AA	AA	AA	AA	GG	AA	AA	AA	AG	AA	AA	AA	AA	AA	AA	AG
4773986|F|0-5:C>T-5:C>T	C/T	1 dna:chromosome chromosome:AGPv4:1:1:307041717:1 REF	34976086	NA	NA	NA	NA	NA	NA	NA	CC	CC	TT	CC	CC	CC	CC	TT	CC	CC	CC	CC	CC	CC	CC	CT	CC	CC	CC	CC	CT	CC	CC	CC	CC	CC	TT	CC	TT	CC
2433769|F|0-68:T>C-68:T>C	T/C	5 dna:chromosome chromosome:AGPv4:5:1:223902240:1 REF	217836891	NA	NA	NA	NA	NA	NA	NA	TT	TT	CC	TC	TT	TT	TC	CC	TT	TT	TC	CC	TT	TT	TT	CC	TC	CC	TT	TT	CC	CC	TC	CC	TT	TT	CC	TT	CC	CC
5585257|F|0-60:C>T-60:C>T	C/T	4 dna:chromosome chromosome:AGPv4:4:1:246994605:1 REF	58715828	NA	NA	NA	NA	NA	NA	NA	CC	CC	CC	CC	CT	CC	CC	CC	CC	CT	CC	CC	CC	TT	CC	CC	CC	CC	TT	CC	CC	CC	CC	CC	CC	CC	CC	CC	CC	CC
7048575|F|0-42:A>G-42:A>G	A/G	4 dna:chromosome chromosome:AGPv4:4:1:246994605:1 REF	151824929	NA	NA	NA	NA	NA	NA	NA	AA	AA	AA	AA	AA	AA	AA	AA	AA	AA	AA	AA	AA	AA	AA	AA	AA	AA	GG	GG	AA	AA	AA	AA	AA	AA	AA	AA	AA	AA
100042874|F|0-19:T>C-19:T>C	T/C	NA	NA	NA	NA	NA	NA	NA	NA	NA	CC	CC	CC	CC	TC	CC	CC	CC	CC	CC	CC	CC	CC	CC	CC	CC	CC	CC	CC	CC	CC	CC	CC	CC	CC	CC	CC	TT	CC	CC
4587342|F|0-68:G>A-68:G>A	G/A	6 dna:chromosome chromosome:AGPv4:6:1:174033170:1 REF	114620262	NA	NA	NA	NA	NA	NA	NA	AA	GG	GG	GG	AA	GG	GA	GG	AA	AA	GG	GG	AA	AA	GG	GG	GG	GG	GG	GG	GG	GG	GA	GG	GG	GG	GG	GG	GG	GG
4771947|F|0-68:C>T-68:C>T	C/T	5 dna:chromosome chromosome:AGPv4:5:1:223902240:1 REF	155419814	NA	NA	NA	NA	NA	NA	NA	CC	TT	CC	CC	CC	CT	CT	CC	CC	CC	CT	CC	CC	CC	TT	CC	CC	CC	CC	CC	CC	CC	CC	CC	CC	CT	CC	CC	CC	CC
4772198|F|0-67:C>T-67:C>T	C/T	4 dna:chromosome chromosome:AGPv4:4:1:246994605:1 REF	174505819	NA	NA	NA	NA	NA	NA	NA	CC	CT	CC	CT	CC	CC	CT	TT	CC	CC	CT	CC	CC	CC	CC	CC	CC	TT	CC	CT	CC	CT	CC	CC	CC	CC	TT	CC	CC	TT
2411947|F|0-67:C>T-67:C>T	C/T	3 dna:chromosome chromosome:AGPv4:3:1:235667834:1 REF	14122944	NA	NA	NA	NA	NA	NA	NA	TT	CC	CC	CC	TT	CC	CT	CC	TT	TT	CC	TT	TT	TT	TT	TT	CC	CC	CC	CC	CT	CC	CC	CC	CC	CT	CC	CC	CC	CC
2400693|F|0-67:A>G-67:A>G	A/G	3 dna:chromosome chromosome:AGPv4:3:1:235667834:1 REF	110789925	NA	NA	NA	NA	NA	NA	NA	AA	AA	GG	AG	AA	AG	AG	GG	AA	AG	AA	AA	GG	AA	GG	AG	AG	AG	AA	AA	AA	AA	AA	AA	AA	AG	GG	GG	GG	AA
4773077|F|0-66:T>C-66:T>C	T/C	4 dna:chromosome chromosome:AGPv4:4:1:246994605:1 REF	180859744	NA	NA	NA	NA	NA	NA	NA	TT	CC	CC	CC	TT	CC	TC	CC	TT	TT	TC	CC	TT	TT	CC	CC	CC	TT	TT	CC	CC	CC	TC	TT	CC	CC	TT	CC	CC	TT
2416106|F|0-64:A>G-64:A>G	A/G	5 dna:chromosome chromosome:AGPv4:5:1:223902240:1 REF	70443394	NA	NA	NA	NA	NA	NA	NA	GG	AG	GG	AG	GG	AG	AA	AA	GG	AA	AA	GG	AA	AA	GG	GG	GG	AG	AA	AA	AA	AA	AA	GG	GG	GG	GG	GG	GG	AA
4773199|F|0-64:G>C-64:G>C	G/C	2 dna:chromosome chromosome:AGPv4:2:1:244442276:1 REF	209642521	NA	NA	NA	NA	NA	NA	NA	GG	CC	CC	GC	GG	GC	GC	CC	GG	GG	CC	CC	GG	GG	GG	CC	CC	CC	GG	GG	CC	CC	CC	CC	GG	GC	GC	CC	CC	GG
7061257|F|0-63:T>G-63:T>G	T/G	10 dna:chromosome chromosome:AGPv4:10:1:150982314:1 REF	121083026	NA	NA	NA	NA	NA	NA	NA	GG	GG	TT	TT	GG	GG	TG	TT	GG	GG	TT	TT	GG	GG	GG	TT	TT	TT	GG	GG	TT	TT	TT	TT	GG	GG	TT	TT	TT	TT
2599032|F|0-62:C>T-62:C>T	C/T	2 dna:chromosome chromosome:AGPv4:2:1:244442276:1 REF	209567343	NA	NA	NA	NA	NA	NA	NA	CC	TT	CT	CT	CC	CT	CT	CT	CC	CC	CT	CC	CC	CC	TT	CT	CT	CC	CC	CC	TT	CC	CT	CC	CC	TT	CT	CC	TT	CC
7057377|F|0-61:G>A-61:G>A	G/A	8 dna:chromosome chromosome:AGPv4:8:1:181122637:1 REF	178081468	NA	NA	NA	NA	NA	NA	NA	GG	GG	GA	GG	GG	GG	GG	GG	GG	GG	GG	GG	GG	GG	GG	GG	GG	GG	GG	GG	GG	GG	GG	GG	GG	GG	GG	GG	GG	GG
2437778|F|0-60:A>G-60:A>G	A/G	5 dna:chromosome chromosome:AGPv4:5:1:223902240:1 REF	44300232	NA	NA	NA	NA	NA	NA	NA	AA	AA	AA	AA	AA	AG	AA	AA	AA	AA	AA	AA	AA	AA	AA	AA	AA	AA	AA	AA	AA	AA	AA	AA	AA	AA	AA	AA	AA	AA
7057260|F|0-60:G>A-60:G>A	G/A	8 dna:chromosome chromosome:AGPv4:8:1:181122637:1 REF	42037600	NA	NA	NA	NA	NA	NA	NA	AA	AA	AA	GA	AA	GA	GA	GA	AA	GA	GA	AA	AA	AA	GA	GA	GA	AA	GG	AA	GA	GG	GG	GG	AA	AA	GG	GG	AA	GG
7048069|F|0-58:A>G-58:A>G	A/G	7 dna:chromosome chromosome:AGPv4:7:1:182381542:1 REF	5367439	NA	NA	NA	NA	NA	NA	NA	GG	AA	AA	AA	GG	AA	AA	AA	GG	AA	AA	AA	GG	AA	AA	AA	AA	AA	AA	AA	AA	AA	AA	AA	AA	AA	AA	GG	AA	AA
7061317|F|0-57:G>A-57:G>A	G/A	5 dna:chromosome chromosome:AGPv4:5:1:223902240:1 REF	211943711	NA	NA	NA	NA	NA	NA	NA	GG	GG	GG	GG	GG	GG	GA	GG	GG	GG	GG	GA	GA	GG	GA	GA	GG	GG	GA	GG	GA	GG	GG	GA	GG	GA	GA	GA	GG	GG
2394367|F|0-56:A>G-56:A>G	A/G	2 dna:chromosome chromosome:AGPv4:2:1:244442276:1 REF	34886396	NA	NA	NA	NA	NA	NA	NA	GG	AA	AA	AG	GG	AG	AG	AG	GG	AG	GG	GG	GG	AA	AA	AG	AG	GG	AA	AA	AA	GG	AA	GG	GG	AG	AA	AA	AA	GG
9706654|F|0-53:A>G-53:A>G	A/G	7 dna:chromosome chromosome:AGPv4:7:1:182381542:1 REF	180278716	NA	NA	NA	NA	NA	NA	NA	AA	AA	AA	AA	AG	AA	AA	AA	AA	AG	AA	AA	AA	GG	GG	AA	AA	AA	AA	AG	AA	AA	AA	AA	AA	AG	AA	AA	AA	AA
9701055|F|0-53:A>G-53:A>G	A/G	9 dna:chromosome chromosome:AGPv4:9:1:159769782:1 REF	38367958	NA	NA	NA	NA	NA	NA	NA	GG	GG	GG	AG	GG	GG	GG	GG	GG	GG	GG	GG	GG	GG	GG	GG	GG	GG	GG	GG	GG	GG	AG	GG	GG	GG	GG	GG	GG	GG
7059334|F|0-53:T>C-53:T>C	T/C	8 dna:chromosome chromosome:AGPv4:8:1:181122637:1 REF	166515488	NA	NA	NA	NA	NA	NA	NA	TT	CC	CC	TT	TT	TC	TC	CC	TT	TT	TC	TT	TT	TT	TT	TT	CC	TC	TT	TT	TT	CC	CC	TT	CC	TC	CC	TT	CC	CC
4593824|F|0-52:G>C-52:G>C	G/C	3 dna:chromosome chromosome:AGPv4:3:1:235667834:1 REF	135810355	NA	NA	NA	NA	NA	NA	NA	GG	GG	GG	GC	GG	GG	GG	GG	GG	GG	GG	GG	GG	GG	GG	GG	GG	GG	CC	GG	GG	GG	GG	GG	GG	GG	GG	GG	GG	GG
4773825|F|0-51:T>C-51:T>C	T/C	4 dna:chromosome chromosome:AGPv4:4:1:246994605:1 REF	75571377	NA	NA	NA	NA	NA	NA	NA	CC	CC	CC	CC	CC	TC	CC	CC	CC	CC	CC	CC	CC	CC	CC	CC	CC	CC	CC	TT	CC	CC	CC	CC	CC	CC	CC	TT	CC	CC
2404294|F|0-50:G>A-50:G>A	G/A	8 dna:chromosome chromosome:AGPv4:8:1:181122637:1 REF	89593967	NA	NA	NA	NA	NA	NA	NA	AA	AA	AA	AA	AA	GA	GG	AA	AA	AA	GA	AA	AA	AA	GA	GA	GA	GG	GG	AA	AA	AA	GA	AA	AA	GA	AA	AA	AA	GG
4772856|F|0-50:C>T-50:C>T	C/T	1 dna:chromosome chromosome:AGPv4:1:1:307041717:1 REF	11065466	NA	NA	NA	NA	NA	NA	NA	CC	CC	CC	CC	CC	CC	CC	CC	CC	CT	CC	CT	CC	CC	CC	CT	CC	CC	CT	CT	CC	CC	CT	CC	CC	CC	CT	CC	CC	CC
2553528|F|0-49:G>T-49:G>T	G/T	4 dna:chromosome chromosome:AGPv4:4:1:246994605:1 REF	203611649	NA	NA	NA	NA	NA	NA	NA	TT	GG	TT	GG	TT	GG	GT	GG	TT	TT	TT	TT	TT	TT	GG	GT	GG	GT	GG	GG	GG	GG	GT	GG	GG	GG	TT	TT	TT	TT
2644079|F|0-48:T>C-48:T>C	T/C	9 dna:chromosome chromosome:AGPv4:9:1:159769782:1 REF	143666726	NA	NA	NA	NA	NA	NA	NA	CC	TT	CC	TC	TC	TC	TC	CC	CC	TC	TC	CC	TT	TT	CC	TC	CC	CC	TT	CC	TT	CC	CC	TT	TT	CC	TT	CC	CC	CC
4591099|F|0-48:A>G-48:A>G	A/G	3 dna:chromosome chromosome:AGPv4:3:1:235667834:1 REF	230008499	NA	NA	NA	NA	NA	NA	NA	AA	AA	AA	AA	AA	AA	AA	AA	AA	AA	AA	AA	AA	AA	AA	AA	AA	AA	AA	AA	AA	AA	AA	AA	AA	AG	AA	AA	AA	AA
4766308|F|0-47:G>A-47:G>A	G/A	B73V4_ctg182 dna:contig contig:AGPv4:B73V4_ctg182:1:1278389:1 REF	1211793	NA	NA	NA	NA	NA	NA	NA	GG	GG	GG	GG	GG	GG	GG	GG	GG	GA	GG	GG	GG	GG	GG	GG	GG	GG	GG	GG	GG	GG	GG	GG	GG	GG	GG	GG	GG	GG
2390478|F|0-47:A>C-47:A>C	A/C	5 dna:chromosome chromosome:AGPv4:5:1:223902240:1 REF	71086437	NA	NA	NA	NA	NA	NA	NA	AA	AA	AA	AC	AA	AC	AA	AA	AA	CC	AA	AA	CC	CC	AA	AA	AA	AA	AA	AA	AA	AA	AA	AA	CC	AA	AA	AA	AA	AA
100023677|F|0-46:C>T-46:C>T	C/T	2 dna:chromosome chromosome:AGPv4:2:1:244442276:1 REF	36700693	NA	NA	NA	NA	NA	NA	NA	CC	CC	CC	CC	CT	CC	CC	CC	CC	CT	CC	CC	CC	TT	CC	CC	CC	CC	CC	CC	CC	CC	CC	CC	CC	CC	CC	CC	CC	CC
7047315|F|0-46:C>T-46:C>T	C/T	1 dna:chromosome chromosome:AGPv4:1:1:307041717:1 REF	229517418	NA	NA	NA	NA	NA	NA	NA	CC	CC	CC	CC	CC	CC	CC	CC	CC	CC	CC	CC	CC	CC	CT	CC	CC	CC	CC	CC	CC	CC	CC	CC	CC	CC	CC	CC	CC	CC
2410327|F|0-46:C>T-46:C>T	C/T	2 dna:chromosome chromosome:AGPv4:2:1:244442276:1 REF	227551027	NA	NA	NA	NA	NA	NA	NA	TT	CC	TT	CT	TT	CC	CT	CC	TT	TT	CT	TT	TT	TT	CC	CT	CC	CC	CC	TT	TT	TT	TT	CC	CC	CC	CC	CC	TT	CC
2554114|F|0-45:C>T-45:C>T	C/T	4 dna:chromosome chromosome:AGPv4:4:1:246994605:1 REF	80433016	NA	NA	NA	NA	NA	NA	NA	TT	TT	TT	CT	TT	CT	CT	CC	TT	TT	CC	CC	TT	TT	CC	CC	CC	CC	TT	TT	CC	CC	CC	CC	CC	CT	CC	TT	TT	CC
2426353|F|0-45:G>A-45:G>A	G/A	3 dna:chromosome chromosome:AGPv4:3:1:235667834:1 REF	168637098	NA	NA	NA	NA	NA	NA	NA	AA	GG	GG	GG	AA	GA	GA	GG	AA	AA	AA	AA	GG	AA	GG	AA	GG	GG	AA	GG	AA	GG	GG	GG	AA	GG	AA	GG	GG	GG
2427611|F|0-44:C>T-44:C>T	C/T	1 dna:chromosome chromosome:AGPv4:1:1:307041717:1 REF	290528641	NA	NA	NA	NA	NA	NA	NA	CC	CC	TT	CC	CC	CC	CC	CC	CC	CC	CC	CC	CC	CC	CC	CC	CC	TT	CC	CC	CC	CT	CT	CC	CC	CC	CT	TT	TT	TT
100052321|F|0-44:C>T-44:C>T	C/T	6 dna:chromosome chromosome:AGPv4:6:1:174033170:1 REF	165988334	NA	NA	NA	NA	NA	NA	NA	CC	CC	TT	CT	CT	CT	CT	TT	CC	CT	CT	TT	TT	CC	TT	CC	TT	CT	CC	CC	CC	TT	CC	CC	CC	CT	CC	CC	TT	TT
9713721|F|0-44:C>T-44:C>T	C/T	B73V4_ctg120 dna:contig contig:AGPv4:B73V4_ctg120:1:55817:1 REF	49766	NA	NA	NA	NA	NA	NA	NA	TT	TT	CC	CT	TT	CT	CT	CC	TT	TT	TT	TT	TT	TT	TT	TT	CT	CC	TT	TT	TT	TT	CT	TT	TT	TT	CC	TT	CC	TT
4774014|F|0-43:C>T-43:C>T	C/T	8 dna:chromosome chromosome:AGPv4:8:1:181122637:1 REF	137164358	NA	NA	NA	NA	NA	NA	NA	TT	TT	TT	TT	TT	CT	CT	CC	TT	TT	CT	TT	TT	TT	CC	CT	CT	TT	CC	CC	CC	CC	CC	TT	TT	CT	CC	TT	TT	CC
100043000|F|0-42:A>G-42:A>G	A/G	7 dna:chromosome chromosome:AGPv4:7:1:182381542:1 REF	173398790	NA	NA	NA	NA	NA	NA	NA	AA	AA	AA	AA	AA	AA	AG	AA	AA	AA	AA	AA	AA	AA	AA	AA	AA	AA	AA	AA	AA	AA	AA	AA	AA	AA	AA	AA	AA	AA
9701335|F|0-42:G>A-42:G>A	G/A	8 dna:chromosome chromosome:AGPv4:8:1:181122637:1 REF	128527018	NA	NA	NA	NA	NA	NA	NA	GA	GG	AA	GG	GG	GG	GA	GG	GG	GG	GA	GA	GG	GG	GG	GA	GA	AA	GG	GG	GG	GG	GG	GG	GG	GA	GG	GG	AA	GG
7060877|F|0-42:G>A-42:G>A	G/A	1 dna:chromosome chromosome:AGPv4:1:1:307041717:1 REF	66245167	NA	NA	NA	NA	NA	NA	NA	GG	GG	GG	GG	GG	GG	GG	GG	GG	GG	GG	GG	GG	GG	GG	GG	GG	GG	GG	GG	GG	GG	GG	GG	GA	GG	GG	GG	GG	GG
4773660|F|0-40:T>G-40:T>G	T/G	10 dna:chromosome chromosome:AGPv4:10:1:150982314:1 REF	25938050	NA	NA	NA	NA	NA	NA	NA	GG	TT	TT	TG	TG	TG	TT	TT	TG	TG	TT	TT	GG	GG	GG	TT	TT	TT	GG	GG	TT	TT	TT	TT	TT	GG	TT	TT	TT	TT
2382681|F|0-40:C>T-40:C>T	C/T	2 dna:chromosome chromosome:AGPv4:2:1:244442276:1 REF	236504585	NA	NA	NA	NA	NA	NA	NA	TT	CC	TT	CT	CT	CT	TT	TT	TT	CT	CT	TT	TT	TT	CC	TT	CT	TT	CC	CC	TT	CC	TT	CC	CC	CT	TT	CC	TT	TT
7049063|F|0-39:A>G-39:A>G	A/G	4 dna:chromosome chromosome:AGPv4:4:1:246994605:1 REF	228565394	NA	NA	NA	NA	NA	NA	NA	AA	AA	AA	AA	AA	AA	AA	AA	AA	AA	AA	AA	AA	AA	AA	AA	AA	AA	AA	AA	AA	AA	AA	AA	AA	AA	AG	AA	AA	AA
4765968|F|0-39:G>A-39:G>A	G/A	2 dna:chromosome chromosome:AGPv4:2:1:244442276:1 REF	161590555	NA	NA	NA	NA	NA	NA	NA	GG	GG	AA	GA	GG	GA	GG	GA	GG	GG	GG	AA	GG	GG	GG	GG	GA	GG	GG	GG	GG	GG	AA	AA	GG	GA	AA	AA	AA	GG
4765216|F|0-38:C>T-38:C>T	C/T	8 dna:chromosome chromosome:AGPv4:8:1:181122637:1 REF	160628859	NA	NA	NA	NA	NA	NA	NA	CC	CC	TT	TT	CT	CT	CT	TT	CC	TT	CT	TT	TT	TT	CC	TT	CC	TT	TT	TT	TT	CC	TT	CC	TT	CT	CC	CC	TT	TT
9685156|F|0-38:C>T-38:C>T	C/T	5 dna:chromosome chromosome:AGPv4:5:1:223902240:1 REF	114787883	NA	NA	NA	NA	NA	NA	NA	CC	TT	CC	TT	CT	CT	TT	TT	CC	CC	TT	CT	CC	CC	CC	CT	CC	TT	CC	CC	TT	TT	TT	TT	TT	CT	CC	TT	CC	TT
2437660|F|0-37:G>T-37:G>T	G/T	1 dna:chromosome chromosome:AGPv4:1:1:307041717:1 REF	203696761	NA	NA	NA	NA	NA	NA	NA	TT	GG	GG	GT	TT	GT	GG	GG	GT	TT	GG	GG	GT	TT	GG	GG	GG	GG	GG	GG	GG	GG	GG	GG	TT	GG	GG	GG	GG	GG
7049745|F|0-37:G>A-37:G>A	G/A	3 dna:chromosome chromosome:AGPv4:3:1:235667834:1 REF	80814347	NA	NA	NA	NA	NA	NA	NA	GG	GG	GG	GG	GG	GG	GG	GG	GG	GG	GG	GG	GG	GG	GG	GG	GG	GG	GG	GG	GG	GG	GG	GG	GG	GG	GG	GG	GG	GG
4576983|F|0-36:T>C-36:T>C	T/C	5 dna:chromosome chromosome:AGPv4:5:1:223902240:1 REF	214153854	NA	NA	NA	NA	NA	NA	NA	TT	TT	TT	TT	TT	TT	TT	TT	TT	TT	TT	TT	TT	TT	TT	TT	TT	TT	TT	TT	TT	TT	TT	TT	TT	TC	TT	TT	TT	TT
9708850|F|0-36:T>C-36:T>C	T/C	3 dna:chromosome chromosome:AGPv4:3:1:235667834:1 REF	43450243	NA	NA	NA	NA	NA	NA	NA	TC	TT	TT	TT	TC	TT	TT	TT	TT	TC	TT	TT	CC	CC	CC	TT	TT	TT	CC	TT	TT	TT	TT	TT	TT	TC	TT	TT	TT	TT
9705964|F|0-35:A>G-35:A>G	A/G	5 dna:chromosome chromosome:AGPv4:5:1:223902240:1 REF	208265609	NA	NA	NA	NA	NA	NA	NA	AA	AA	GG	AG	AA	AG	AA	GG	AA	AA	AA	AA	AA	AA	AA	AA	AA	GG	AA	GG	AA	AA	AG	GG	AA	AA	AA	GG	GG	GG
2433845|F|0-35:T>C-35:T>C	T/C	2 dna:chromosome chromosome:AGPv4:2:1:244442276:1 REF	187836460	NA	NA	NA	NA	NA	NA	NA	CC	TT	TC	TT	CC	TT	TT	TC	CC	TC	TC	CC	CC	TT	TT	TC	TC	CC	TT	TT	TT	CC	TC	CC	TT	TT	TC	CC	TT	CC
4776869|F|0-33:T>C-33:T>C	T/C	6 dna:chromosome chromosome:AGPv4:6:1:174033170:1 REF	108391162	NA	NA	NA	NA	NA	NA	NA	TT	TT	TC	TT	TT	TT	TC	TT	TT	TT	TT	TT	TT	TT	CC	TC	TT	CC	CC	TT	CC	TT	CC	TT	TT	TC	TC	CC	CC	CC
9696467|F|0-33:T>C-33:T>C	T/C	1 dna:chromosome chromosome:AGPv4:1:1:307041717:1 REF	302372846	NA	NA	NA	NA	NA	NA	NA	TT	TT	TC	TC	TT	TC	CC	TC	TT	TC	CC	CC	TT	TT	TC	CC	CC	CC	TT	TT	CC	CC	CC	TT	TT	TC	TT	CC	CC	TT
7048699|F|0-33:G>A-33:G>A	G/A	10 dna:chromosome chromosome:AGPv4:10:1:150982314:1 REF	149203564	NA	NA	NA	NA	NA	NA	NA	AA	GG	GG	AA	AA	GA	AA	AA	AA	GA	AA	GG	AA	AA	AA	GA	GA	AA	AA	AA	AA	AA	GG	GG	GG	AA	AA	AA	GG	GG
7048053|F|0-33:T>C-33:T>C	T/C	2 dna:chromosome chromosome:AGPv4:2:1:244442276:1 REF	139073408	NA	NA	NA	NA	NA	NA	NA	TT	TT	TT	TT	TT	TT	TT	TT	TT	TT	TT	TT	TT	TT	TT	TT	TT	TT	TT	TT	TT	TT	TT	TT	TT	TT	TC	TT	TT	TT
2382018|F|0-33:C>T-33:C>T	C/T	5 dna:chromosome chromosome:AGPv4:5:1:223902240:1 REF	12788596	NA	NA	NA	NA	NA	NA	NA	CT	CC	CC	CT	CT	CC	CC	CC	CT	CT	CC	CC	CT	CT	CT	CC	CC	CT	CT	CC	CC	CC	CT	CC	CC	CT	CC	CC	CC	CC
4773100|F|0-33:A>G-33:A>G	A/G	10 dna:chromosome chromosome:AGPv4:10:1:150982314:1 REF	16372226	NA	NA	NA	NA	NA	NA	NA	AA	AG	AA	AA	AA	AA	AA	AA	AA	AA	AA	AA	AA	AA	AA	AA	AA	AA	AA	AA	AA	AA	AA	AA	AA	AA	AA	AA	AA	AA
4767631|F|0-32:T>C-32:T>C	T/C	10 dna:chromosome chromosome:AGPv4:10:1:150982314:1 REF	90994863	NA	NA	NA	NA	NA	NA	NA	TT	TT	TT	TT	TT	TC	TC	TT	TT	TT	TT	TT	TT	TT	TT	TT	CC	TC	TT	CC	TC	TT	TC	CC	TT	TT	TT	CC	TT	CC
4778891|F|0-31:T>C-31:T>C	T/C	1 dna:chromosome chromosome:AGPv4:1:1:307041717:1 REF	199525374	NA	NA	NA	NA	NA	NA	NA	TT	TT	TT	TT	TT	TT	TT	CC	TT	TT	TT	TC	TT	TT	TT	TC	CC	TT	TT	TT	TT	TT	TC	TT	TT	TT	CC	TT	TT	TT
4764598|F|0-31:A>C-31:A>C	A/C	9 dna:chromosome chromosome:AGPv4:9:1:159769782:1 REF	11477220	NA	NA	NA	NA	NA	NA	NA	AC	AA	AA	AC	AC	AC	AC	AA	AC	AC	CC	CC	AA	AC	AC	AC	AA	AC	AA	AC	AC	AA	AC	CC	AA	AC	CC	AC	AA	CC
2518503|F|0-31:G>A-31:G>A	G/A	7 dna:chromosome chromosome:AGPv4:7:1:182381542:1 REF	15480307	NA	NA	NA	NA	NA	NA	NA	GG	GG	GG	GA	GG	GA	GG	GG	GG	GA	GG	GG	GA	GA	GA	GG	GG	GG	GG	GG	GG	GG	GG	GG	GA	GG	GG	GG	GG	GA
4769753|F|0-30:T>C-30:T>C	T/C	4 dna:chromosome chromosome:AGPv4:4:1:246994605:1 REF	2670400	NA	NA	NA	NA	NA	NA	NA	CC	TT	CC	TC	CC	TT	TC	CC	CC	TT	CC	CC	TT	TC	TT	CC	CC	TT	CC	CC	CC	TT	CC	CC	TT	TC	TT	TC	CC	TT
2405444|F|0-28:C>T-28:C>T	C/T	5 dna:chromosome chromosome:AGPv4:5:1:223902240:1 REF	86309679	NA	NA	NA	NA	NA	NA	NA	TT	CT	CT	CT	TT	TT	CT	CT	TT	TT	CT	TT	TT	TT	CC	TT	CC	TT	CC	TT	TT	CT	TT	CC	TT	CT	TT	CC	TT	CT
4771999|F|0-28:T>A-28:T>A	T/A	3 dna:chromosome chromosome:AGPv4:3:1:235667834:1 REF	830085	NA	NA	NA	NA	NA	NA	NA	TT	TT	AA	AA	TT	AA	AA	AA	TT	TT	TA	AA	TT	TT	AA	AA	AA	AA	AA	TA	AA	AA	TA	AA	AA	AA	AA	AA	AA	AA
16725619|F|0-28:C>T-28:C>T	C/T	1 dna:chromosome chromosome:AGPv4:1:1:307041717:1 REF	238041931	NA	NA	NA	NA	NA	NA	NA	CC	CC	CT	CT	CC	CC	CT	TT	CC	CC	CT	TT	CC	CT	CT	CT	TT	CC	CC	CC	TT	TT	CC	CC	CC	CT	TT	CC	TT	TT
4773323|F|0-28:G>A-28:G>A	G/A	5 dna:chromosome chromosome:AGPv4:5:1:223902240:1 REF	7555453	NA	NA	NA	NA	NA	NA	NA	GG	GG	GG	GG	GA	GG	GA	GG	GG	GA	GG	GG	AA	AA	AA	GG	GG	GG	GG	GG	GG	GG	AA	GG	GG	GA	GA	GG	GG	GG
4771700|F|0-28:A>G-28:A>G	A/G	4 dna:chromosome chromosome:AGPv4:4:1:246994605:1 REF	245535525	NA	NA	NA	NA	NA	NA	NA	AA	AA	AA	AA	AG	AA	AG	AA	AA	GG	AA	AA	AA	GG	GG	AA	AA	AA	AA	GG	AA	AA	AG	GG	AA	AG	AA	AA	AA	AA
16724998|F|0-27:C>T-27:C>T	C/T	7 dna:chromosome chromosome:AGPv4:7:1:182381542:1 REF	145759210	NA	NA	NA	NA	NA	NA	NA	CC	CC	CC	CT	CC	TT	CT	CT	CC	CC	CT	TT	CC	CC	CC	TT	TT	CT	CC	CC	TT	CT	TT	CC	TT	CT	TT	CC	CC	TT
9691239|F|0-27:A>G-27:A>G	A/G	NA	NA	NA	NA	NA	NA	NA	NA	NA	GG	AG	GG	AG	AG	GG	AG	AG	GG	GG	GG	AA	GG	GG	AA	AG	GG	AG	GG	AA	GG	GG	GG	GG	GG	AG	GG	AA	GG	GG
100042857|F|0-27:A>T-27:A>T	A/T	NA	NA	NA	NA	NA	NA	NA	NA	NA	TT	AA	TT	AT	TT	TT	AT	TT	TT	AT	TT	TT	TT	AA	AA	TT	TT	TT	TT	TT	TT	TT	TT	AA	TT	AT	TT	AA	TT	TT
100064862|F|0-27:C>T-27:C>T	C/T	NA	NA	NA	NA	NA	NA	NA	NA	NA	CT	CT	CT	CT	CT	CT	TT	TT	CT	CT	CT	CT	CT	CT	TT	CT	TT	TT	TT	TT	CT	TT	CT	TT	CT	TT	CT	TT	CT	TT
100060889|F|0-26:G>C-26:G>C	G/C	2 dna:chromosome chromosome:AGPv4:2:1:244442276:1 REF	34448079	NA	NA	NA	NA	NA	NA	NA	GG	GG	GG	GG	GG	GG	GC	GG	GG	GG	GG	GG	GG	GG	GG	GG	GG	GG	GG	GG	GG	GG	GG	GG	GG	GG	GG	GC	GG	GG
4584959|F|0-26:C>T-26:C>T	C/T	7 dna:chromosome chromosome:AGPv4:7:1:182381542:1 REF	110371219	NA	NA	NA	NA	NA	NA	NA	CC	CC	CC	CT	CC	CC	CC	CC	CC	CC	CC	CC	CC	CC	CC	CC	CC	CC	CC	CC	CC	CC	CC	CC	CC	CC	CC	CC	CC	CC
7049219|F|0-26:T>C-26:T>C	T/C	5 dna:chromosome chromosome:AGPv4:5:1:223902240:1 REF	134168189	NA	NA	NA	NA	NA	NA	NA	TT	TT	TT	TC	TT	TC	TT	TT	TT	TT	TT	TT	TT	TT	TT	TT	TT	TT	TT	TT	TT	TT	TT	TT	CC	TT	TT	TT	TT	TT
4768563|F|0-26:C>T-26:C>T	C/T	6 dna:chromosome chromosome:AGPv4:6:1:174033170:1 REF	170415532	NA	NA	NA	NA	NA	NA	NA	CC	CT	CC	CC	CC	CC	CC	CC	CC	CC	CC	CC	CC	CC	CC	CC	CC	CC	CC	CT	CC	CC	CC	CC	CC	CC	CC	CC	CC	CC
4581775|F|0-25:A>G-25:A>G	A/G	2 dna:chromosome chromosome:AGPv4:2:1:244442276:1 REF	201773609	NA	NA	NA	NA	NA	NA	NA	AA	AA	AA	AG	AA	AA	AA	AA	AA	AA	AG	GG	AA	AA	AA	AG	AA	GG	AA	AA	AA	GG	AG	AA	AA	AA	AA	AA	AA	AA
2581285|F|0-25:T>C-25:T>C	T/C	4 dna:chromosome chromosome:AGPv4:4:1:246994605:1 REF	242294616	NA	NA	NA	NA	NA	NA	NA	CC	CC	TT	TT	CC	TC	TT	TT	CC	TC	TT	TT	CC	CC	TC	TT	TT	TT	CC	TT	TT	TT	TT	TT	CC	TC	TT	TT	TT	TT
9674432|F|0-25:G>A-25:G>A	G/A	NA	NA	NA	NA	NA	NA	NA	NA	NA	GG	AA	GG	GA	GG	GA	GG	GG	GG	GG	GG	GG	GG	GG	GG	GG	GG	GG	GG	GG	GG	GG	GG	GG	GG	GG	GG	GG	GG	GG
100043066|F|0-25:C>T-25:C>T	C/T	NA	NA	NA	NA	NA	NA	NA	NA	NA	TT	CT	CC	CT	TT	CT	CT	CC	TT	TT	TT	CC	TT	TT	CC	CC	CC	CC	CC	CC	CC	TT	CT	CC	TT	CC	CC	CC	CC	CC
4777402|F|0-25:C>T-25:C>T	C/T	6 dna:chromosome chromosome:AGPv4:6:1:174033170:1 REF	143614227	NA	NA	NA	NA	NA	NA	NA	CC	CC	CC	CC	CC	CC	CT	CC	CC	CT	CT	CC	CC	CC	CC	CT	CC	TT	CT	CC	TT	CC	CC	CC	CC	CT	TT	CC	CC	TT
7049886|F|0-25:G>A-25:G>A	G/A	1 dna:chromosome chromosome:AGPv4:1:1:307041717:1 REF	25928476	NA	NA	NA	NA	NA	NA	NA	GG	GG	GG	GG	GA	GA	GG	GG	GG	GA	GG	GG	GG	GA	GG	GG	GG	GG	GG	GG	GG	GG	GG	GG	GG	GG	GG	GG	GG	GG
4770800|F|0-23:G>A-23:G>A	G/A	9 dna:chromosome chromosome:AGPv4:9:1:159769782:1 REF	49424314	NA	NA	NA	NA	NA	NA	NA	AA	AA	GG	GA	AA	GG	GG	GG	AA	GA	GG	GG	GG	AA	GG	GG	GG	GG	GG	GG	GG	GG	GA	GG	GG	GG	GG	AA	GG	GG
16725669|F|0-23:G>A-23:G>A	G/A	8 dna:chromosome chromosome:AGPv4:8:1:181122637:1 REF	43479507	NA	NA	NA	NA	NA	NA	NA	GG	GG	GG	GG	GG	GG	GG	GG	GG	GG	GG	GG	GG	GG	GG	GG	GG	GG	GG	GG	GG	GG	GG	AA	GG	GG	GG	GG	GG	GG
100048288|F|0-22:A>C-22:A>C	A/C	4 dna:chromosome chromosome:AGPv4:4:1:246994605:1 REF	176851193	NA	NA	NA	NA	NA	NA	NA	AA	AA	AA	AA	AC	AA	AA	AA	AA	AC	AA	AA	AC	AA	AA	AA	AA	AA	AA	AA	AA	AA	AA	AA	AA	AA	AC	AA	AA	AA
4769463|F|0-22:G>A-22:G>A	G/A	3 dna:chromosome chromosome:AGPv4:3:1:235667834:1 REF	214042717	NA	NA	NA	NA	NA	NA	NA	GG	GG	AA	GA	GG	GA	GA	AA	GG	GG	AA	AA	GG	GG	GG	AA	AA	AA	GG	AA	AA	AA	AA	GG	GG	AA	AA	GG	AA	AA
2622280|F|0-21:A>G-21:A>G	A/G	3 dna:chromosome chromosome:AGPv4:3:1:235667834:1 REF	9144793	NA	NA	NA	NA	NA	NA	NA	AA	AA	AA	AG	AA	AA	AG	AA	AA	AA	AG	AA	AA	AA	GG	AA	AA	AA	AA	AA	AA	AA	AA	GG	AA	AG	AA	AA	AA	AA
9694789|F|0-21:C>T-21:C>T	C/T	4 dna:chromosome chromosome:AGPv4:4:1:246994605:1 REF	148680059	NA	NA	NA	NA	NA	NA	NA	CC	CC	CC	CC	CT	CT	CT	CC	CC	CC	CC	CC	CC	CC	CC	CC	CC	CC	CC	CC	CC	CC	CC	CC	CC	CC	CC	CC	CC	CC
4770633|F|0-21:C>T-21:C>T	C/T	7 dna:chromosome chromosome:AGPv4:7:1:182381542:1 REF	179011103	NA	NA	NA	NA	NA	NA	NA	TT	CC	TT	CT	CT	CT	CT	TT	TT	CC	TT	TT	TT	CC	CC	TT	TT	TT	TT	TT	TT	TT	TT	TT	CC	CT	TT	TT	TT	TT
100071300|F|0-21:A>G-21:A>G	A/G	NA	NA	NA	NA	NA	NA	NA	NA	NA	AA	GG	AA	AA	AA	AA	AA	AA	AA	AA	AA	AA	AA	AA	AA	AA	AA	AA	AA	GG	AA	AA	AA	AA	AA	AA	AA	AA	AA	AA
16726206|F|0-19:A>G-19:A>G	A/G	3 dna:chromosome chromosome:AGPv4:3:1:235667834:1 REF	206062176	NA	NA	NA	NA	NA	NA	NA	AA	AA	AA	AA	AA	AA	AA	AA	AA	AA	AA	AA	AA	AA	AA	AA	AA	AA	AA	AA	AA	AA	AA	AA	AA	AA	AA	AA	AA	AA
4768397|F|0-19:C>T-19:C>T	C/T	6 dna:chromosome chromosome:AGPv4:6:1:174033170:1 REF	128043389	NA	NA	NA	NA	NA	NA	NA	TT	CC	TT	CT	TT	CT	CT	TT	TT	TT	TT	TT	TT	TT	TT	CT	TT	CC	TT	TT	CC	TT	TT	CC	CC	CT	CC	CC	TT	CC
7049297|F|0-19:T>C-19:T>C	T/C	2 dna:chromosome chromosome:AGPv4:2:1:244442276:1 REF	37959494	NA	NA	NA	NA	NA	NA	NA	TT	TT	TT	TT	TT	TT	TT	TT	TC	TT	TT	TT	TT	TT	TT	TT	TT	TT	TT	TT	TT	TT	TT	TT	TT	TT	TT	TT	TT	TT
4579056|F|0-18:G>A-18:G>A	G/A	2 dna:chromosome chromosome:AGPv4:2:1:244442276:1 REF	7267157	NA	NA	NA	NA	NA	NA	NA	GG	GG	GG	GG	GG	GG	GG	GG	GG	GG	GG	GG	GG	GG	GG	GG	GG	GG	GG	GG	GG	GG	GG	GG	GG	GG	GG	GG	GG	GG
4584004|F|0-18:T>C-18:T>C	T/C	9 dna:chromosome chromosome:AGPv4:9:1:159769782:1 REF	158809811	NA	NA	NA	NA	NA	NA	NA	CC	TT	TT	TT	TC	TT	TT	TT	CC	TC	TT	TT	CC	CC	TT	TT	TT	TT	TT	TT	TT	TT	TT	TT	TT	TT	TT	TT	TT	TT
4584915|F|0-17:G>A-17:G>A	G/A	NA	NA	NA	NA	NA	NA	NA	NA	NA	GG	AA	GG	GG	GG	GA	GA	GG	GG	GA	GG	GG	GG	GG	GG	GG	GG	GG	AA	GG	GG	GG	GG	GG	AA	GG	GG	GG	GG	GG
2378381|F|0-17:T>G-17:T>G	T/G	9 dna:chromosome chromosome:AGPv4:9:1:159769782:1 REF	6524851	NA	NA	NA	NA	NA	NA	NA	GG	TT	TT	TT	GG	TG	TT	TT	GG	GG	TT	TT	GG	GG	TT	TT	TT	TT	TT	TT	TT	TT	TT	TT	GG	TT	TT	GG	TT	TT
9680806|F|0-16:T>C-16:T>C	T/C	1 dna:chromosome chromosome:AGPv4:1:1:307041717:1 REF	41458366	NA	NA	NA	NA	NA	NA	NA	TC	CC	CC	TC	CC	TC	TC	TC	CC	CC	TC	CC	TC	CC	TC	TC	TC	TC	CC	CC	TC	CC	TC	CC	TC	TC	TC	CC	CC	TC
9707187|F|0-16:G>A-16:G>A	G/A	NA	NA	NA	NA	NA	NA	NA	NA	NA	AA	AA	GG	AA	AA	GG	GA	GA	AA	AA	GG	GA	AA	AA	AA	GA	GA	AA	AA	AA	GA	GG	AA	AA	GA	AA	AA	AA	GG	GA
4773928|F|0-16:A>G-16:A>G	A/G	7 dna:chromosome chromosome:AGPv4:7:1:182381542:1 REF	149917408	NA	NA	NA	NA	NA	NA	NA	AA	GG	AA	AG	AA	AA	AG	AA	AA	AA	AA	AA	AG	AA	AA	AA	AA	AG	GG	GG	AA	AA	AA	AA	AA	AA	AA	AA	AA	AA
9718257|F|0-16:A>G-16:A>G	A/G	5 dna:chromosome chromosome:AGPv4:5:1:223902240:1 REF	58564297	NA	NA	NA	NA	NA	NA	NA	AA	AA	AA	AA	AA	AA	AA	AA	AA	AA	AA	AA	AG	AA	AA	AA	AA	AA	AA	AA	AA	AA	AA	AA	AA	AA	AA	AA	AA	AA
9718317|F|0-16:C>A-16:C>A	C/A	4 dna:chromosome chromosome:AGPv4:4:1:246994605:1 REF	202435075	NA	NA	NA	NA	NA	NA	NA	CC	CC	CA	CA	CC	CA	CA	CA	CC	CC	CA	CC	CC	CC	CA	CA	CA	CC	CC	CC	CA	CC	CA	CC	CC	CA	CA	CC	CC	CC
9701154|F|0-15:C>T-15:C>T	C/T	8 dna:chromosome chromosome:AGPv4:8:1:181122637:1 REF	105194553	NA	NA	NA	NA	NA	NA	NA	CT	CT	CT	CT	CT	CT	CT	CT	CT	CT	CT	CT	CT	CT	TT	CT	CT	CT	CT	CT	CT	CT	CT	TT	CT	CT	CT	TT	CT	CT
4587494|F|0-15:A>G-15:A>G	A/G	6 dna:chromosome chromosome:AGPv4:6:1:174033170:1 REF	161626430	NA	NA	NA	NA	NA	NA	NA	AA	AA	GG	AG	AA	AA	AG	GG	AA	AA	GG	GG	AA	AA	AA	GG	GG	AG	AA	GG	GG	GG	AG	AA	AA	AG	GG	AA	GG	GG
7061169|F|0-15:G>A-15:G>A	G/A	6 dna:chromosome chromosome:AGPv4:6:1:174033170:1 REF	665046	NA	NA	NA	NA	NA	NA	NA	GG	AA	GA	AA	GG	GA	GA	AA	GG	GA	AA	AA	AA	AA	AA	GA	GA	GG	AA	GA	GG	AA	AA	AA	AA	GA	GG	GG	AA	AA
2508730|F|0-14:T>C-14:T>C	T/C	8 dna:chromosome chromosome:AGPv4:8:1:181122637:1 REF	159814272	NA	NA	NA	NA	NA	NA	NA	TT	TT	TT	TT	TC	TT	TT	TT	TT	CC	TT	TT	CC	CC	TT	TT	TT	TT	TT	TT	TT	TT	TT	TT	TT	TT	TT	TT	TT	TT
4772551|F|0-14:C>T-14:C>T	C/T	5 dna:chromosome chromosome:AGPv4:5:1:223902240:1 REF	40645379	NA	NA	NA	NA	NA	NA	NA	TT	CC	CC	CC	TT	CC	CT	CC	TT	TT	CT	CC	TT	TT	CT	CC	TT	CC	TT	CC	CC	CC	CC	CC	CC	CT	CC	TT	CC	CC
4769997|F|0-14:G>C-14:G>C	G/C	1 dna:chromosome chromosome:AGPv4:1:1:307041717:1 REF	244112671	NA	NA	NA	NA	NA	NA	NA	GG	CC	GG	GC	GG	GC	GG	GG	GG	GC	GG	GG	GG	GG	GC	GG	GG	GG	GG	GG	GG	GG	GG	GG	GG	GG	GG	CC	GG	GG
2549978|F|0-14:A>G-14:A>G	A/G	4 dna:chromosome chromosome:AGPv4:4:1:246994605:1 REF	184813580	NA	NA	NA	NA	NA	NA	NA	AG	AA	GG	AG	AA	GG	AG	GG	AG	AG	AG	AG	GG	AA	AA	GG	AG	AA	AA	AG	GG	GG	AA	GG	GG	AG	AA	AA	GG	AA
4772571|F|0-14:C>T-14:C>T	C/T	8 dna:chromosome chromosome:AGPv4:8:1:181122637:1 REF	132238795	NA	NA	NA	NA	NA	NA	NA	CC	CC	CC	CC	CC	TT	CT	CC	CC	CC	CC	CC	CC	CC	CC	CC	CC	CC	TT	CC	CC	CC	CC	TT	TT	CC	CT	TT	CC	CC
100022810|F|0-13:A>G-13:A>G	A/G	9 dna:chromosome chromosome:AGPv4:9:1:159769782:1 REF	156097960	NA	NA	NA	NA	NA	NA	NA	AA	AA	AA	AA	AA	AG	AG	GG	AA	AA	AG	GG	AA	AA	AA	GG	AG	AA	AA	AA	GG	GG	GG	AA	GG	AA	GG	AA	AA	GG
7057250|F|0-13:G>A-13:G>A	G/A	8 dna:chromosome chromosome:AGPv4:8:1:181122637:1 REF	113641032	NA	NA	NA	NA	NA	NA	NA	GA	AA	GG	GA	GA	GA	GA	GG	GA	GA	GA	AA	AA	AA	GG	GA	GA	AA	AA	GG	GG	GG	GG	GG	AA	GA	GG	GG	GG	GG
2460147|F|0-12:C>G-12:C>G	C/G	10 dna:chromosome chromosome:AGPv4:10:1:150982314:1 REF	30975595	NA	NA	NA	NA	NA	NA	NA	GG	GG	CC	CG	CG	CC	CG	CC	CG	GG	CC	CC	GG	GG	GG	CC	CC	CG	CC	CC	CC	CC	CC	GG	CC	GG	CC	GG	CC	CC
4772745|F|0-12:G>A-12:G>A	G/A	4 dna:chromosome chromosome:AGPv4:4:1:246994605:1 REF	240697674	NA	NA	NA	NA	NA	NA	NA	GA	GG	GG	GA	AA	GG	GA	AA	AA	AA	GA	GG	GG	AA	GG	GA	GG	GA	GG	GG	AA	GG	GA	GG	GG	GA	AA	GG	GG	AA
4584446|F|0-12:G>C-12:G>C	G/C	3 dna:chromosome chromosome:AGPv4:3:1:235667834:1 REF	201766146	NA	NA	NA	NA	NA	NA	NA	GG	GG	GG	GC	GG	GG	GG	GG	GG	GG	CC	GG	GG	GG	GG	GG	GG	GC	GG	CC	GG	CC	CC	GG	GG	GG	GG	GG	GG	CC
4773341|F|0-12:G>A-12:G>A	G/A	2 dna:chromosome chromosome:AGPv4:2:1:244442276:1 REF	14178859	NA	NA	NA	NA	NA	NA	NA	GG	GG	GG	GA	GG	GG	GA	GA	GG	GG	GG	GG	GG	GG	GA	GA	GA	AA	GG	GG	AA	AA	GG	GG	GG	GA	AA	GG	GG	AA
7048262|F|0-11:T>C-11:T>C	T/C	1 dna:chromosome chromosome:AGPv4:1:1:307041717:1 REF	117651671	NA	NA	NA	NA	NA	NA	NA	TT	TT	TT	TC	TT	TC	TT	TT	TT	TT	TT	TT	TT	TT	TT	TT	TT	TT	TT	TT	TT	TC	TT	TT	CC	TT	TT	TT	TT	TT
100042636|F|0-11:T>C-11:T>C	T/C	3 dna:chromosome chromosome:AGPv4:3:1:235667834:1 REF	197321093	NA	NA	NA	NA	NA	NA	NA	CC	CC	TT	TC	CC	TC	TT	TT	CC	TC	TT	TT	CC	CC	TT	TT	TT	TT	TT	TT	TT	TT	TT	TT	TT	TT	TT	TT	TT	TT
100061022|F|0-11:T>C-11:T>C	T/C	NA	NA	NA	NA	NA	NA	NA	NA	NA	TC	TT	TC	TC	TC	TC	TC	TC	TC	TC	TC	CC	TC	TC	TT	CC	TC	TC	CC	TT	CC	TC	TC	TT	TC	TC	CC	CC	TC	TC
100042604|F|0-10:G>A-10:G>A	G/A	NA	NA	NA	NA	NA	NA	NA	NA	NA	GG	GG	AA	GA	GG	GA	GA	AA	GG	GG	AA	GG	GG	GG	GA	GG	GG	GG	GG	AA	GA	AA	GG	AA	GG	GA	AA	GG	AA	AA
4594086|F|0-10:T>C-10:T>C	T/C	4 dna:chromosome chromosome:AGPv4:4:1:246994605:1 REF	41734866	NA	NA	NA	NA	NA	NA	NA	TC	TT	TT	TT	TC	TT	TT	TT	TC	TC	TT	TT	TT	TT	TT	TT	TT	TT	TT	TT	TT	TT	TT	TT	TT	TT	TT	TT	TT	TT
4772555|F|0-9:C>A-9:C>A	C/A	10 dna:chromosome chromosome:AGPv4:10:1:150982314:1 REF	144095633	NA	NA	NA	NA	NA	NA	NA	CC	CC	CC	CA	CC	CC	CA	CC	CC	CC	CC	CC	CC	CC	AA	CC	CC	CC	AA	AA	CC	CC	CA	CC	CC	CA	CC	CC	CC	CC
7058193|F|0-9:C>T-9:C>T	C/T	4 dna:chromosome chromosome:AGPv4:4:1:246994605:1 REF	183370887	NA	NA	NA	NA	NA	NA	NA	CC	CC	CC	CC	CC	CC	CC	CC	CC	CC	CC	CC	CC	CC	CC	CC	CC	CC	CC	CC	CC	CC	CC	CC	CC	CC	CC	CC	CC	CC
4584421|F|0-9:T>C-9:T>C	T/C	1 dna:chromosome chromosome:AGPv4:1:1:307041717:1 REF	127225321	NA	NA	NA	NA	NA	NA	NA	CC	CC	CC	CC	CC	TC	TC	CC	CC	TC	CC	CC	CC	CC	CC	CC	CC	TC	TT	CC	CC	CC	CC	CC	CC	CC	CC	TT	CC	CC
4774076|F|0-9:A>G-9:A>G	A/G	7 dna:chromosome chromosome:AGPv4:7:1:182381542:1 REF	141954787	NA	NA	NA	NA	NA	NA	NA	AA	AA	AA	GG	AA	AG	AG	GG	AA	AA	AG	GG	AA	AA	AG	GG	GG	AA	GG	AA	GG	AG	GG	AA	AA	GG	GG	AA	AA	GG
9666799|F|0-8:T>C-8:T>C	T/C	2 dna:chromosome chromosome:AGPv4:2:1:244442276:1 REF	225240236	NA	NA	NA	NA	NA	NA	NA	TT	TT	TT	TT	TT	TT	TT	TT	TT	TT	TT	TT	TT	TT	TT	TT	TT	TT	TT	TT	TT	TT	TT	TT	TT	TT	TT	TT	TT	TT
100043245|F|0-8:T>C-8:T>C	T/C	1 dna:chromosome chromosome:AGPv4:1:1:307041717:1 REF	38906112	NA	NA	NA	NA	NA	NA	NA	TT	TT	TT	TT	TT	TT	TT	TT	TT	TT	TT	TT	TT	TT	TT	TT	TT	TT	TC	TT	TT	TT	TT	CC	TT	TT	TT	TT	TT	TT
100071264|F|0-8:A>G-8:A>G	A/G	7 dna:chromosome chromosome:AGPv4:7:1:182381542:1 REF	46415059	NA	NA	NA	NA	NA	NA	NA	AA	AA	AA	AA	AA	AG	AA	AA	AA	AA	AA	AA	AA	AA	AA	AA	AA	AA	AA	AA	AA	AA	AA	AA	AA	AA	AA	AA	AA	AA
100042593|F|0-7:T>C-7:T>C	T/C	NA	NA	NA	NA	NA	NA	NA	NA	NA	TT	TT	CC	TC	TT	CC	TC	CC	TT	TC	CC	CC	TT	TT	TC	CC	CC	CC	CC	TT	CC	CC	CC	CC	CC	CC	CC	TT	CC	CC
7049542|F|0-7:A>G-7:A>G	A/G	5 dna:chromosome chromosome:AGPv4:5:1:223902240:1 REF	172818477	NA	NA	NA	NA	NA	NA	NA	AA	AA	AA	AA	AA	AA	AA	AA	AA	AA	AA	AA	AG	AA	AA	AA	AA	AA	AA	AA	AA	AA	AA	AA	AA	AA	AA	AA	AA	AA
9679956|F|0-5:C>T-5:C>T	C/T	8 dna:chromosome chromosome:AGPv4:8:1:181122637:1 REF	161004534	NA	NA	NA	NA	NA	NA	NA	TT	CC	CC	CC	CT	CT	CT	CC	TT	TT	CC	CC	TT	TT	CC	CC	CC	CC	CC	CT	CC	CC	CC	TT	CC	CC	CC	TT	CC	CT
4771868|F|0-5:C>T-5:C>T	C/T	5 dna:chromosome chromosome:AGPv4:5:1:223902240:1 REF	216405853	NA	NA	NA	NA	NA	NA	NA	CT	CC	CC	CT	CT	CT	CC	CC	CT	CT	CC	CC	CT	CT	CT	CC	CC	CC	CC	CC	CC	CC	CC	CC	CT	CT	CT	CC	CC	CC
4775468|F|0-5:A>C-5:A>C	A/C	9 dna:chromosome chromosome:AGPv4:9:1:159769782:1 REF	25248857	NA	NA	NA	NA	NA	NA	NA	CC	CC	AA	AC	CC	AA	AC	AA	CC	CC	AA	AA	CC	CC	AC	AA	AA	AA	AA	AA	AA	AA	AC	AA	AA	AC	AA	CC	AA	AA
100043070|F|0-5:G>A-5:G>A	G/A	3 dna:chromosome chromosome:AGPv4:3:1:235667834:1 REF	42334896	NA	NA	NA	NA	NA	NA	NA	GG	GG	GG	GG	GG	GG	GG	GG	GG	GG	GG	GG	GG	GG	GG	GG	GG	GG	GG	GG	GG	GG	GA	GG	GG	GG	GG	GG	GG	GG
9697050|F|0-5:T>C-5:T>C	T/C	4 dna:chromosome chromosome:AGPv4:4:1:246994605:1 REF	37688192	NA	NA	NA	NA	NA	NA	NA	CC	TT	TT	TC	CC	TT	TT	TT	CC	TC	TT	TT	CC	CC	TC	TT	TT	TT	TT	TT	TT	TT	TT	TT	TT	TC	TT	CC	TT	TT
9709727|F|0-5:G>C-5:G>C	G/C	NA	NA	NA	NA	NA	NA	NA	NA	NA	CC	CC	CC	GC	CC	CC	CC	CC	CC	GC	CC	CC	CC	CC	CC	CC	CC	CC	CC	GC	CC	CC	CC	CC	CC	CC	CC	CC	CC	CC
5585669|F|0-18:G>A-18:G>A	G/A	NA	NA	NA	NA	NA	NA	NA	NA	NA	GG	GG	GG	GG	GG	GG	GG	GG	GG	GG	GG	GG	GA	GG	GG	GG	GG	GG	GG	AA	GG	GG	GG	AA	GG	GG	GG	GG	GG	GG
100062916|F|0-54:C>T-54:C>T	C/T	9 dna:chromosome chromosome:AGPv4:9:1:159769782:1 REF	97774637	NA	NA	NA	NA	NA	NA	NA	TT	TT	TT	CT	TT	TT	TT	TT	TT	TT	TT	TT	TT	TT	TT	TT	TT	TT	TT	TT	TT	TT	CT	TT	TT	TT	TT	CC	TT	TT
4581948|F|0-25:A>G-25:A>G	A/G	4 dna:chromosome chromosome:AGPv4:4:1:246994605:1 REF	41260342	NA	NA	NA	NA	NA	NA	NA	AA	AA	AA	AA	AG	AA	AA	AA	AA	GG	AA	AA	AA	GG	AA	AA	AA	AA	AA	AA	AA	AA	AA	AA	AA	AA	AA	AA	AA	AA
7050146|F|0-66:T>C-66:T>C	T/C	7 dna:chromosome chromosome:AGPv4:7:1:182381542:1 REF	90266003	NA	NA	NA	NA	NA	NA	NA	CC	CC	TT	TC	CC	CC	TC	TT	CC	CC	TT	TT	TC	CC	CC	TT	TT	CC	CC	TT	TC	TT	TT	CC	CC	CC	TT	CC	TT	CC
2418777|F|0-64:C>T-64:C>T	C/T	10 dna:chromosome chromosome:AGPv4:10:1:150982314:1 REF	131803295	NA	NA	NA	NA	NA	NA	NA	TT	TT	TT	TT	TT	CT	CT	TT	TT	TT	TT	TT	TT	TT	CC	TT	TT	TT	CC	TT	TT	TT	CT	CC	CC	CC	TT	TT	TT	TT
100049571|F|0-57:T>C-57:T>C	T/C	3 dna:chromosome chromosome:AGPv4:3:1:235667834:1 REF	135601532	NA	NA	NA	NA	NA	NA	NA	TC	TC	TT	TT	TC	TC	TT	TT	TC	TC	TC	TT	TC	TC	TC	TT	TC	TT	TC	TC	TT	TT	TT	TT	TC	TT	TT	TT	TT	TC
2480645|F|0-48:T>G-48:T>G	T/G	2 dna:chromosome chromosome:AGPv4:2:1:244442276:1 REF	222664370	NA	NA	NA	NA	NA	NA	NA	TT	TT	TT	TT	TT	TT	TT	TT	TT	TT	TT	TT	TT	TT	TT	TT	TT	TT	TT	TT	TT	TT	TT	TT	TT	TT	TT	TT	TT	TT
2451273|F|0-43:A>C-43:A>C	A/C	NA	NA	NA	NA	NA	NA	NA	NA	NA	CC	CC	CC	AA	CC	AA	AA	CC	CC	CC	AC	AA	CC	CC	AA	AC	CC	AA	AA	CC	AC	CC	AC	CC	AA	AA	CC	CC	CC	AA
4591953|F|0-38:A>T-38:A>T	A/T	1 dna:chromosome chromosome:AGPv4:1:1:307041717:1 REF	107994396	NA	NA	NA	NA	NA	NA	NA	TT	TT	TT	AT	TT	TT	TT	TT	TT	TT	AT	TT	TT	TT	AA	TT	AT	TT	TT	TT	TT	AA	TT	AA	TT	AA	TT	TT	TT	TT
5585610|F|0-35:G>A-35:G>A	G/A	3 dna:chromosome chromosome:AGPv4:3:1:235667834:1 REF	215929565	NA	NA	NA	NA	NA	NA	NA	GG	GG	AA	GG	GG	GG	GA	GG	GG	GG	GG	GG	GG	GG	GA	AA	GA	AA	GG	GG	AA	GG	GG	GG	GG	AA	AA	GG	AA	GG
7049545|F|0-35:C>T-35:C>T	C/T	3 dna:chromosome chromosome:AGPv4:3:1:235667834:1 REF	91752356	NA	NA	NA	NA	NA	NA	NA	CC	CC	TT	CT	CC	CT	CT	TT	CC	CT	CT	CC	TT	CC	CC	CT	CT	CT	CC	CC	CC	CC	CC	CC	CC	CC	TT	CC	TT	CC
4773583|F|0-17:T>G-17:T>G	T/G	7 dna:chromosome chromosome:AGPv4:7:1:182381542:1 REF	124324990	NA	NA	NA	NA	NA	NA	NA	TT	GG	TT	TG	TT	TG	TG	TT	TT	TT	TT	TT	TT	TT	TT	TT	TT	TT	GG	TT	TT	TT	TT	TT	GG	TT	TT	TT	TT	TT
7050483|F|0-15:T>G-15:T>G	T/G	6 dna:chromosome chromosome:AGPv4:6:1:174033170:1 REF	128487193	NA	NA	NA	NA	NA	NA	NA	GG	TG	GG	TG	GG	TG	TG	GG	GG	GG	GG	GG	GG	GG	GG	TG	GG	TG	TG	GG	TG	GG	GG	GG	TG	TG	TG	TG	GG	TG
100088367|F|0-9:A>G-9:A>G	A/G	B73V4_ctg195 dna:contig contig:AGPv4:B73V4_ctg195:1:58299:1 REF	15334	NA	NA	NA	NA	NA	NA	NA	AG	AA	AG	AA	AG	AG	AG	AG	AG	AG	AA	AG	AG	AG	AA	AG	AG	AG	AA	AA	AG	AA	AG	AA	AG	AA	AG	AA	AG	AG
4764542|F|0-68:A>G-68:A>G	A/G	1 dna:chromosome chromosome:AGPv4:1:1:307041717:1 REF	26043448	NA	NA	NA	NA	NA	NA	NA	AA	AA	GG	AA	AA	GG	AG	GG	AA	AA	GG	AA	AA	AA	GG	AG	GG	AA	AA	AG	AG	AA	GG	GG	GG	GG	GG	GG	GG	GG
4584058|F|0-68:C>T-68:C>T	C/T	5 dna:chromosome chromosome:AGPv4:5:1:223902240:1 REF	79028905	NA	NA	NA	NA	NA	NA	NA	TT	CC	CC	CC	TT	CC	CT	CC	CT	TT	CC	CC	TT	TT	CC	CC	CC	CC	CC	CC	CC	CC	CC	CC	CC	CC	CC	CC	CC	CC
4773398|F|0-68:T>G-68:T>G	T/G	2 dna:chromosome chromosome:AGPv4:2:1:244442276:1 REF	3763162	NA	NA	NA	NA	NA	NA	NA	GG	TG	TT	TT	TG	TT	TT	TT	GG	TT	TT	TT	TT	TT	TT	TT	TT	TT	TT	TT	TT	TT	TT	TT	TT	TT	TT	TT	TT	GG
4771390|F|0-68:T>G-68:T>G	T/G	3 dna:chromosome chromosome:AGPv4:3:1:235667834:1 REF	24751019	NA	NA	NA	NA	NA	NA	NA	TG	TT	TT	TT	TG	TT	TT	TT	TT	GG	TT	TT	GG	GG	TT	TT	TT	TT	GG	TG	TT	TT	TT	TT	TT	TT	TT	TT	TT	TT
100023772|F|0-68:A>G-68:A>G	A/G	7 dna:chromosome chromosome:AGPv4:7:1:182381542:1 REF	150855746	NA	NA	NA	NA	NA	NA	NA	GG	AA	AA	AA	AG	AA	AA	AA	GG	AG	AA	AA	GG	AA	AA	AA	AA	AA	AA	AA	AA	AA	AA	AA	AA	AA	AA	AA	AA	AA
16726120|F|0-67:C>A-67:C>A	C/A	1 dna:chromosome chromosome:AGPv4:1:1:307041717:1 REF	198119350	NA	NA	NA	NA	NA	NA	NA	AA	CC	AA	CA	CA	CA	CA	AA	AA	CA	CA	AA	AA	AA	CC	AA	CA	AA	CC	CC	AA	AA	CA	CC	CC	CC	CC	CC	AA	AA
2383349|F|0-67:G>A-67:G>A	G/A	5 dna:chromosome chromosome:AGPv4:5:1:223902240:1 REF	218356560	NA	NA	NA	NA	NA	NA	NA	GG	GG	GG	GG	GG	GG	GG	GG	GG	GG	GG	GG	GG	GG	GG	GG	GG	GG	AA	GG	GG	GG	GG	GG	GG	GG	GG	GG	GG	GG
5583451|F|0-67:T>C-67:T>C	T/C	3 dna:chromosome chromosome:AGPv4:3:1:235667834:1 REF	4750642	NA	NA	NA	NA	NA	NA	NA	TT	CC	TC	TC	TT	TC	TT	TT	TT	CC	CC	CC	CC	CC	CC	CC	TC	TT	CC	CC	CC	CC	TC	CC	CC	CC	TT	CC	TT	CC
16726181|F|0-67:T>C-67:T>C	T/C	2 dna:chromosome chromosome:AGPv4:2:1:244442276:1 REF	239624232	NA	NA	NA	NA	NA	NA	NA	TT	TT	TT	TT	TT	TT	TT	TT	TT	TC	TT	TT	TT	TT	TT	TT	TT	TT	TT	TT	TT	TT	TT	TT	TT	TT	TT	TT	TT	TT
4773567|F|0-67:A>G-67:A>G	A/G	7 dna:chromosome chromosome:AGPv4:7:1:182381542:1 REF	92289221	NA	NA	NA	NA	NA	NA	NA	AA	AA	AA	AA	AA	AA	AA	AA	AA	AA	AA	AA	AA	AA	AA	AA	AA	AA	AA	AA	AA	AA	AA	AA	AA	AA	AA	AA	AA	AA
4779158|F|0-66:C>T-66:C>T	C/T	8 dna:chromosome chromosome:AGPv4:8:1:181122637:1 REF	73811206	NA	NA	NA	NA	NA	NA	NA	CC	CC	TT	CT	CC	CC	CT	CT	CC	CT	TT	TT	CC	CC	TT	CT	TT	TT	CC	CC	CT	TT	CT	CC	CC	TT	TT	TT	TT	TT
4770264|F|0-66:C>T-66:C>T	C/T	7 dna:chromosome chromosome:AGPv4:7:1:182381542:1 REF	176818055	NA	NA	NA	NA	NA	NA	NA	CC	CC	CC	CC	CC	CT	CT	CC	CC	CC	CT	CC	CC	CC	CT	CC	CT	TT	CC	CC	CC	CC	TT	CC	CC	CT	CC	CC	CC	CC
2581762|F|0-66:T>A-66:T>A	T/A	7 dna:chromosome chromosome:AGPv4:7:1:182381542:1 REF	164881419	NA	NA	NA	NA	NA	NA	NA	TT	TT	TT	TA	TA	TT	TT	TT	TT	TA	TT	TT	TA	TA	TA	TT	TA	TT	TT	TT	TT	TA	TA	TT	TT	TA	TT	TA	TT	TT
2443758|F|0-65:T>C-65:T>C	T/C	7 dna:chromosome chromosome:AGPv4:7:1:182381542:1 REF	165701954	NA	NA	NA	NA	NA	NA	NA	TT	TT	TT	TT	TT	TT	TT	TT	TT	TT	TT	TT	TT	TT	TT	TT	TT	TT	TT	TT	TT	TT	TT	TT	TT	TT	TT	TT	TT	TT
5586733|F|0-65:A>G-65:A>G	A/G	3 dna:chromosome chromosome:AGPv4:3:1:235667834:1 REF	41717390	NA	NA	NA	NA	NA	NA	NA	AA	AA	AA	AA	AA	AA	AA	AA	AA	AA	AA	AA	AA	AA	AG	AA	AA	AA	GG	AA	AA	AA	AA	AA	AA	AG	AA	AA	AA	AA
2491303|F|0-65:A>G-65:A>G	A/G	2 dna:chromosome chromosome:AGPv4:2:1:244442276:1 REF	158566095	NA	NA	NA	NA	NA	NA	NA	AA	AA	AA	AA	AA	AA	AA	AA	AA	AA	AA	AA	AA	AA	AA	AA	AA	AA	AA	AA	AA	AA	AA	AA	AA	AA	AA	AA	AA	AA
9680464|F|0-65:A>C-65:A>C	A/C	5 dna:chromosome chromosome:AGPv4:5:1:223902240:1 REF	80214013	NA	NA	NA	NA	NA	NA	NA	AA	AA	AA	AA	AA	AA	AA	AA	AA	AA	AA	AA	AA	AA	AA	AA	AA	AA	AA	AA	AA	AA	AA	AA	AA	AA	AA	AA	AA	AA
2448278|F|0-65:C>T-65:C>T	C/T	2 dna:chromosome chromosome:AGPv4:2:1:244442276:1 REF	80535447	NA	NA	NA	NA	NA	NA	NA	CC	CC	CC	CT	CC	CC	CC	CC	CC	CC	CC	CC	CC	CC	CC	CC	CC	CC	TT	CC	CC	CC	CC	CC	CC	CC	CC	TT	CC	CC
9681341|F|0-65:C>T-65:C>T	C/T	7 dna:chromosome chromosome:AGPv4:7:1:182381542:1 REF	35452932	NA	NA	NA	NA	NA	NA	NA	CC	CC	CC	CT	CC	CT	CC	CC	CC	CT	CC	CC	CC	TT	TT	CC	CC	CC	CC	CC	CC	CC	CC	CC	TT	CT	CC	CC	CC	CC
5583271|F|0-65:T>C-65:T>C	T/C	3 dna:chromosome chromosome:AGPv4:3:1:235667834:1 REF	233947770	NA	NA	NA	NA	NA	NA	NA	TT	TT	TC	TT	TT	TT	TC	TT	TT	TT	TT	TT	TT	TT	TT	TT	TT	TT	TT	TT	TT	TT	TT	TT	TT	TT	CC	TT	CC	TT
2432705|F|0-65:A>T-65:A>T	A/T	3 dna:chromosome chromosome:AGPv4:3:1:235667834:1 REF	177194864	NA	NA	NA	NA	NA	NA	NA	AA	AA	TT	AT	AA	AT	AT	TT	AA	AA	AT	AA	AA	AA	AA	AT	TT	AT	AA	AA	TT	AA	AA	AA	AA	AA	AA	AA	TT	TT
2418053|F|0-65:C>G-65:C>G	C/G	7 dna:chromosome chromosome:AGPv4:7:1:182381542:1 REF	171064133	NA	NA	NA	NA	NA	NA	NA	GG	GG	CC	CC	GG	CG	CC	CC	GG	GG	CG	CC	GG	GG	CC	CC	CC	CC	GG	GG	CC	CC	CC	CC	GG	CC	CC	CC	CC	CC
4772581|F|0-65:T>G-65:T>G	T/G	5 dna:chromosome chromosome:AGPv4:5:1:223902240:1 REF	181877631	NA	NA	NA	NA	NA	NA	NA	TT	GG	TT	TT	TT	TT	TG	TT	TT	TT	TT	TT	TT	TT	TT	TT	TT	TT	TT	TT	TT	TT	TT	TT	TT	TT	TT	GG	TT	TT
9679099|F|0-64:G>T-64:G>T	G/T	10 dna:chromosome chromosome:AGPv4:10:1:150982314:1 REF	8647359	NA	NA	NA	NA	NA	NA	NA	GG	GG	GG	GG	GT	GG	GT	GG	GG	GT	GT	GG	GG	GG	GG	GG	GG	GG	GG	GG	GG	GG	GG	GG	GG	GG	GG	GG	GG	GG
4593937|F|0-64:A>G-64:A>G	A/G	4 dna:chromosome chromosome:AGPv4:4:1:246994605:1 REF	163588148	NA	NA	NA	NA	NA	NA	NA	AA	GG	GG	AG	AA	AG	AG	AA	AA	AA	AA	GG	AA	AA	AA	GG	GG	AA	AA	AA	GG	GG	AG	AA	GG	AG	AA	AA	GG	AA
9698660|F|0-64:G>A-64:G>A	G/A	10 dna:chromosome chromosome:AGPv4:10:1:150982314:1 REF	87976629	NA	NA	NA	NA	NA	NA	NA	GG	GG	GG	GG	GG	GG	GG	GG	GG	GG	GG	GG	GG	GG	GG	GG	GA	GG	GG	GG	GG	GG	GG	GG	GG	GG	GG	GG	GG	GG
2439811|F|0-64:A>G-64:A>G	A/G	6 dna:chromosome chromosome:AGPv4:6:1:174033170:1 REF	136198064	NA	NA	NA	NA	NA	NA	NA	AA	AA	AA	AA	AA	AA	AG	AA	AA	AA	GG	AA	AA	AA	GG	AG	AA	GG	AA	AA	GG	GG	AG	AA	AA	GG	GG	AA	AA	GG
2538834|F|0-64:G>A-64:G>A	G/A	2 dna:chromosome chromosome:AGPv4:2:1:244442276:1 REF	183146597	NA	NA	NA	NA	NA	NA	NA	AA	GG	AA	GA	AA	AA	GA	GA	AA	GA	GG	GA	AA	AA	GG	GG	GA	GG	GG	GG	GG	GG	AA	GG	AA	GA	GA	AA	AA	GG
4585834|F|0-64:T>A-64:T>A	T/A	1 dna:chromosome chromosome:AGPv4:1:1:307041717:1 REF	196582642	NA	NA	NA	NA	NA	NA	NA	AA	TT	TT	TT	TA	TT	TT	TT	AA	AA	TA	TT	TA	AA	TA	TT	TT	TT	TT	AA	TT	TT	TT	AA	TT	AA	TT	TT	TT	TT
16725011|F|0-64:G>A-64:G>A	G/A	10 dna:chromosome chromosome:AGPv4:10:1:150982314:1 REF	70402207	NA	NA	NA	NA	NA	NA	NA	GG	GG	AA	GA	GG	AA	GA	AA	GG	GG	AA	AA	GG	GG	GG	AA	AA	GA	GG	GG	AA	AA	GA	GG	AA	GG	AA	GG	AA	AA
4771089|F|0-63:G>A-63:G>A	G/A	1 dna:chromosome chromosome:AGPv4:1:1:307041717:1 REF	37591728	NA	NA	NA	NA	NA	NA	NA	AA	GG	GG	GG	GA	GG	GG	GG	AA	GA	GG	GG	GG	AA	GG	GG	GG	GG	GG	AA	GG	GG	GG	AA	GG	GG	GG	GG	GG	GG
2379134|F|0-62:T>C-62:T>C	T/C	9 dna:chromosome chromosome:AGPv4:9:1:159769782:1 REF	16437085	NA	NA	NA	NA	NA	NA	NA	TT	TT	TT	TT	TT	TT	TT	TT	TT	TT	TT	TT	TT	TT	TT	TT	TT	TT	TT	CC	TT	TT	TT	TT	TT	TT	TT	TT	TT	TT
2429301|F|0-62:G>C-62:G>C	G/C	2 dna:chromosome chromosome:AGPv4:2:1:244442276:1 REF	208873599	NA	NA	NA	NA	NA	NA	NA	GG	GG	GC	GG	GG	GG	GG	GC	GG	GG	GC	CC	GG	GG	GG	GC	GC	CC	GG	GG	GG	CC	GC	GG	GG	GG	GG	GG	GG	GG
2593935|F|0-62:C>T-62:C>T	C/T	6 dna:chromosome chromosome:AGPv4:6:1:174033170:1 REF	109843392	NA	NA	NA	NA	NA	NA	NA	CC	CC	CT	CT	CC	CT	CT	TT	CC	CC	TT	TT	CC	CC	CC	CC	TT	CC	CC	CC	CC	TT	CC	TT	CC	CT	CT	CC	CC	CC
9706215|F|0-62:G>A-62:G>A	G/A	7 dna:chromosome chromosome:AGPv4:7:1:182381542:1 REF	161417311	NA	NA	NA	NA	NA	NA	NA	AA	GG	AA	AA	AA	AA	GA	AA	AA	AA	AA	AA	AA	AA	GG	AA	AA	AA	AA	GG	AA	AA	AA	GG	AA	GA	AA	GG	AA	AA
4582387|F|0-62:C>T-62:C>T	C/T	5 dna:chromosome chromosome:AGPv4:5:1:223902240:1 REF	686273	NA	NA	NA	NA	NA	NA	NA	CC	CC	CC	CC	CT	CC	CC	CC	CC	CT	CT	CC	CC	TT	CC	CT	CC	CC	CT	CT	CT	CC	CC	CC	CC	CC	CC	TT	CC	TT
9680856|F|0-62:T>C-62:T>C	T/C	7 dna:chromosome chromosome:AGPv4:7:1:182381542:1 REF	151710363	NA	NA	NA	NA	NA	NA	NA	TT	TT	TT	TT	TT	TC	TC	TT	TT	TT	TC	TT	TT	TT	TT	TC	TC	TT	TT	TC	TC	TT	TC	TT	TT	TC	TC	TT	TT	TT
2425284|F|0-62:G>A-62:G>A	G/A	10 dna:chromosome chromosome:AGPv4:10:1:150982314:1 REF	138678949	NA	NA	NA	NA	NA	NA	NA	GG	AA	AA	GA	GG	GG	GA	GG	GG	GG	GA	GG	GG	GG	GG	GA	AA	AA	GG	GG	AA	AA	GA	GG	GG	GA	GG	GG	GG	GG
2446337|F|0-61:G>A-61:G>A	G/A	8 dna:chromosome chromosome:AGPv4:8:1:181122637:1 REF	107885847	NA	NA	NA	NA	NA	NA	NA	GG	GG	GG	GG	GG	GG	GG	GA	GG	GG	GA	GG	GG	GG	GG	GA	GA	GG	GG	GG	AA	AA	GA	GG	GG	GG	AA	GG	GG	AA
2400939|F|0-61:T>A-61:T>A	T/A	6 dna:chromosome chromosome:AGPv4:6:1:174033170:1 REF	163418791	NA	NA	NA	NA	NA	NA	NA	AA	AA	AA	AA	TA	AA	TA	AA	AA	TA	TA	AA	TT	AA	TT	AA	AA	AA	TT	AA	AA	AA	TA	TT	AA	TA	AA	TT	AA	AA
2403350|F|0-61:T>C-61:T>C	T/C	7 dna:chromosome chromosome:AGPv4:7:1:182381542:1 REF	8601977	NA	NA	NA	NA	NA	NA	NA	TT	TT	TT	TT	TT	TT	TT	TT	TT	TT	TT	TT	TT	TT	TT	TT	TT	TT	TT	TT	TT	TC	TT	TT	TT	TT	TT	TT	TT	TT
4767341|F|0-60:C>T-60:C>T	C/T	4 dna:chromosome chromosome:AGPv4:4:1:246994605:1 REF	217090125	NA	NA	NA	NA	NA	NA	NA	CC	CC	CC	CC	CC	CC	CC	CC	CC	CC	CC	CC	CC	CC	CC	CC	CC	CC	CC	CT	CC	CC	CC	CC	CC	CC	CC	TT	CC	CC
4586525|F|0-60:A>C-60:A>C	A/C	5 dna:chromosome chromosome:AGPv4:5:1:223902240:1 REF	187071889	NA	NA	NA	NA	NA	NA	NA	AA	AA	AA	AC	AA	AA	AA	AA	AA	AA	AA	AA	AA	AA	CC	AA	AA	AA	AA	AA	AA	AA	AA	AA	AA	AC	AA	AA	AA	AA
4771831|F|0-60:G>T-60:G>T	G/T	2 dna:chromosome chromosome:AGPv4:2:1:244442276:1 REF	30341425	NA	NA	NA	NA	NA	NA	NA	GG	TT	GG	GT	GG	GG	GG	GG	GG	GG	GG	GG	GG	GG	TT	GG	GG	GG	GG	GG	GG	GG	GG	GG	GG	GT	GG	TT	GG	GG
2409901|F|0-60:T>C-60:T>C	T/C	2 dna:chromosome chromosome:AGPv4:2:1:244442276:1 REF	1255540	NA	NA	NA	NA	NA	NA	NA	TT	CC	TT	TC	TT	TT	TT	TT	TT	TT	TT	TT	TT	TT	CC	TT	TT	TT	CC	TT	TT	TT	TT	TT	TT	TC	TT	CC	TT	TT
9668890|F|0-59:T>C-59:T>C	T/C	3 dna:chromosome chromosome:AGPv4:3:1:235667834:1 REF	228866496	NA	NA	NA	NA	NA	NA	NA	TT	TT	TT	TT	TT	TT	TC	TT	TT	TT	TT	TT	TT	TT	TT	TT	TT	TT	TT	TT	TT	TT	TT	TT	TT	TT	TT	TT	TT	TT
4581844|F|0-59:C>T-59:C>T	C/T	8 dna:chromosome chromosome:AGPv4:8:1:181122637:1 REF	154900568	NA	NA	NA	NA	NA	NA	NA	TT	TT	CC	CC	TT	CC	CT	CC	TT	TT	CT	CC	TT	TT	CC	CC	CT	CC	CC	TT	CC	TT	CC	TT	CC	CC	TT	CC	CC	CC
7049679|F|0-59:A>G-59:A>G	A/G	4 dna:chromosome chromosome:AGPv4:4:1:246994605:1 REF	13497153	NA	NA	NA	NA	NA	NA	NA	GG	AA	AA	AG	GG	AA	AG	GG	GG	GG	GG	AG	GG	GG	AG	GG	GG	GG	AA	AA	GG	GG	GG	AA	AA	AG	GG	AA	AA	GG
2386562|F|0-58:A>C-58:A>C	A/C	6 dna:chromosome chromosome:AGPv4:6:1:174033170:1 REF	21268410	NA	NA	NA	NA	NA	NA	NA	CC	CC	AC	AC	CC	AC	AC	AC	CC	CC	AC	AC	CC	CC	AC	AC	AC	AC	CC	AC	CC	AC	AC	AC	CC	AC	AC	AC	AC	CC
4576581|F|0-58:G>A-58:G>A	G/A	3 dna:chromosome chromosome:AGPv4:3:1:235667834:1 REF	31639387	NA	NA	NA	NA	NA	NA	NA	GG	AA	AA	GA	GG	GG	GG	AA	GG	GG	GA	GG	GG	GG	GA	GA	GA	GG	GG	GA	GG	GG	GG	GG	GG	GA	AA	AA	AA	AA
9687214|F|0-57:G>A-57:G>A	G/A	2 dna:chromosome chromosome:AGPv4:2:1:244442276:1 REF	42773111	NA	NA	NA	NA	NA	NA	NA	AA	GG	GG	GG	AA	GG	GG	GG	AA	GA	GG	GG	AA	GG	GG	GG	GG	GA	GG	GG	GG	GG	GG	GG	GG	GG	GG	GG	GG	GG
2509909|F|0-57:C>T-57:C>T	C/T	2 dna:chromosome chromosome:AGPv4:2:1:244442276:1 REF	34006788	NA	NA	NA	NA	NA	NA	NA	CC	TT	CC	CC	CC	CC	CC	CC	CC	CC	CC	CC	CC	CC	CC	CC	CC	CC	CC	CC	CC	CC	CC	CC	CC	CC	CC	CC	CC	CC
7048823|F|0-57:C>T-57:C>T	C/T	2 dna:chromosome chromosome:AGPv4:2:1:244442276:1 REF	3665035	NA	NA	NA	NA	NA	NA	NA	CC	CT	TT	CT	CC	CT	CT	TT	CC	CC	CT	CC	CC	CC	CT	TT	CT	TT	TT	TT	TT	TT	CC	TT	TT	TT	CC	CC	TT	CC
4582569|F|0-57:T>C-57:T>C	T/C	10 dna:chromosome chromosome:AGPv4:10:1:150982314:1 REF	112019401	NA	NA	NA	NA	NA	NA	NA	TT	TT	TT	TC	TT	TT	TC	TT	TT	TT	TC	TT	TT	TT	TT	TT	CC	CC	TT	TT	TC	TT	TT	TT	TT	TT	TT	TT	TT	TT
2410794|F|0-57:T>C-57:T>C	T/C	5 dna:chromosome chromosome:AGPv4:5:1:223902240:1 REF	16125676	NA	NA	NA	NA	NA	NA	NA	CC	CC	CC	CC	CC	CC	TC	CC	CC	CC	CC	TC	CC	CC	TT	TC	TC	CC	CC	TT	CC	CC	CC	CC	CC	TC	TT	TT	CC	CC
100022425|F|0-56:G>A-56:G>A	G/A	8 dna:chromosome chromosome:AGPv4:8:1:181122637:1 REF	24727298	NA	NA	NA	NA	NA	NA	NA	GG	GG	GG	GG	GG	GA	GG	GG	GG	GG	GG	GG	GG	GG	GG	GG	GG	GG	GG	GG	GG	GG	GG	GG	GG	GG	GG	AA	GG	GG
4584588|F|0-56:A>G-56:A>G	A/G	6 dna:chromosome chromosome:AGPv4:6:1:174033170:1 REF	40856676	NA	NA	NA	NA	NA	NA	NA	AA	AA	AA	AA	AA	AA	AA	AA	AA	AA	AA	AA	AA	AA	AA	AA	AA	AA	AA	AA	AA	AA	AA	AA	AA	AA	AA	AA	AA	AA
2512871|F|0-56:A>C-56:A>C	A/C	2 dna:chromosome chromosome:AGPv4:2:1:244442276:1 REF	90769321	NA	NA	NA	NA	NA	NA	NA	AA	AA	AA	AC	AA	AA	AC	AC	AA	AC	CC	AA	AA	CC	AA	AC	AC	CC	AA	AA	CC	CC	AA	AA	AA	AA	AA	AA	AA	CC
2569110|F|0-56:A>G-56:A>G	A/G	7 dna:chromosome chromosome:AGPv4:7:1:182381542:1 REF	157376326	NA	NA	NA	NA	NA	NA	NA	AA	AA	AA	AA	AA	AA	AG	AG	AA	AA	AG	GG	AA	AA	AA	GG	GG	GG	AA	AA	GG	AA	AA	AA	AA	AA	GG	AA	AA	AA
4584567|F|0-56:G>T-56:G>T	G/T	10 dna:chromosome chromosome:AGPv4:10:1:150982314:1 REF	148131351	NA	NA	NA	NA	NA	NA	NA	GG	GG	GG	GG	GG	GG	GG	GG	GG	GG	GG	GG	GG	GG	GG	GG	GG	GG	GG	GG	GG	GG	GG	GG	GG	GG	GG	GG	GG	GG
2406831|F|0-56:C>T-56:C>T	C/T	8 dna:chromosome chromosome:AGPv4:8:1:181122637:1 REF	5940514	NA	NA	NA	NA	NA	NA	NA	CC	TT	CC	CT	CC	CT	CT	CC	CC	CC	CT	TT	CC	CC	CC	TT	TT	TT	CC	CT	CT	TT	TT	TT	TT	CT	CC	TT	CC	TT
4584224|F|0-56:C>G-56:C>G	C/G	4 dna:chromosome chromosome:AGPv4:4:1:246994605:1 REF	37575394	NA	NA	NA	NA	NA	NA	NA	GG	GG	GG	GG	GG	GG	GG	GG	GG	GG	GG	GG	GG	GG	GG	GG	GG	GG	GG	GG	GG	GG	GG	GG	GG	GG	GG	GG	GG	GG
2444569|F|0-55:T>C-55:T>C	T/C	2 dna:chromosome chromosome:AGPv4:2:1:244442276:1 REF	209561922	NA	NA	NA	NA	NA	NA	NA	TT	CC	TT	TT	TT	TT	TT	TT	TT	TT	TT	TT	TT	TT	TT	TT	TT	TT	TT	TT	TT	TT	TT	TT	TT	TT	TT	TT	TT	TT
100021869|F|0-55:C>T-55:C>T	C/T	10 dna:chromosome chromosome:AGPv4:10:1:150982314:1 REF	91888672	NA	NA	NA	NA	NA	NA	NA	CC	CC	CC	CC	CC	CC	CT	CC	CC	CC	CC	CC	CC	CC	CC	CC	TT	TT	CC	CC	CT	CC	CC	CC	CC	CC	CC	CC	CC	TT
100025108|F|0-55:G>A-55:G>A	G/A	10 dna:chromosome chromosome:AGPv4:10:1:150982314:1 REF	30979876	NA	NA	NA	NA	NA	NA	NA	GG	GG	GG	GG	GG	GG	GG	GG	GG	GG	GG	GG	GG	GG	GA	GG	GG	GG	GG	AA	GG	GG	GG	AA	GG	AA	GG	AA	GG	GG
4773562|F|0-55:A>G-55:A>G	A/G	10 dna:chromosome chromosome:AGPv4:10:1:150982314:1 REF	1296975	NA	NA	NA	NA	NA	NA	NA	AA	GG	GG	AG	AA	AA	AG	GG	AA	AA	AA	AA	GG	AA	AA	AA	AG	GG	AA	AA	AA	GG	GG	AA	AA	AG	GG	AA	GG	GG
9698690|F|0-55:C>T-55:C>T	C/T	7 dna:chromosome chromosome:AGPv4:7:1:182381542:1 REF	163133229	NA	NA	NA	NA	NA	NA	NA	CC	TT	TT	TT	CT	TT	TT	TT	CC	CT	TT	TT	TT	CC	TT	TT	TT	TT	TT	TT	TT	TT	TT	TT	TT	TT	TT	TT	TT	TT
4770914|F|0-55:C>T-55:C>T	C/T	3 dna:chromosome chromosome:AGPv4:3:1:235667834:1 REF	150546157	NA	NA	NA	NA	NA	NA	NA	CC	CC	CC	CC	CC	CT	CC	CC	CC	CC	CT	CC	CC	CC	CC	CC	CT	CC	CC	CC	CC	TT	TT	CC	TT	CT	CC	TT	CC	TT
4582570|F|0-55:A>C-55:A>C	A/C	6 dna:chromosome chromosome:AGPv4:6:1:174033170:1 REF	28513786	NA	NA	NA	NA	NA	NA	NA	AA	AA	AA	AA	AA	AC	AA	AA	AA	AA	AA	AA	AA	AA	AC	AA	AA	AA	AA	AA	AA	AA	AA	AA	AA	AA	AA	AA	AA	AA
4772490|F|0-54:G>A-54:G>A	G/A	9 dna:chromosome chromosome:AGPv4:9:1:159769782:1 REF	12389323	NA	NA	NA	NA	NA	NA	NA	GG	GG	GG	GG	GG	GA	GA	GG	GG	GG	AA	AA	GG	GG	GG	GA	GG	AA	AA	AA	GA	GG	GA	GG	GG	GA	AA	AA	GG	AA
2516410|F|0-54:C>T-54:C>T	C/T	9 dna:chromosome chromosome:AGPv4:9:1:159769782:1 REF	65974259	NA	NA	NA	NA	NA	NA	NA	CC	TT	TT	CT	CC	CC	CC	TT	CC	CC	CC	CC	CC	CC	CC	CC	TT	CC	CC	TT	CC	CT	CC	CC	CC	CC	CT	CC	TT	TT
4777825|F|0-54:C>G-54:C>G	C/G	5 dna:chromosome chromosome:AGPv4:5:1:223902240:1 REF	61242698	NA	NA	NA	NA	NA	NA	NA	CC	CG	CC	GG	CC	CG	CG	CC	CC	CC	CG	CC	CC	CC	CC	CG	CC	GG	GG	CC	GG	GG	GG	CC	GG	CC	CC	CC	CC	GG
2404041|F|0-54:G>A-54:G>A	G/A	10 dna:chromosome chromosome:AGPv4:10:1:150982314:1 REF	138349637	NA	NA	NA	NA	NA	NA	NA	GG	GG	GG	GG	GG	GG	GG	GG	GG	GA	GG	GG	GG	GG	GG	GG	GG	GG	GA	AA	GG	GG	GG	GG	GG	GG	GG	GG	GG	GG
2462653|F|0-54:A>G-54:A>G	A/G	1 dna:chromosome chromosome:AGPv4:1:1:307041717:1 REF	29987116	NA	NA	NA	NA	NA	NA	NA	AA	AA	AA	AA	AA	AA	AA	AA	AA	AA	AA	AA	AA	AA	GG	AA	AA	AA	AA	AA	AA	AA	AA	AA	AA	GG	AG	AA	AA	AA
100027254|F|0-54:C>T-54:C>T	C/T	8 dna:chromosome chromosome:AGPv4:8:1:181122637:1 REF	11015635	NA	NA	NA	NA	NA	NA	NA	TT	TT	TT	TT	TT	TT	TT	TT	TT	TT	TT	TT	TT	TT	TT	TT	TT	TT	TT	TT	TT	TT	TT	TT	TT	TT	TT	TT	TT	TT
4771571|F|0-54:T>G-54:T>G	T/G	9 dna:chromosome chromosome:AGPv4:9:1:159769782:1 REF	18679965	NA	NA	NA	NA	NA	NA	NA	TT	TT	TT	TG	TT	TG	TG	TT	TT	TT	GG	GG	TT	TT	TT	GG	TG	GG	TT	TT	GG	TT	TG	TT	TT	TG	TT	TT	TT	GG
4772119|F|0-54:C>T-54:C>T	C/T	3 dna:chromosome chromosome:AGPv4:3:1:235667834:1 REF	11201581	NA	NA	NA	NA	NA	NA	NA	CC	CC	CC	CC	CC	CC	CT	CC	CC	CC	CT	TT	CC	CC	CC	TT	CC	CC	CC	CC	TT	CC	CC	CC	CC	CC	CC	TT	CC	CC
2619452|F|0-54:T>G-54:T>G	T/G	5 dna:chromosome chromosome:AGPv4:5:1:223902240:1 REF	197222925	NA	NA	NA	NA	NA	NA	NA	TT	TT	TT	TT	TT	TT	TT	TT	TT	TT	TT	TT	TT	TT	TT	TT	TT	TT	TG	TT	TT	TT	TT	GG	TT	TT	TT	TT	TT	TT
2450656|F|0-53:T>C-53:T>C	T/C	5 dna:chromosome chromosome:AGPv4:5:1:223902240:1 REF	198713613	NA	NA	NA	NA	NA	NA	NA	TT	TT	TT	TC	TT	TC	TC	CC	TT	TC	TC	CC	TT	TT	TC	CC	CC	TT	TC	TC	CC	CC	CC	CC	TT	CC	CC	TT	CC	TT
2591277|F|0-53:T>C-53:T>C	T/C	2 dna:chromosome chromosome:AGPv4:2:1:244442276:1 REF	23172981	NA	NA	NA	NA	NA	NA	NA	TT	TT	CC	TC	TT	TC	TC	TC	TT	TT	CC	TT	TT	TT	TT	CC	CC	CC	TT	TT	CC	CC	CC	TT	TT	TC	CC	TT	CC	TC
9693498|F|0-53:T>G-53:T>G	T/G	2 dna:chromosome chromosome:AGPv4:2:1:244442276:1 REF	20248899	NA	NA	NA	NA	NA	NA	NA	GG	GG	GG	GG	TG	GG	GG	GG	GG	TG	GG	GG	GG	GG	GG	GG	GG	GG	GG	GG	GG	GG	GG	GG	GG	GG	GG	GG	GG	GG
4583260|F|0-53:G>A-53:G>A	G/A	6 dna:chromosome chromosome:AGPv4:6:1:174033170:1 REF	148812133	NA	NA	NA	NA	NA	NA	NA	AA	AA	GG	GA	GA	GA	GG	GG	AA	GA	GG	GG	GG	AA	GA	GG	GG	GG	GG	GG	GG	GG	GG	GG	AA	GG	GG	GG	GG	GG
100065819|F|0-53:T>C-53:T>C	T/C	6 dna:chromosome chromosome:AGPv4:6:1:174033170:1 REF	34423583	NA	NA	NA	NA	NA	NA	NA	TT	TT	TT	TT	TT	TC	TT	TT	TT	TT	TT	TT	TT	TT	TT	TT	TC	TT	TT	TT	TT	TT	TT	TT	TT	TC	TT	TT	TT	CC
4772979|F|0-53:G>T-53:G>T	G/T	5 dna:chromosome chromosome:AGPv4:5:1:223902240:1 REF	2557067	NA	NA	NA	NA	NA	NA	NA	GG	GG	GG	GT	GG	GT	GT	TT	GG	GG	GG	GT	GG	GG	GG	GG	GG	GG	GG	GG	GT	GG	GG	GG	GG	GG	GT	GG	GG	GG
2438067|F|0-53:A>G-53:A>G	A/G	1 dna:chromosome chromosome:AGPv4:1:1:307041717:1 REF	258971644	NA	NA	NA	NA	NA	NA	NA	AA	GG	GG	GG	AA	GG	AG	GG	AA	AA	GG	GG	AA	AA	AA	GG	AG	AA	GG	AG	GG	GG	AG	AA	GG	AG	GG	AA	AG	AA
4771869|F|0-52:G>C-52:G>C	G/C	2 dna:chromosome chromosome:AGPv4:2:1:244442276:1 REF	215636352	NA	NA	NA	NA	NA	NA	NA	GG	GG	GC	GC	GG	GC	GC	GC	GG	GG	GG	GG	GG	GG	CC	GC	GC	GG	GG	CC	GC	GG	GC	GG	GG	CC	GC	GG	GG	GG
2409962|F|0-52:A>G-52:A>G	A/G	3 dna:chromosome chromosome:AGPv4:3:1:235667834:1 REF	174099848	NA	NA	NA	NA	NA	NA	NA	AA	AA	AA	AA	AA	AA	AG	AA	AA	AA	AG	AA	AA	AA	AA	AA	AA	AA	AA	AA	AA	GG	GG	AA	AA	AG	AA	AA	AA	AA
4774158|F|0-52:A>G-52:A>G	A/G	6 dna:chromosome chromosome:AGPv4:6:1:174033170:1 REF	117126283	NA	NA	NA	NA	NA	NA	NA	AA	AA	GG	AA	AA	AA	AG	AA	AA	AA	AA	AA	AA	AA	AA	AG	AA	GG	GG	AG	GG	AA	AG	AA	AA	AA	AG	GG	GG	GG
4770929|F|0-52:T>C-52:T>C	T/C	4 dna:chromosome chromosome:AGPv4:4:1:246994605:1 REF	32692228	NA	NA	NA	NA	NA	NA	NA	TT	TT	TC	TT	TT	TT	TT	TT	TT	TT	TT	TT	TT	TT	TC	TT	TT	TT	TT	TT	TT	TT	TT	CC	TT	TT	TT	TT	TT	TT
4773792|F|0-52:A>G-52:A>G	A/G	8 dna:chromosome chromosome:AGPv4:8:1:181122637:1 REF	166781475	NA	NA	NA	NA	NA	NA	NA	AA	AA	AA	AG	AA	AG	AG	AA	AA	AA	AG	GG	AA	AA	GG	GG	AA	AA	GG	AA	GG	AA	AA	AA	AA	AG	AA	AA	AA	AA
100065964|F|0-52:T>C-52:T>C	T/C	10 dna:chromosome chromosome:AGPv4:10:1:150982314:1 REF	142379323	NA	NA	NA	NA	NA	NA	NA	CC	CC	CC	CC	CC	CC	CC	CC	CC	CC	CC	CC	CC	CC	CC	CC	CC	CC	CC	CC	CC	CC	CC	TT	CC	CC	CC	CC	CC	CC
7049599|F|0-51:G>A-51:G>A	G/A	5 dna:chromosome chromosome:AGPv4:5:1:223902240:1 REF	89669657	NA	NA	NA	NA	NA	NA	NA	GG	GG	GG	GG	GG	GG	GG	GG	GG	GG	GG	GG	GG	GG	GG	GG	GG	GG	GG	GG	GG	GG	GG	GG	GG	GG	GG	GG	GG	GG
2433122|F|0-51:T>C-51:T>C	T/C	1 dna:chromosome chromosome:AGPv4:1:1:307041717:1 REF	185334669	NA	NA	NA	NA	NA	NA	NA	TT	CC	TT	TT	TT	TT	TC	CC	TT	TT	TT	TT	TT	TT	TT	TC	TC	CC	TT	TT	TT	CC	TT	TT	TT	TT	TT	TT	TT	CC
9679504|F|0-50:C>T-50:C>T	C/T	1 dna:chromosome chromosome:AGPv4:1:1:307041717:1 REF	59857247	NA	NA	NA	NA	NA	NA	NA	TT	CC	CC	CC	TT	CC	CC	CC	TT	TT	CC	CC	CC	TT	CC	CC	CC	CC	TT	CC	CC	CC	CC	CC	CC	CC	CC	CC	CC	CC
2442181|F|0-50:G>C-50:G>C	G/C	10 dna:chromosome chromosome:AGPv4:10:1:150982314:1 REF	95794606	NA	NA	NA	NA	NA	NA	NA	CC	CC	GG	GC	GC	CC	GC	GG	CC	GG	GG	GG	GG	GG	GG	GG	CC	CC	CC	GG	CC	GG	GG	CC	CC	GG	GG	CC	GG	GG
2506599|F|0-50:C>G-50:C>G	C/G	1 dna:chromosome chromosome:AGPv4:1:1:307041717:1 REF	10993234	NA	NA	NA	NA	NA	NA	NA	CC	CC	CC	CC	CC	CG	CC	CC	CC	CC	CC	CC	CC	CC	GG	CC	CC	CC	CC	CC	CC	CC	CC	CC	GG	GG	CC	CC	CC	CC
4581930|F|0-50:C>G-50:C>G	C/G	4 dna:chromosome chromosome:AGPv4:4:1:246994605:1 REF	36804100	NA	NA	NA	NA	NA	NA	NA	CC	CC	GG	CG	CG	GG	GG	GG	CC	GG	GG	GG	CC	GG	CG	GG	GG	GG	GG	GG	GG	GG	GG	GG	GG	CG	GG	CC	GG	GG
16726434|F|0-50:A>G-50:A>G	A/G	9 dna:chromosome chromosome:AGPv4:9:1:159769782:1 REF	157600742	NA	NA	NA	NA	NA	NA	NA	AA	AA	AA	AA	AA	AA	AA	AA	AA	AA	AA	AA	AA	AA	AG	AA	AA	AA	AA	AA	AA	AA	AA	AA	AA	AA	AA	AA	AA	AA
4576725|F|0-49:A>G-49:A>G	A/G	4 dna:chromosome chromosome:AGPv4:4:1:246994605:1 REF	51611207	NA	NA	NA	NA	NA	NA	NA	AA	GG	AA	AA	AG	AG	AA	AA	AA	AG	AA	AA	AA	GG	AA	AA	AA	AA	AA	AA	AA	AA	AA	AA	AA	AA	AA	AA	AA	AA
2432993|F|0-49:G>T-49:G>T	G/T	6 dna:chromosome chromosome:AGPv4:6:1:174033170:1 REF	2140606	NA	NA	NA	NA	NA	NA	NA	TT	GG	GG	GG	TT	GG	GG	GG	TT	GT	GG	GG	GG	GT	GT	GG	GG	GG	GG	GG	GG	GG	GG	GG	GG	GT	GG	GG	GG	GG
4771759|F|0-49:G>A-49:G>A	G/A	3 dna:chromosome chromosome:AGPv4:3:1:235667834:1 REF	190106780	NA	NA	NA	NA	NA	NA	NA	GG	GG	GG	GA	GG	GA	GA	GG	GG	GG	GA	AA	GG	GG	GA	GA	GG	GA	GG	GG	GG	AA	AA	GG	AA	GG	AA	GG	GG	AA
2505244|F|0-49:C>T-49:C>T	C/T	1 dna:chromosome chromosome:AGPv4:1:1:307041717:1 REF	293830276	NA	NA	NA	NA	NA	NA	NA	TT	TT	TT	CT	TT	TT	CT	TT	TT	TT	CT	TT	TT	TT	CC	TT	TT	TT	TT	CC	TT	TT	CT	CC	TT	TT	TT	CC	TT	TT
4579567|F|0-49:G>A-49:G>A	G/A	4 dna:chromosome chromosome:AGPv4:4:1:246994605:1 REF	48346222	NA	NA	NA	NA	NA	NA	NA	GG	GG	GG	GG	GA	GG	GA	GG	GG	GA	GG	GG	GG	AA	GG	GG	GG	GG	GG	GG	GG	GG	GG	GG	GG	GG	GG	GG	GG	GG
2489643|F|0-49:A>G-49:A>G	A/G	2 dna:chromosome chromosome:AGPv4:2:1:244442276:1 REF	37617872	NA	NA	NA	NA	NA	NA	NA	AA	AA	AA	AA	AA	AA	AA	AA	AA	AA	AA	AA	AA	AA	AA	AA	AA	AA	AA	AA	AA	AA	AA	AA	AA	AA	AA	AA	AA	AA
4772543|F|0-49:C>T-49:C>T	C/T	3 dna:chromosome chromosome:AGPv4:3:1:235667834:1 REF	9063109	NA	NA	NA	NA	NA	NA	NA	CC	CC	CC	CT	CC	CC	CC	CC	CC	CC	CC	CC	CC	CC	TT	CC	CC	CC	TT	CC	CC	CC	CC	CC	CC	CT	CC	CC	CC	CC
4773440|F|0-49:A>G-49:A>G	A/G	10 dna:chromosome chromosome:AGPv4:10:1:150982314:1 REF	122607883	NA	NA	NA	NA	NA	NA	NA	AA	AA	AA	AG	AG	AA	AA	AA	AA	AG	AA	AA	GG	GG	AA	AA	AA	AA	AA	GG	AA	AA	AA	GG	AA	AA	AA	GG	AA	AA
9700861|F|0-49:C>G-49:C>G	C/G	3 dna:chromosome chromosome:AGPv4:3:1:235667834:1 REF	152750270	NA	NA	NA	NA	NA	NA	NA	GG	GG	GG	GG	GG	GG	CG	GG	GG	CG	GG	GG	CC	GG	CC	GG	GG	GG	GG	GG	GG	GG	GG	GG	GG	CG	GG	CC	GG	GG
2459967|F|0-49:A>G-49:A>G	A/G	6 dna:chromosome chromosome:AGPv4:6:1:174033170:1 REF	168920192	NA	NA	NA	NA	NA	NA	NA	AA	AA	GG	AG	AA	AA	AG	GG	AA	AA	AG	AG	AA	AG	AA	AA	GG	GG	AA	AG	GG	GG	AA	GG	AA	AA	AA	AA	GG	GG
4771812|F|0-48:T>A-48:T>A	T/A	4 dna:chromosome chromosome:AGPv4:4:1:246994605:1 REF	187008345	NA	NA	NA	NA	NA	NA	NA	AA	AA	AA	TA	AA	TA	TA	AA	AA	AA	TA	TT	AA	AA	TT	TA	TA	TT	TT	TA	AA	AA	TT	TT	TT	TA	TT	TT	AA	TT
2547687|F|0-48:G>A-48:G>A	G/A	9 dna:chromosome chromosome:AGPv4:9:1:159769782:1 REF	109553955	NA	NA	NA	NA	NA	NA	NA	AA	AA	AA	GA	AA	AA	GA	AA	AA	AA	AA	AA	AA	AA	AA	AA	AA	AA	AA	AA	AA	AA	AA	AA	AA	AA	AA	AA	AA	AA
7048873|F|0-48:G>C-48:G>C	G/C	7 dna:chromosome chromosome:AGPv4:7:1:182381542:1 REF	111642029	NA	NA	NA	NA	NA	NA	NA	GC	CC	GG	GG	GG	GG	GG	GG	GG	GG	GG	GG	GG	GG	GG	GG	GG	GG	GG	GG	GG	GG	GG	GC	GG	GG	GG	GG	GG	GG
4770595|F|0-48:C>A-48:C>A	C/A	1 dna:chromosome chromosome:AGPv4:1:1:307041717:1 REF	304069372	NA	NA	NA	NA	NA	NA	NA	CC	CC	CC	CC	CC	CC	CC	CC	CC	CC	CC	CC	CC	CC	AA	CC	CC	CC	CC	CC	CC	CC	CC	CC	CC	CA	CC	AA	CC	CA
4586209|F|0-48:G>C-48:G>C	G/C	10 dna:chromosome chromosome:AGPv4:10:1:150982314:1 REF	26546290	NA	NA	NA	NA	NA	NA	NA	GG	CC	CC	GG	GC	GG	GC	GG	GC	GG	GC	CC	GG	GG	CC	GG	GC	GG	CC	CC	GG	CC	GG	GG	GG	CC	CC	GG	CC	GG
4578816|F|0-48:C>T-48:C>T	C/T	1 dna:chromosome chromosome:AGPv4:1:1:307041717:1 REF	9351472	NA	NA	NA	NA	NA	NA	NA	CC	TT	CC	TT	CC	CT	CT	TT	CC	CC	TT	TT	CC	CC	CC	TT	TT	TT	TT	TT	TT	TT	TT	CC	CC	CC	TT	CC	CC	TT
4582293|F|0-48:G>A-48:G>A	G/A	2 dna:chromosome chromosome:AGPv4:2:1:244442276:1 REF	9307490	NA	NA	NA	NA	NA	NA	NA	GG	GG	GG	GG	GG	GG	GG	GG	GG	GG	GG	GG	GG	GG	GG	GG	GG	GG	GG	AA	GG	GG	GG	AA	GG	GG	GG	GG	GG	GG
2388931|F|0-48:C>T-48:C>T	C/T	8 dna:chromosome chromosome:AGPv4:8:1:181122637:1 REF	18823524	NA	NA	NA	NA	NA	NA	NA	TT	TT	TT	CT	TT	CT	TT	CT	TT	CT	CT	TT	TT	TT	TT	CT	CT	TT	TT	CC	CT	CC	TT	CC	TT	CT	CC	TT	TT	TT
2490783|F|0-47:A>G-47:A>G	A/G	5 dna:chromosome chromosome:AGPv4:5:1:223902240:1 REF	1394158	NA	NA	NA	NA	NA	NA	NA	AA	GG	AA	AA	AG	GG	AG	AA	AA	GG	AA	AA	AA	GG	GG	AA	AA	AA	AG	AA	AA	AA	AA	AA	GG	AG	AA	AA	AA	AA
2606248|F|0-46:T>C-46:T>C	T/C	2 dna:chromosome chromosome:AGPv4:2:1:244442276:1 REF	188899085	NA	NA	NA	NA	NA	NA	NA	CC	TT	TT	TT	CC	TC	TT	TT	CC	TC	TT	TT	CC	TT	TC	TT	TT	TT	CC	TT	TT	TT	TT	TT	CC	TT	TT	TT	TT	TT
9665243|F|0-46:A>T-46:A>T	A/T	2 dna:chromosome chromosome:AGPv4:2:1:244442276:1 REF	12639630	NA	NA	NA	NA	NA	NA	NA	TT	AT	AA	AT	AT	AT	AA	AA	TT	TT	AA	AA	TT	TT	AA	AA	AA	AA	TT	TT	AA	AA	AT	AA	TT	AA	AA	TT	AA	AA
2437202|F|0-46:T>A-46:T>A	T/A	7 dna:chromosome chromosome:AGPv4:7:1:182381542:1 REF	137233966	NA	NA	NA	NA	NA	NA	NA	TT	TT	TT	TA	TT	TT	TA	TA	TT	TT	AA	TT	TT	TT	TT	TA	TT	AA	AA	AA	TA	TT	TT	TT	TT	TT	TT	AA	AA	AA
2441398|F|0-46:C>T-46:C>T	C/T	6 dna:chromosome chromosome:AGPv4:6:1:174033170:1 REF	28767254	NA	NA	NA	NA	NA	NA	NA	TT	TT	CT	CT	TT	TT	TT	TT	TT	TT	TT	TT	TT	TT	TT	CT	CT	CC	TT	TT	CC	TT	CT	TT	TT	CT	TT	TT	TT	TT
4772986|F|0-46:T>A-46:T>A	T/A	2 dna:chromosome chromosome:AGPv4:2:1:244442276:1 REF	209872367	NA	NA	NA	NA	NA	NA	NA	TT	AA	AA	TA	TT	TA	TA	AA	TT	TT	AA	AA	TT	TT	AA	AA	AA	AA	TT	AA	AA	AA	AA	AA	TT	AA	TA	TT	AA	TT
100067652|F|0-46:A>C-46:A>C	A/C	1 dna:chromosome chromosome:AGPv4:1:1:307041717:1 REF	26770847	NA	NA	NA	NA	NA	NA	NA	CC	AA	AA	AA	CC	AC	AC	AA	CC	CC	AC	AA	CC	CC	CC	AA	AA	AA	AA	AA	AA	AA	AA	AA	CC	CC	AA	CC	AA	AA
9709179|F|0-46:G>A-46:G>A	G/A	8 dna:chromosome chromosome:AGPv4:8:1:181122637:1 REF	85069393	NA	NA	NA	NA	NA	NA	NA	GG	GG	AA	GA	GG	GA	AA	AA	GG	GA	AA	AA	GA	GG	AA	AA	AA	AA	AA	AA	AA	AA	AA	AA	GA	AA	AA	AA	AA	AA
4583471|F|0-45:A>G-45:A>G	A/G	5 dna:chromosome chromosome:AGPv4:5:1:223902240:1 REF	193473026	NA	NA	NA	NA	NA	NA	NA	GG	GG	GG	GG	GG	AG	GG	GG	GG	GG	GG	GG	GG	GG	GG	GG	GG	GG	GG	AG	GG	GG	GG	AA	AA	GG	GG	GG	GG	GG
9684997|F|0-45:G>C-45:G>C	G/C	2 dna:chromosome chromosome:AGPv4:2:1:244442276:1 REF	79796049	NA	NA	NA	NA	NA	NA	NA	GG	GG	GG	GC	GG	GG	GG	GG	GG	GG	GG	GG	GG	GG	GG	GG	GG	GG	GG	GG	GG	GG	GG	GG	GG	GG	GG	GG	GG	GG
4765496|F|0-45:G>A-45:G>A	G/A	8 dna:chromosome chromosome:AGPv4:8:1:181122637:1 REF	121429364	NA	NA	NA	NA	NA	NA	NA	GG	GG	GG	GG	GG	GG	GG	GG	GG	GG	GG	GG	GG	GG	GA	GG	GG	GG	GG	GG	GG	GG	GG	GG	GG	GG	GG	GG	GG	GG
7049608|F|0-45:T>C-45:T>C	T/C	3 dna:chromosome chromosome:AGPv4:3:1:235667834:1 REF	224004096	NA	NA	NA	NA	NA	NA	NA	TT	TC	TT	TT	TT	TT	TT	TT	TT	TT	TT	TT	TT	TT	TT	TT	TT	TT	TT	TT	TT	TT	TT	TT	TT	TT	TT	TT	TT	TT
4776080|F|0-44:G>A-44:G>A	G/A	8 dna:chromosome chromosome:AGPv4:8:1:181122637:1 REF	85069149	NA	NA	NA	NA	NA	NA	NA	GG	GG	AA	GA	GG	GA	AA	GA	GG	GG	AA	AA	GG	GG	GA	GA	AA	AA	GG	AA	GA	AA	GA	GG	GG	GA	AA	GG	AA	AA
4582822|F|0-44:G>T-44:G>T	G/T	6 dna:chromosome chromosome:AGPv4:6:1:174033170:1 REF	154351252	NA	NA	NA	NA	NA	NA	NA	TT	TT	TT	TT	TT	GT	GT	TT	TT	TT	GG	TT	TT	TT	GG	TT	GG	TT	GG	TT	TT	GG	GG	GG	TT	GT	TT	GG	TT	GG
2426040|F|0-44:A>G-44:A>G	A/G	10 dna:chromosome chromosome:AGPv4:10:1:150982314:1 REF	53432248	NA	NA	NA	NA	NA	NA	NA	AA	AA	AA	AG	AA	AG	AG	AG	AA	AA	AG	AG	AA	AA	AA	AG	AG	AG	AA	AA	AG	AG	AG	AG	AG	AG	AG	AG	AA	AG
4590804|F|0-44:C>A-44:C>A	C/A	6 dna:chromosome chromosome:AGPv4:6:1:174033170:1 REF	139765256	NA	NA	NA	NA	NA	NA	NA	CC	CC	AA	CA	CC	CA	CC	AA	CC	CA	CC	AA	CC	CC	CC	CA	CA	CC	CC	CC	CC	CC	CC	CC	CC	CC	CC	CC	AA	CC
2550610|F|0-44:T>C-44:T>C	T/C	2 dna:chromosome chromosome:AGPv4:2:1:244442276:1 REF	206060219	NA	NA	NA	NA	NA	NA	NA	CC	TT	TT	TC	CC	TT	TT	TT	CC	CC	TT	TT	CC	CC	TT	TT	TT	TT	TT	TT	TT	TT	TT	TT	TT	TT	TT	TT	TT	TT
4771163|F|0-43:T>G-43:T>G	T/G	NA	NA	NA	NA	NA	NA	NA	NA	NA	TT	TT	TT	TT	TT	TG	TG	TT	TT	TT	TT	TT	TT	TT	TT	TT	TT	TT	TT	TG	TT	TT	TT	GG	TT	TT	TT	GG	TT	TT
4774133|F|0-43:T>C-43:T>C	T/C	7 dna:chromosome chromosome:AGPv4:7:1:182381542:1 REF	164026783	NA	NA	NA	NA	NA	NA	NA	TT	TT	CC	CC	TT	TC	TC	TC	TT	TT	TC	TT	TT	TT	CC	TT	TC	TT	CC	CC	TT	CC	CC	TT	TT	CC	TT	TT	CC	TT
4766241|F|0-43:T>A-43:T>A	T/A	4 dna:chromosome chromosome:AGPv4:4:1:246994605:1 REF	223796029	NA	NA	NA	NA	NA	NA	NA	AA	TT	TT	TA	AA	AA	TT	AA	AA	AA	TA	TT	AA	AA	TT	TA	AA	TA	AA	TT	AA	AA	TA	TT	AA	TA	TT	TT	TT	TT
4779712|F|0-43:T>A-43:T>A	T/A	2 dna:chromosome chromosome:AGPv4:2:1:244442276:1 REF	164596994	NA	NA	NA	NA	NA	NA	NA	TT	AA	TT	AA	TT	TT	AA	TA	TT	TA	AA	TT	TT	AA	AA	TA	TA	AA	TT	TT	AA	AA	TT	TT	TT	TA	TA	AA	TT	AA
100065540|F|0-43:G>A-43:G>A	G/A	9 dna:chromosome chromosome:AGPv4:9:1:159769782:1 REF	156890748	NA	NA	NA	NA	NA	NA	NA	GG	GG	AA	GA	GA	AA	AA	AA	GG	GG	AA	AA	GG	GG	GG	AA	AA	AA	GG	GG	AA	AA	AA	GG	AA	GA	AA	AA	AA	AA
7049425|F|0-43:T>C-43:T>C	T/C	8 dna:chromosome chromosome:AGPv4:8:1:181122637:1 REF	85067620	NA	NA	NA	NA	NA	NA	NA	TT	TC	TC	TC	TT	TC	TC	TC	TT	TT	TT	TC	TT	TT	TC	TC	TT	TT	TT	TT	TT	TT	TT	TT	TC	TT	TT	TT	TC	TT
2572117|F|0-42:G>A-42:G>A	G/A	8 dna:chromosome chromosome:AGPv4:8:1:181122637:1 REF	133860768	NA	NA	NA	NA	NA	NA	NA	GG	GG	GG	GG	GG	GG	GA	GG	GG	GG	GG	GG	GG	GG	GG	GG	GG	GG	GG	GG	GG	GG	GG	AA	GG	GG	GG	AA	GG	GG
4769430|F|0-42:A>G-42:A>G	A/G	9 dna:chromosome chromosome:AGPv4:9:1:159769782:1 REF	15043449	NA	NA	NA	NA	NA	NA	NA	GG	AA	AA	AA	AG	AG	AG	AA	GG	AA	AG	AG	GG	AA	GG	GG	GG	AG	AG	GG	AG	GG	GG	AA	GG	AG	GG	AG	AA	GG
2396080|F|0-42:A>G-42:A>G	A/G	5 dna:chromosome chromosome:AGPv4:5:1:223902240:1 REF	72080029	NA	NA	NA	NA	NA	NA	NA	AA	GG	AA	AG	AA	AG	AA	AA	AA	GG	AA	AA	GG	GG	AA	AA	AA	AA	AA	AA	AA	AA	AA	AA	GG	AA	AA	AA	AA	AA
100026668|F|0-42:T>C-42:T>C	T/C	5 dna:chromosome chromosome:AGPv4:5:1:223902240:1 REF	53948717	NA	NA	NA	NA	NA	NA	NA	TT	TT	CC	TT	TT	TT	TC	CC	TT	TT	TT	CC	TC	TT	TT	TC	TT	TT	TT	TT	TT	TT	TT	TT	TT	TT	CC	TT	CC	TT
4764808|F|0-42:A>G-42:A>G	A/G	1 dna:chromosome chromosome:AGPv4:1:1:307041717:1 REF	273939901	NA	NA	NA	NA	NA	NA	NA	AA	AA	GG	AG	AA	AG	AG	AA	AA	AA	AA	AA	AA	AA	AG	AG	AA	GG	GG	AA	AA	AA	AG	AA	GG	AA	AA	AA	GG	AA
2592705|F|0-42:T>C-42:T>C	T/C	2 dna:chromosome chromosome:AGPv4:2:1:244442276:1 REF	185163340	NA	NA	NA	NA	NA	NA	NA	CC	TT	TT	TT	CC	TT	TC	TT	CC	CC	TT	TT	CC	CC	TT	TT	TT	TT	TT	TT	TT	TT	TT	TT	TT	TT	TT	TT	TT	TT
4769964|F|0-42:A>G-42:A>G	A/G	3 dna:chromosome chromosome:AGPv4:3:1:235667834:1 REF	148044694	NA	NA	NA	NA	NA	NA	NA	AA	AG	AA	AG	AA	AA	AA	AA	AA	AA	AG	AA	AA	AA	AA	AG	AA	AG	AG	AA	AG	AA	AG	AA	AA	AG	AG	AA	AA	AA
4764368|F|0-42:G>A-42:G>A	G/A	7 dna:chromosome chromosome:AGPv4:7:1:182381542:1 REF	170937343	NA	NA	NA	NA	NA	NA	NA	AA	AA	AA	AA	AA	AA	AA	AA	AA	GA	AA	AA	AA	AA	AA	AA	AA	AA	AA	GA	AA	AA	AA	AA	AA	AA	AA	AA	AA	AA
4771822|F|0-41:A>T-41:A>T	A/T	NA	NA	NA	NA	NA	NA	NA	NA	NA	AA	TT	TT	AT	AA	AA	AA	AT	AA	AA	AT	AT	AA	AA	TT	AT	AT	AA	AT	AA	AA	TT	AT	TT	AA	TT	TT	AA	TT	AA
2409964|F|0-41:G>C-41:G>C	G/C	9 dna:chromosome chromosome:AGPv4:9:1:159769782:1 REF	70089812	NA	NA	NA	NA	NA	NA	NA	CC	CC	CC	GC	CC	GC	GC	CC	CC	GC	GG	GG	GG	CC	CC	GG	CC	GG	GG	CC	GG	CC	GG	CC	CC	GC	GC	GG	CC	CC
5585062|F|0-41:T>G-41:T>G	T/G	8 dna:chromosome chromosome:AGPv4:8:1:181122637:1 REF	57327758	NA	NA	NA	NA	NA	NA	NA	TG	TG	TG	GG	TG	TG	GG	GG	TG	TG	GG	GG	TG	TG	TG	GG	GG	GG	TG	GG	GG	GG	GG	GG	TG	TG	GG	GG	GG	GG
4584993|F|0-41:G>A-41:G>A	G/A	2 dna:chromosome chromosome:AGPv4:2:1:244442276:1 REF	12750874	NA	NA	NA	NA	NA	NA	NA	GG	GA	AA	GA	GG	GA	GA	GA	GG	GG	AA	AA	GG	GG	AA	GA	GA	GG	GG	GG	GG	AA	GA	GG	GG	AA	GG	GG	AA	GG
2380713|F|0-41:T>A-41:T>A	T/A	8 dna:chromosome chromosome:AGPv4:8:1:181122637:1 REF	64889446	NA	NA	NA	NA	NA	NA	NA	TT	TT	TT	TA	TT	TT	TT	TA	TT	TT	TA	TT	TT	TT	TA	TA	TA	TT	TT	AA	TA	AA	TA	AA	TT	TA	AA	TT	TT	AA
4583800|F|0-41:G>T-41:G>T	G/T	8 dna:chromosome chromosome:AGPv4:8:1:181122637:1 REF	136141318	NA	NA	NA	NA	NA	NA	NA	GG	GG	GG	GG	GG	GG	GG	GG	GG	GG	GG	GG	GG	GG	GG	GG	GG	GG	GG	GG	GG	GG	GG	GG	GG	GG	GG	GG	GG	GG
7061700|F|0-41:C>T-41:C>T	C/T	2 dna:chromosome chromosome:AGPv4:2:1:244442276:1 REF	12373084	NA	NA	NA	NA	NA	NA	NA	TT	CC	TT	TT	TT	TT	CT	CT	TT	TT	TT	TT	TT	TT	TT	CT	CT	CC	TT	TT	CC	TT	TT	TT	TT	TT	TT	TT	TT	CC
7050292|F|0-41:G>A-41:G>A	G/A	6 dna:chromosome chromosome:AGPv4:6:1:174033170:1 REF	152697280	NA	NA	NA	NA	NA	NA	NA	GG	GG	GG	GG	GG	GG	GG	GG	GG	GA	GG	GG	GG	GG	GG	GG	GG	GG	GG	GA	GG	GG	GG	GG	GG	GG	GG	GG	GG	GG
2597641|F|0-40:T>C-40:T>C	T/C	4 dna:chromosome chromosome:AGPv4:4:1:246994605:1 REF	236810016	NA	NA	NA	NA	NA	NA	NA	CC	CC	TT	CC	CC	TC	TC	CC	CC	CC	TC	TT	TT	CC	CC	TC	CC	TT	TT	CC	CC	TT	TC	CC	CC	TC	CC	TT	TT	TT
4579243|F|0-40:T>C-40:T>C	T/C	5 dna:chromosome chromosome:AGPv4:5:1:223902240:1 REF	70443221	NA	NA	NA	NA	NA	NA	NA	CC	TC	CC	TC	CC	TC	TT	TT	CC	TT	TT	CC	TT	TT	TC	CC	CC	TT	TT	TT	TT	TT	TT	CC	CC	CC	CC	CC	CC	TT
4772119|F|0-40:G>A-40:G>A	G/A	3 dna:chromosome chromosome:AGPv4:3:1:235667834:1 REF	11201581	NA	NA	NA	NA	NA	NA	NA	GG	GG	GG	GG	GG	GG	GA	GG	GG	GG	GA	AA	GG	GG	GG	AA	GG	GG	GG	GG	AA	GG	GG	GG	GG	GG	GG	AA	GG	GG
4584696|F|0-39:A>G-39:A>G	A/G	5 dna:chromosome chromosome:AGPv4:5:1:223902240:1 REF	9736200	NA	NA	NA	NA	NA	NA	NA	GG	AA	AA	AA	AG	AA	AA	AA	GG	AA	AA	AA	AA	AA	AA	AA	AA	AA	AA	AA	AA	AA	AA	AA	AA	AA	AA	AA	AA	AA
4773490|F|0-39:T>C-39:T>C	T/C	1 dna:chromosome chromosome:AGPv4:1:1:307041717:1 REF	117682225	NA	NA	NA	NA	NA	NA	NA	CC	CC	CC	TC	CC	TC	CC	CC	CC	CC	TC	CC	CC	CC	TT	CC	TC	CC	CC	CC	CC	TT	CC	TT	TT	TT	CC	CC	CC	CC
4773034|F|0-39:G>A-39:G>A	G/A	1 dna:chromosome chromosome:AGPv4:1:1:307041717:1 REF	266060051	NA	NA	NA	NA	NA	NA	NA	AA	AA	GG	GA	AA	AA	GA	AA	AA	AA	GG	AA	AA	AA	GG	GA	AA	GG	AA	GG	AA	AA	GG	GG	AA	GA	AA	GG	GG	AA
4582723|F|0-39:A>G-39:A>G	A/G	5 dna:chromosome chromosome:AGPv4:5:1:223902240:1 REF	222513757	NA	NA	NA	NA	NA	NA	NA	AA	AA	AA	AA	AA	AA	AG	AA	AA	AG	AA	AA	AA	AA	GG	AA	AA	AA	AA	AA	AA	AA	AG	AA	AA	AG	AA	AA	AA	AA
2504630|F|0-38:T>C-38:T>C	T/C	8 dna:chromosome chromosome:AGPv4:8:1:181122637:1 REF	60086151	NA	NA	NA	NA	NA	NA	NA	TT	TT	TT	TC	TT	TT	TT	TT	TT	TC	TT	TT	TT	TT	TT	TT	TT	TT	TT	TT	TT	TT	TT	CC	TT	TT	TT	CC	TT	TT
4772547|F|0-38:A>G-38:A>G	A/G	5 dna:chromosome chromosome:AGPv4:5:1:223902240:1 REF	1892987	NA	NA	NA	NA	NA	NA	NA	AA	AG	GG	AG	AA	AG	AG	GG	AA	AA	GG	GG	AA	AA	AA	GG	GG	GG	AA	AA	GG	GG	GG	AA	AA	AG	AG	AA	GG	GG
2442339|F|0-38:A>G-38:A>G	A/G	7 dna:chromosome chromosome:AGPv4:7:1:182381542:1 REF	174840355	NA	NA	NA	NA	NA	NA	NA	AA	AA	AG	AG	AA	AA	AG	AG	AA	AA	AG	AG	AA	AA	AA	AG	AA	GG	AA	AA	AA	AG	GG	AA	AA	AA	AA	AG	GG	AA
4772462|F|0-38:G>A-38:G>A	G/A	2 dna:chromosome chromosome:AGPv4:2:1:244442276:1 REF	29220842	NA	NA	NA	NA	NA	NA	NA	GG	GG	AA	GG	GG	GA	GA	GA	GG	GA	GA	GG	AA	AA	GG	GA	GA	GA	GG	GG	AA	GG	AA	AA	GG	GG	AA	GG	AA	GG
9691580|F|0-38:G>A-38:G>A	G/A	7 dna:chromosome chromosome:AGPv4:7:1:182381542:1 REF	15921406	NA	NA	NA	NA	NA	NA	NA	GG	GG	GG	GG	GG	GG	GA	GA	GG	GG	GA	GG	GG	GG	GA	GG	GG	AA	GG	GG	GG	GG	AA	GG	GG	GG	GG	GG	GG	GG
100071491|F|0-38:C>A-38:C>A	C/A	3 dna:chromosome chromosome:AGPv4:3:1:235667834:1 REF	103110656	NA	NA	NA	NA	NA	NA	NA	CC	CC	CC	CC	CC	CC	CA	CC	CC	CC	CA	CC	CC	CC	CC	CC	CA	CA	CC	CC	CC	AA	AA	CC	CC	CA	CC	CC	CC	AA
4773412|F|0-38:G>T-38:G>T	G/T	10 dna:chromosome chromosome:AGPv4:10:1:150982314:1 REF	149383040	NA	NA	NA	NA	NA	NA	NA	GG	GG	TT	GT	GG	GG	GT	GG	GG	GG	GT	TT	GG	GG	TT	GG	GT	GG	GG	GG	GG	GG	TT	GG	GG	GT	GG	GG	TT	TT
4771428|F|0-38:C>T-38:C>T	C/T	8 dna:chromosome chromosome:AGPv4:8:1:181122637:1 REF	163261407	NA	NA	NA	NA	NA	NA	NA	CC	CC	CC	CC	CC	CC	CC	CC	CC	CC	CC	CC	CC	CC	CC	CC	CC	CC	CC	CC	CC	CC	CC	CC	CC	CC	CC	CC	CC	CC
100091062|F|0-38:T>C-38:T>C	T/C	4 dna:chromosome chromosome:AGPv4:4:1:246994605:1 REF	198643209	NA	NA	NA	NA	NA	NA	NA	TT	TT	TT	TC	TT	TT	TT	TT	TT	TT	TC	TT	TT	TT	TT	TT	TT	TT	TT	TT	TT	TT	TC	TC	TT	TC	TT	TT	TT	TT
4772609|F|0-37:A>G-37:A>G	A/G	6 dna:chromosome chromosome:AGPv4:6:1:174033170:1 REF	166484053	NA	NA	NA	NA	NA	NA	NA	GG	AA	GG	GG	GG	GG	AG	GG	GG	GG	AG	GG	GG	GG	AA	GG	GG	GG	GG	GG	GG	GG	GG	AA	GG	AG	GG	GG	GG	GG
7048996|F|0-37:T>A-37:T>A	T/A	1 dna:chromosome chromosome:AGPv4:1:1:307041717:1 REF	28232372	NA	NA	NA	NA	NA	NA	NA	TT	TT	TT	TT	TT	TT	TT	TT	TT	TT	TA	TT	TT	TT	TT	TT	TT	TT	TT	TT	TT	TT	TT	TT	TT	TT	TT	TT	TT	TT
2600918|F|0-36:T>G-36:T>G	T/G	B73V4_ctg52 dna:contig contig:AGPv4:B73V4_ctg52:1:756422:1 REF	317577	NA	NA	NA	NA	NA	NA	NA	TT	TT	GG	TT	TT	TT	TG	TT	TT	TG	GG	GG	TT	TT	TT	TT	TT	GG	TT	TT	TT	TT	TG	TT	TT	TT	GG	TT	GG	GG
4583598|F|0-36:G>A-36:G>A	G/A	7 dna:chromosome chromosome:AGPv4:7:1:182381542:1 REF	1399278	NA	NA	NA	NA	NA	NA	NA	AA	AA	AA	AA	AA	GA	GA	AA	GA	AA	AA	GG	AA	AA	GG	GA	GA	AA	AA	GG	AA	GG	AA	GG	GG	GA	GG	GG	AA	AA
2462025|F|0-36:A>G-36:A>G	A/G	3 dna:chromosome chromosome:AGPv4:3:1:235667834:1 REF	154689298	NA	NA	NA	NA	NA	NA	NA	AA	AA	AA	AA	AA	AG	AG	AA	AA	AA	AA	GG	GG	AA	AA	GG	AG	GG	AA	AA	GG	AA	AA	AA	AA	AA	GG	AA	AA	AA
4584815|F|0-36:G>A-36:G>A	G/A	7 dna:chromosome chromosome:AGPv4:7:1:182381542:1 REF	5375302	NA	NA	NA	NA	NA	NA	NA	AA	GG	GG	GG	AA	GG	GG	GG	AA	GG	GG	GG	AA	GG	GG	GG	GG	GG	GG	GG	GG	GG	GG	GG	GG	GG	GG	AA	GG	GG
2623957|F|0-35:A>C-35:A>C	A/C	2 dna:chromosome chromosome:AGPv4:2:1:244442276:1 REF	45284643	NA	NA	NA	NA	NA	NA	NA	AA	AA	AA	AA	AA	AC	AC	AA	AA	AA	AC	AA	AA	AA	AA	AA	AC	CC	AA	CC	AA	CC	AA	CC	CC	AA	AA	CC	AA	AC
2428376|F|0-35:G>A-35:G>A	G/A	1 dna:chromosome chromosome:AGPv4:1:1:307041717:1 REF	64849894	NA	NA	NA	NA	NA	NA	NA	GG	GG	GG	GG	GA	GA	GG	GG	GG	GG	GG	GG	GG	GG	GG	GG	GG	GG	GG	GG	GG	GG	GG	GG	AA	GG	GG	GG	GG	GG
7048921|F|0-35:A>G-35:A>G	A/G	3 dna:chromosome chromosome:AGPv4:3:1:235667834:1 REF	475132	NA	NA	NA	NA	NA	NA	NA	GG	GG	GG	AG	AG	AG	GG	GG	GG	AG	GG	GG	AA	AA	GG	GG	GG	GG	GG	AG	GG	GG	GG	AA	AA	GG	GG	AA	GG	GG
2491942|F|0-35:C>G-35:C>G	C/G	10 dna:chromosome chromosome:AGPv4:10:1:150982314:1 REF	62902426	NA	NA	NA	NA	NA	NA	NA	CC	GG	GG	CG	CG	CG	GG	GG	CG	CC	GG	GG	CC	CC	GG	GG	GG	GG	CC	GG	GG	GG	CG	CC	CC	GG	GG	CC	GG	GG
4770617|F|0-35:A>T-35:A>T	A/T	3 dna:chromosome chromosome:AGPv4:3:1:235667834:1 REF	30046243	NA	NA	NA	NA	NA	NA	NA	AA	AA	AA	AA	AA	AA	AA	AA	AA	AA	AA	AA	AA	AA	AA	AA	AA	AA	AA	AA	AA	AA	AA	AA	AA	AA	AA	AA	AA	AA
4771817|F|0-35:T>C-35:T>C	T/C	6 dna:chromosome chromosome:AGPv4:6:1:174033170:1 REF	107859472	NA	NA	NA	NA	NA	NA	NA	TT	TT	TT	TT	TT	TC	TC	TT	TT	TC	TT	TT	TT	TT	TT	TT	TT	TT	TT	TC	TT	TT	TC	CC	CC	TT	TT	CC	TT	TT
4771236|F|0-35:A>G-35:A>G	A/G	1 dna:chromosome chromosome:AGPv4:1:1:307041717:1 REF	74784462	NA	NA	NA	NA	NA	NA	NA	AA	GG	GG	AG	AA	AG	GG	GG	AA	AA	GG	GG	AA	AA	AA	GG	GG	AG	GG	GG	GG	GG	GG	GG	GG	AA	GG	GG	GG	GG
2619454|F|0-34:T>C-34:T>C	T/C	3 dna:chromosome chromosome:AGPv4:3:1:235667834:1 REF	210001227	NA	NA	NA	NA	NA	NA	NA	TT	CC	CC	CC	TT	CC	TC	CC	TT	TC	TC	TT	TT	TT	CC	TC	CC	CC	CC	CC	CC	TT	TT	CC	CC	CC	TT	CC	CC	TT
2460476|F|0-34:A>G-34:A>G	A/G	5 dna:chromosome chromosome:AGPv4:5:1:223902240:1 REF	62082775	NA	NA	NA	NA	NA	NA	NA	AG	AA	GG	AA	AA	AA	AA	GG	AA	AA	AA	GG	AA	AA	AA	AG	AA	AA	GG	AA	AA	AA	AA	AA	AA	AA	GG	AA	GG	AA
2449065|F|0-34:A>G-34:A>G	A/G	1 dna:chromosome chromosome:AGPv4:1:1:307041717:1 REF	85475438	NA	NA	NA	NA	NA	NA	NA	AA	AA	AA	AA	AA	AA	AG	AA	AA	AA	AA	AA	AA	AA	AA	AA	AA	AA	AA	AA	AA	AA	AA	AA	AA	AA	AA	AA	AA	AA
4765075|F|0-34:G>T-34:G>T	G/T	4 dna:chromosome chromosome:AGPv4:4:1:246994605:1 REF	192082435	NA	NA	NA	NA	NA	NA	NA	GG	GG	GG	GG	GG	GG	GG	GG	GG	GG	GG	GG	GG	GG	GT	GG	GG	GG	GG	GG	GG	GG	GG	GG	GG	GT	GG	GG	GG	GG
4592444|F|0-34:G>C-34:G>C	G/C	1 dna:chromosome chromosome:AGPv4:1:1:307041717:1 REF	59071735	NA	NA	NA	NA	NA	NA	NA	GG	GG	GG	GG	GG	GG	GG	GG	GG	GG	GG	GG	GG	GG	GC	GG	GG	GG	GG	GG	GG	GG	GG	GG	GG	GG	GG	GG	GG	GG
4778602|F|0-34:G>A-34:G>A	G/A	9 dna:chromosome chromosome:AGPv4:9:1:159769782:1 REF	8671800	NA	NA	NA	NA	NA	NA	NA	GG	GG	GG	GG	GG	GG	GG	GG	GG	GG	GG	GG	GG	GG	AA	GG	GG	GG	GG	GG	GG	GG	GG	AA	GG	GA	GG	GG	GG	GG
4778268|F|0-34:A>T-34:A>T	A/T	10 dna:chromosome chromosome:AGPv4:10:1:150982314:1 REF	1052538	NA	NA	NA	NA	NA	NA	NA	AA	AA	AA	AA	AA	AT	AT	AA	AA	AA	TT	AA	AA	AA	AA	AT	AA	TT	AT	TT	TT	AA	AT	AT	AT	AT	TT	TT	AA	AA
4587304|F|0-34:T>C-34:T>C	T/C	10 dna:chromosome chromosome:AGPv4:10:1:150982314:1 REF	77541574	NA	NA	NA	NA	NA	NA	NA	TT	TT	TT	TC	TT	TC	TT	TT	TT	TT	TT	TT	TT	TT	TC	TT	TT	TT	CC	TT	TT	TT	TC	TT	TT	TT	TT	TT	TT	TT
4771971|F|0-33:A>G-33:A>G	A/G	7 dna:chromosome chromosome:AGPv4:7:1:182381542:1 REF	162191475	NA	NA	NA	NA	NA	NA	NA	AA	GG	AA	AA	AA	AA	AA	AA	AA	AA	AA	AA	AA	AA	AA	AA	AA	AA	AA	AA	AA	AA	AA	GG	AA	AA	AA	AA	AA	AA
4767219|F|0-33:C>T-33:C>T	C/T	4 dna:chromosome chromosome:AGPv4:4:1:246994605:1 REF	81952856	NA	NA	NA	NA	NA	NA	NA	CC	TT	CC	TT	CC	TT	CT	TT	CC	CT	TT	TT	CC	TT	TT	TT	TT	TT	TT	TT	TT	CC	TT	TT	TT	CT	TT	TT	CC	TT
2551583|F|0-33:C>T-33:C>T	C/T	5 dna:chromosome chromosome:AGPv4:5:1:223902240:1 REF	12642510	NA	NA	NA	NA	NA	NA	NA	CC	CC	CC	CC	CC	CC	CC	CC	CC	CC	CC	CC	CC	CC	CC	CC	CC	CC	CC	CC	CC	CC	CC	CC	CC	CC	CC	CC	CC	CC
2615790|F|0-32:C>G-32:C>G	C/G	4 dna:chromosome chromosome:AGPv4:4:1:246994605:1 REF	235783965	NA	NA	NA	NA	NA	NA	NA	CC	CC	GG	CG	CC	CG	CG	CC	CC	CC	CG	GG	GG	CC	CC	CG	CC	GG	CC	CC	CC	GG	GG	GG	GG	CC	GG	GG	GG	GG
4576564|F|0-32:A>T-32:A>T	A/T	3 dna:chromosome chromosome:AGPv4:3:1:235667834:1 REF	29583816	NA	NA	NA	NA	NA	NA	NA	TT	TT	TT	TT	TT	AA	AA	TT	TT	AT	AT	AA	TT	TT	AT	AA	AT	AA	AA	AA	AA	AA	AA	AA	AA	AT	TT	TT	TT	TT
4771003|F|0-32:C>T-32:C>T	C/T	8 dna:chromosome chromosome:AGPv4:8:1:181122637:1 REF	133667793	NA	NA	NA	NA	NA	NA	NA	CC	CC	CC	CC	CC	CT	CC	CC	CC	CC	CC	CC	CC	CC	CC	CC	CC	CC	CT	CC	CC	CC	CC	CC	CC	CC	CC	CC	CC	CC
2447414|F|0-32:C>G-32:C>G	C/G	4 dna:chromosome chromosome:AGPv4:4:1:246994605:1 REF	245108657	NA	NA	NA	NA	NA	NA	NA	CC	GG	GG	CG	CG	CG	GG	GG	CC	GG	GG	GG	CC	GG	GG	GG	GG	GG	CC	GG	GG	GG	GG	GG	CC	GG	GG	CC	GG	GG
2545475|F|0-32:C>T-32:C>T	C/T	6 dna:chromosome chromosome:AGPv4:6:1:174033170:1 REF	17764753	NA	NA	NA	NA	NA	NA	NA	CC	TT	CT	CT	CC	CC	CC	CC	CC	CT	CT	CC	CC	TT	TT	CT	CT	TT	CC	CT	TT	CC	CT	CC	CC	TT	CC	TT	CC	CC
5585439|F|0-32:G>A-32:G>A	G/A	B73V4_ctg72 dna:contig contig:AGPv4:B73V4_ctg72:1:342161:1 REF	100682	NA	NA	NA	NA	NA	NA	NA	GG	GG	GG	GA	GG	GG	GG	GG	GG	GG	GG	GG	GG	GG	GG	GG	GG	GG	GG	GG	GG	GG	GG	GG	GG	GG	GG	GG	GG	GG
7049913|F|0-32:C>T-32:C>T	C/T	4 dna:chromosome chromosome:AGPv4:4:1:246994605:1 REF	243656401	NA	NA	NA	NA	NA	NA	NA	CC	CC	CC	CC	CC	CC	CC	CC	CC	CC	CC	CC	CC	CC	CC	CC	CC	CC	CC	CC	CC	CC	CC	CC	CC	CC	CC	CC	CC	CC
4584329|F|0-31:T>C-31:T>C	T/C	6 dna:chromosome chromosome:AGPv4:6:1:174033170:1 REF	140135056	NA	NA	NA	NA	NA	NA	NA	TT	TT	TT	TT	TT	TT	TC	TT	TT	TT	TT	TT	TT	TT	TT	TC	TT	CC	TT	TT	CC	TT	TT	TT	TT	TC	CC	TT	TT	CC
100042975|F|0-31:A>T-31:A>T	A/T	1 dna:chromosome chromosome:AGPv4:1:1:307041717:1 REF	200947799	NA	NA	NA	NA	NA	NA	NA	TT	TT	TT	AT	AT	TT	AT	TT	TT	TT	AT	TT	TT	TT	TT	TT	TT	TT	TT	TT	TT	TT	TT	TT	TT	TT	TT	TT	TT	TT
7049531|F|0-31:A>G-31:A>G	A/G	5 dna:chromosome chromosome:AGPv4:5:1:223902240:1 REF	8686612	NA	NA	NA	NA	NA	NA	NA	GG	GG	AA	AG	AG	GG	AG	AA	GG	AA	AG	AA	GG	AA	GG	AA	AG	AG	AG	GG	AA	AA	AA	GG	GG	GG	AA	GG	AA	AA
4583213|F|0-31:C>T-31:C>T	C/T	4 dna:chromosome chromosome:AGPv4:4:1:246994605:1 REF	206413213	NA	NA	NA	NA	NA	NA	NA	TT	TT	TT	CT	TT	CT	CT	TT	TT	TT	TT	TT	TT	TT	CC	TT	TT	TT	CC	CT	TT	TT	TT	CC	CC	CT	TT	TT	TT	TT
4772519|F|0-31:G>A-31:G>A	G/A	4 dna:chromosome chromosome:AGPv4:4:1:246994605:1 REF	245633069	NA	NA	NA	NA	NA	NA	NA	GG	GG	GG	GA	GA	GA	GA	GG	GG	AA	GG	GG	GG	AA	AA	GG	GG	GG	GG	AA	GG	GG	GA	AA	AA	GA	GG	AA	GG	GG
2440584|F|0-31:C>T-31:C>T	C/T	10 dna:chromosome chromosome:AGPv4:10:1:150982314:1 REF	120015846	NA	NA	NA	NA	NA	NA	NA	CC	CC	CC	CC	CC	CC	CC	CC	CC	CC	CC	CC	CC	CC	CC	CC	CC	CC	CC	CC	CC	CC	CC	CC	CC	CC	CC	CC	CC	CC
7060591|F|0-31:T>C-31:T>C	T/C	2 dna:chromosome chromosome:AGPv4:2:1:244442276:1 REF	200200035	NA	NA	NA	NA	NA	NA	NA	CC	CC	CC	CC	CC	CC	TC	CC	CC	CC	CC	CC	CC	CC	CC	CC	CC	CC	CC	TT	CC	CC	CC	CC	CC	CC	TC	CC	CC	TT
2380801|F|0-31:T>C-31:T>C	T/C	1 dna:chromosome chromosome:AGPv4:1:1:307041717:1 REF	72908504	NA	NA	NA	NA	NA	NA	NA	TT	TT	CC	TT	TT	TT	TT	CC	TT	TT	TT	TT	TT	TT	TT	TC	TT	TT	TT	TT	TT	TT	TC	TT	TT	TT	CC	TT	CC	TT
100067502|F|0-31:C>A-31:C>A	C/A	5 dna:chromosome chromosome:AGPv4:5:1:223902240:1 REF	40171564	NA	NA	NA	NA	NA	NA	NA	CA	CC	CC	CC	CA	CC	CA	CC	CA	CC	CA	CC	CC	CC	CC	CA	AA	CC	CC	CC	CA	CA	CC	CC	CC	CC	CC	CC	CC	CC
100022194|F|0-30:T>A-30:T>A	T/A	1 dna:chromosome chromosome:AGPv4:1:1:307041717:1 REF	201870759	NA	NA	NA	NA	NA	NA	NA	AA	TT	TT	TA	TA	TT	TA	TT	AA	AA	TT	TT	AA	AA	TT	TT	TT	TT	TT	TT	TT	TT	TA	TT	TT	TT	TT	AA	TT	TT
4576341|F|0-30:C>T-30:C>T	C/T	10 dna:chromosome chromosome:AGPv4:10:1:150982314:1 REF	66750998	NA	NA	NA	NA	NA	NA	NA	TT	CC	CC	CC	CT	CC	CT	CC	CT	TT	CC	CC	TT	TT	CC	CC	CC	CC	CC	CC	CC	CC	CC	CC	CC	CC	CC	CC	CC	CC
4591574|F|0-30:C>A-30:C>A	C/A	3 dna:chromosome chromosome:AGPv4:3:1:235667834:1 REF	192676055	NA	NA	NA	NA	NA	NA	NA	CC	CC	CC	CC	CC	CC	CC	CC	CC	CC	CC	CC	CC	CC	CC	CC	CC	CA	CC	CC	CC	CC	CC	CC	CC	CC	CC	CC	CC	CC
100043201|F|0-30:C>A-30:C>A	C/A	1 dna:chromosome chromosome:AGPv4:1:1:307041717:1 REF	296439344	NA	NA	NA	NA	NA	NA	NA	AA	AA	AA	AA	AA	AA	CA	AA	AA	AA	AA	AA	AA	AA	AA	AA	AA	AA	CC	AA	AA	AA	AA	AA	AA	AA	AA	AA	AA	AA
100043361|F|0-30:G>A-30:G>A	G/A	8 dna:chromosome chromosome:AGPv4:8:1:181122637:1 REF	137428052	NA	NA	NA	NA	NA	NA	NA	AA	AA	AA	AA	AA	AA	GA	AA	AA	AA	AA	AA	AA	AA	AA	AA	AA	AA	AA	AA	AA	AA	AA	AA	AA	AA	AA	AA	AA	AA
4580540|F|0-30:G>A-30:G>A	G/A	3 dna:chromosome chromosome:AGPv4:3:1:235667834:1 REF	59837032	NA	NA	NA	NA	NA	NA	NA	GG	GG	GG	GG	GG	GG	GA	GG	GG	GG	GG	AA	GG	GG	GG	GA	GG	GG	GA	GA	AA	GG	GG	GG	GG	GG	GG	GG	GG	GG
7059146|F|0-30:A>G-30:A>G	A/G	7 dna:chromosome chromosome:AGPv4:7:1:182381542:1 REF	167783197	NA	NA	NA	NA	NA	NA	NA	GG	GG	AA	AG	GG	AG	AG	AG	GG	AG	AG	AG	GG	AA	GG	AG	AG	GG	AA	GG	GG	AA	AA	AA	GG	GG	GG	AA	AA	GG
2463782|F|0-29:A>G-29:A>G	A/G	6 dna:chromosome chromosome:AGPv4:6:1:174033170:1 REF	6673538	NA	NA	NA	NA	NA	NA	NA	AA	AA	AA	AA	AA	AA	AG	AA	AA	AA	AA	AA	AA	AA	AA	AA	AG	GG	AA	AA	AA	AA	AA	AA	AA	AA	AA	AA	AA	GG
100043214|F|0-29:G>A-29:G>A	G/A	6 dna:chromosome chromosome:AGPv4:6:1:174033170:1 REF	124345583	NA	NA	NA	NA	NA	NA	NA	GG	GG	GG	GG	GG	GG	GG	GG	GG	GG	GG	GG	GG	GG	GG	GG	GG	GG	GG	GG	GG	GG	GG	GG	GG	GG	GG	GG	GG	GG
2435065|F|0-29:G>A-29:G>A	G/A	9 dna:chromosome chromosome:AGPv4:9:1:159769782:1 REF	147625366	NA	NA	NA	NA	NA	NA	NA	GA	GA	GA	GA	GA	GA	AA	GA	GA	GA	AA	GA	GA	GA	AA	GA	GA	AA	AA	AA	GA	GA	AA	AA	GA	AA	AA	GA	GA	GA
5587813|F|0-29:C>T-29:C>T	C/T	10 dna:chromosome chromosome:AGPv4:10:1:150982314:1 REF	133226726	NA	NA	NA	NA	NA	NA	NA	CT	CT	CT	CT	CT	CT	CT	CT	CT	CT	CT	CT	CT	CT	CT	CT	CT	CT	CT	TT	CT	CT	CT	CT	CT	CT	CT	CT	CT	CT
100077776|F|0-29:G>A-29:G>A	G/A	5 dna:chromosome chromosome:AGPv4:5:1:223902240:1 REF	13665789	NA	NA	NA	NA	NA	NA	NA	GG	GG	GG	GG	GG	GA	GG	GG	GG	GA	GG	GG	GA	GA	GG	GG	GG	GG	GG	GG	GG	GG	GG	GG	GG	GG	GG	GG	GG	GG
7061496|F|0-29:C>T-29:C>T	C/T	3 dna:chromosome chromosome:AGPv4:3:1:235667834:1 REF	169056251	NA	NA	NA	NA	NA	NA	NA	CC	TT	CC	CT	CC	CT	CT	CC	CC	CC	CT	TT	CC	CC	CC	TT	CT	CC	TT	CT	TT	TT	CC	TT	CC	CC	TT	CC	CC	TT
4770972|F|0-29:C>T-29:C>T	C/T	7 dna:chromosome chromosome:AGPv4:7:1:182381542:1 REF	47870100	NA	NA	NA	NA	NA	NA	NA	CC	CC	CC	CC	CC	CC	CC	CC	CC	CC	CC	CC	CT	CC	CC	CC	CC	CC	CC	CC	CC	CC	CC	CC	CC	CC	CC	CC	CC	CC
2428474|F|0-28:C>T-28:C>T	C/T	4 dna:chromosome chromosome:AGPv4:4:1:246994605:1 REF	171967193	NA	NA	NA	NA	NA	NA	NA	TT	CC	CC	CC	CT	CC	CT	CC	TT	CT	CC	CC	TT	TT	CC	CC	CC	CC	CC	CC	CC	CC	CC	CC	CC	CC	CC	CC	CC	CC
4771609|F|0-28:G>A-28:G>A	G/A	8 dna:chromosome chromosome:AGPv4:8:1:181122637:1 REF	54224573	NA	NA	NA	NA	NA	NA	NA	AA	AA	GG	GG	AA	GA	GG	GG	AA	GA	GG	GG	AA	AA	AA	GG	GG	GG	AA	AA	GG	GG	GG	GG	AA	GA	GG	GG	GG	GG
9691325|F|0-28:G>A-28:G>A	G/A	1 dna:chromosome chromosome:AGPv4:1:1:307041717:1 REF	135224875	NA	NA	NA	NA	NA	NA	NA	GG	GG	GG	GG	GG	GG	GG	GG	GG	GG	GG	GG	GG	GG	GG	GG	GG	GG	GG	GG	GG	GG	GG	GG	GG	GG	GG	GG	GG	GG
4586767|F|0-28:G>A-28:G>A	G/A	5 dna:chromosome chromosome:AGPv4:5:1:223902240:1 REF	37522330	NA	NA	NA	NA	NA	NA	NA	GG	GG	GG	GA	GG	GA	GA	GG	GG	AA	GA	GG	AA	AA	GG	GG	GG	GG	GG	GG	GG	GG	GG	GG	AA	GG	GG	AA	GG	GG
4588885|F|0-28:G>A-28:G>A	G/A	1 dna:chromosome chromosome:AGPv4:1:1:307041717:1 REF	118830162	NA	NA	NA	NA	NA	NA	NA	AA	GG	GG	GA	AA	GA	GA	GA	AA	GA	GA	GA	AA	AA	AA	GG	AA	AA	AA	AA	GG	AA	GA	AA	GG	AA	GG	GG	GG	AA
2387495|F|0-28:A>G-28:A>G	A/G	5 dna:chromosome chromosome:AGPv4:5:1:223902240:1 REF	8618681	NA	NA	NA	NA	NA	NA	NA	GG	GG	GG	GG	AG	GG	AA	GG	GG	AA	AG	GG	GG	AA	GG	GG	AG	AG	AG	GG	GG	GG	AA	AA	GG	AG	GG	AA	GG	GG
4586941|F|0-28:C>T-28:C>T	C/T	8 dna:chromosome chromosome:AGPv4:8:1:181122637:1 REF	104891009	NA	NA	NA	NA	NA	NA	NA	CC	CC	CC	CC	CC	CC	CC	CC	CC	CT	CC	CC	CC	CC	CC	CC	CC	CC	CC	TT	CC	CC	CC	CC	CC	CC	CC	CC	CC	CC
7049946|F|0-28:T>A-28:T>A	T/A	2 dna:chromosome chromosome:AGPv4:2:1:244442276:1 REF	54204002	NA	NA	NA	NA	NA	NA	NA	TT	TT	TT	TT	TT	TT	TT	TT	TT	TA	TT	TT	TT	TA	TT	TT	TT	TT	TT	TT	TT	TT	TT	TT	TT	TT	TT	TT	TT	TT
7060980|F|0-28:T>C-28:T>C	T/C	6 dna:chromosome chromosome:AGPv4:6:1:174033170:1 REF	131472125	NA	NA	NA	NA	NA	NA	NA	TT	CC	CC	CC	TT	TC	TC	CC	TT	TT	TT	CC	TT	TT	TC	TC	TT	TT	TT	TT	TT	TT	TT	TT	CC	TT	TT	TT	CC	TT
4771039|F|0-28:T>C-28:T>C	T/C	8 dna:chromosome chromosome:AGPv4:8:1:181122637:1 REF	168885155	NA	NA	NA	NA	NA	NA	NA	TT	CC	CC	TC	TT	CC	TC	TC	TT	TT	TT	TC	TC	TT	CC	TT	TC	CC	CC	TC	TT	TT	CC	TT	CC	TC	TT	TT	CC	CC
4771797|F|0-27:C>T-27:C>T	C/T	1 dna:chromosome chromosome:AGPv4:1:1:307041717:1 REF	63135997	NA	NA	NA	NA	NA	NA	NA	CC	TT	TT	CT	CC	CT	CC	TT	CC	CC	CC	CC	CC	CC	CC	CT	CC	CC	CC	TT	TT	CC	CC	TT	CC	CC	TT	TT	TT	CC
4765675|F|0-27:A>G-27:A>G	A/G	8 dna:chromosome chromosome:AGPv4:8:1:181122637:1 REF	42037261	NA	NA	NA	NA	NA	NA	NA	GG	GG	GG	GG	GG	GG	GG	GG	GG	AG	AG	GG	GG	GG	AG	GG	AG	GG	AA	AA	GG	AA	AG	AA	GG	GG	AA	AG	GG	AA
4770842|F|0-27:A>G-27:A>G	A/G	1 dna:chromosome chromosome:AGPv4:1:1:307041717:1 REF	192125241	NA	NA	NA	NA	NA	NA	NA	GG	AA	AA	AA	AG	AG	AG	AA	GG	AG	AA	AA	GG	GG	AA	AA	AG	AA	AA	AG	AA	AA	AG	AA	AA	AA	GG	GG	AA	AA
2397547|F|0-27:A>G-27:A>G	A/G	3 dna:chromosome chromosome:AGPv4:3:1:235667834:1 REF	234438234	NA	NA	NA	NA	NA	NA	NA	AG	AG	AG	AG	AG	AG	AG	AG	AG	AG	AG	AG	AG	GG	GG	AG	GG	AG	GG	AG	AG	AG	AG	AG	GG	AG	AG	GG	GG	AG
4773059|F|0-27:A>T-27:A>T	A/T	5 dna:chromosome chromosome:AGPv4:5:1:223902240:1 REF	76843152	NA	NA	NA	NA	NA	NA	NA	TT	AA	AA	AT	TT	AA	AT	TT	TT	AT	AT	TT	TT	TT	TT	AT	TT	TT	AA	TT	TT	TT	TT	AA	AA	TT	AA	AA	AA	TT
100080401|F|0-27:C>A-27:C>A	C/A	4 dna:chromosome chromosome:AGPv4:4:1:246994605:1 REF	246041210	NA	NA	NA	NA	NA	NA	NA	CC	AA	CA	CC	CC	CC	CA	CC	CC	CC	CA	AA	CC	CC	CC	CA	AA	AA	CC	CC	CA	AA	CC	CC	CC	CA	CC	CA	AA	CC
9711703|F|0-27:T>C-27:T>C	T/C	NA	NA	NA	NA	NA	NA	NA	NA	NA	CC	CC	CC	TC	CC	CC	TC	TT	CC	CC	TC	TC	CC	CC	CC	CC	CC	TT	CC	CC	CC	CC	CC	CC	CC	CC	TT	CC	CC	TT
2559634|F|0-26:G>C-26:G>C	G/C	1 dna:chromosome chromosome:AGPv4:1:1:307041717:1 REF	203396231	NA	NA	NA	NA	NA	NA	NA	GG	GG	GG	GG	GG	GG	GG	GG	GG	GG	GG	GG	GG	GG	GG	GG	GG	GG	CC	GG	GG	GG	GG	GG	GG	GG	GG	GG	GG	GG
4770892|F|0-26:C>T-26:C>T	C/T	4 dna:chromosome chromosome:AGPv4:4:1:246994605:1 REF	228495427	NA	NA	NA	NA	NA	NA	NA	CC	CC	CC	CC	CC	CC	CC	CC	CC	CC	CC	CC	CC	CC	CC	CC	CC	CC	CC	CC	CC	CC	CC	CC	CC	CC	CC	CC	CC	CC
2552647|F|0-26:C>T-26:C>T	C/T	1 dna:chromosome chromosome:AGPv4:1:1:307041717:1 REF	222201987	NA	NA	NA	NA	NA	NA	NA	CC	CC	CC	CC	CC	CC	CC	CC	CC	CC	CT	CC	CC	CC	CC	CC	CC	CC	CC	CC	CC	CC	CC	CC	CC	CC	CC	CC	CC	CC
4773174|F|0-26:A>T-26:A>T	A/T	4 dna:chromosome chromosome:AGPv4:4:1:246994605:1 REF	187987896	NA	NA	NA	NA	NA	NA	NA	TT	TT	AA	AA	TT	AA	AT	AA	TT	TT	AA	AA	TT	TT	TT	AA	AA	AA	TT	AA	AA	AA	AT	TT	AA	AT	AA	TT	AA	AA
4584181|F|0-26:C>T-26:C>T	C/T	3 dna:chromosome chromosome:AGPv4:3:1:235667834:1 REF	110468971	NA	NA	NA	NA	NA	NA	NA	CC	CC	CC	CC	CC	CT	CT	CC	CC	CC	CC	CC	CC	CC	CC	CC	CT	CC	TT	CT	CC	CC	CC	CC	TT	CC	CC	TT	CC	CC
100043057|F|0-26:G>A-26:G>A	G/A	1 dna:chromosome chromosome:AGPv4:1:1:307041717:1 REF	1835925	NA	NA	NA	NA	NA	NA	NA	GG	AA	GG	GG	GG	GA	GG	GG	GG	GG	GA	GG	GG	GG	GG	GG	GG	GG	AA	GG	GG	GA	GG	GG	AA	GG	GG	GG	GG	GG
16727125|F|0-26:G>T-26:G>T	G/T	2 dna:chromosome chromosome:AGPv4:2:1:244442276:1 REF	161423398	NA	NA	NA	NA	NA	NA	NA	GG	TT	GG	GG	GG	GG	GT	GG	GG	GG	GG	GG	GG	GG	TT	GG	GG	GG	GG	GG	GG	GG	GG	GG	GG	GT	GG	GG	GG	GG
4578048|F|0-26:C>T-26:C>T	C/T	NA	NA	NA	NA	NA	NA	NA	NA	NA	CC	TT	CC	CT	CC	CC	CT	CC	CC	CC	CC	CC	CC	CC	CC	CC	CC	CC	CC	CC	CC	CC	CT	CC	CC	CC	CC	CC	CC	CC
9709987|F|0-26:C>T-26:C>T	C/T	NA	NA	NA	NA	NA	NA	NA	NA	NA	TT	TT	CT	CT	CT	CT	CT	CT	TT	CT	CT	CT	CT	CT	CT	CT	CT	CT	TT	TT	CT	CT	CT	TT	CT	CT	CT	TT	CT	CT
9718284|F|0-26:A>G-26:A>G	A/G	NA	NA	NA	NA	NA	NA	NA	NA	NA	AA	AA	AA	AA	AA	AG	AG	AA	AA	AA	GG	AA	AA	AA	AA	AG	GG	GG	AA	AA	AG	GG	GG	AA	GG	AG	GG	AA	AA	GG
4585582|F|0-26:T>C-26:T>C	T/C	B73V4_ctg31 dna:contig contig:AGPv4:B73V4_ctg31:1:846561:1 REF	640287	NA	NA	NA	NA	NA	NA	NA	TT	TT	TT	TT	TT	TC	TT	TT	TT	TT	TT	TT	TT	TT	TT	TT	TC	TT	CC	TT	TT	CC	TT	TT	TC	TT	TT	TT	TT	TT
2428304|F|0-25:C>T-25:C>T	C/T	6 dna:chromosome chromosome:AGPv4:6:1:174033170:1 REF	159017312	NA	NA	NA	NA	NA	NA	NA	TT	CC	CC	CC	CT	CC	CC	CC	TT	CT	CC	CC	CC	TT	CC	CT	CC	TT	CC	CC	TT	CC	CT	CC	CC	CT	TT	CC	CC	CC
2416146|F|0-25:G>A-25:G>A	G/A	8 dna:chromosome chromosome:AGPv4:8:1:181122637:1 REF	118708024	NA	NA	NA	NA	NA	NA	NA	GG	GG	AA	GG	GG	GA	GA	GG	GG	GG	GA	GG	GG	GG	GG	GG	GA	GG	GG	GG	GG	GG	GG	AA	GG	GG	GG	AA	AA	GG
4765498|F|0-25:A>T-25:A>T	A/T	4 dna:chromosome chromosome:AGPv4:4:1:246994605:1 REF	190785627	NA	NA	NA	NA	NA	NA	NA	AA	AA	AA	AA	AA	AA	AA	AA	AA	AA	AA	AA	AA	AA	TT	AA	AA	AA	AA	AA	AA	AA	AT	AA	AA	AT	AA	TT	AA	AA
100042536|F|0-25:A>C-25:A>C	A/C	6 dna:chromosome chromosome:AGPv4:6:1:174033170:1 REF	124958300	NA	NA	NA	NA	NA	NA	NA	CC	CC	CC	AC	CC	AC	CC	CC	CC	CC	CC	CC	CC	CC	CC	CC	CC	CC	AA	AA	CC	CC	CC	AA	AA	CC	CC	AC	CC	CC
9704252|F|0-25:G>A-25:G>A	G/A	10 dna:chromosome chromosome:AGPv4:10:1:150982314:1 REF	13539696	NA	NA	NA	NA	NA	NA	NA	GA	AA	AA	AA	GA	AA	AA	AA	GA	GA	AA	AA	GA	GA	GA	AA	AA	AA	GA	AA	AA	AA	AA	GA	AA	GA	AA	AA	AA	AA
2384396|F|0-25:C>T-25:C>T	C/T	1 dna:chromosome chromosome:AGPv4:1:1:307041717:1 REF	109867201	NA	NA	NA	NA	NA	NA	NA	TT	CC	CC	CC	TT	CC	CT	CC	TT	TT	CC	CC	TT	TT	CC	CC	CC	CC	CC	TT	CC	CC	CC	CC	CC	CC	CC	TT	CC	CC
2585184|F|0-25:T>C-25:T>C	T/C	6 dna:chromosome chromosome:AGPv4:6:1:174033170:1 REF	97809783	NA	NA	NA	NA	NA	NA	NA	CC	TT	TT	TT	CC	TT	TC	TT	CC	TC	TT	TT	CC	CC	TT	TT	TT	TT	TT	TT	TT	TT	TC	TT	TT	TT	TT	TT	TT	TT
2526788|F|0-25:C>A-25:C>A	C/A	8 dna:chromosome chromosome:AGPv4:8:1:181122637:1 REF	134232666	NA	NA	NA	NA	NA	NA	NA	AA	AA	AA	CA	AA	AA	CA	CC	AA	AA	CA	AA	AA	AA	AA	CA	CA	AA	AA	AA	CC	CC	CC	AA	AA	AA	CC	AA	AA	CC
100064966|F|0-25:C>G-25:C>G	C/G	7 dna:chromosome chromosome:AGPv4:7:1:182381542:1 REF	128620400	NA	NA	NA	NA	NA	NA	NA	CC	CC	CC	GG	CC	CG	CG	CG	CC	CC	GG	GG	CC	CC	CC	CC	GG	GG	GG	GG	CG	GG	GG	GG	CC	CG	GG	GG	CC	GG
2614542|F|0-25:C>T-25:C>T	C/T	4 dna:chromosome chromosome:AGPv4:4:1:246994605:1 REF	7214130	NA	NA	NA	NA	NA	NA	NA	CC	CC	CC	CT	CC	CT	CC	CC	CC	CC	CC	CC	CC	CC	CC	CC	CC	CC	CC	TT	CC	CC	CC	CC	TT	CC	CC	TT	CC	CC
7050159|F|0-25:A>G-25:A>G	A/G	1 dna:chromosome chromosome:AGPv4:1:1:307041717:1 REF	297655907	NA	NA	NA	NA	NA	NA	NA	AA	AA	AA	AA	AA	AA	AA	AA	AA	AA	AG	AA	AA	AA	AA	AA	AA	GG	AA	AG	AA	GG	GG	AA	AA	AA	AA	AA	AA	AA
4771463|F|0-25:T>C-25:T>C	T/C	4 dna:chromosome chromosome:AGPv4:4:1:246994605:1 REF	243045701	NA	NA	NA	NA	NA	NA	NA	CC	TT	TT	CC	CC	CC	TC	CC	CC	CC	TC	TT	CC	CC	CC	TC	TT	TT	CC	CC	CC	TT	TC	CC	CC	TC	CC	CC	TT	CC
4585254|F|0-25:T>C-25:T>C	T/C	NA	NA	NA	NA	NA	NA	NA	NA	NA	CC	TC	TT	TT	CC	TT	TT	TT	CC	CC	TC	TT	CC	CC	TT	TT	TT	TT	TT	TT	TT	TT	TT	CC	TT	TT	TT	TT	TT	TT
7061512|F|0-25:C>T-25:C>T	C/T	3 dna:chromosome chromosome:AGPv4:3:1:235667834:1 REF	73257590	NA	NA	NA	NA	NA	NA	NA	CC	CC	CC	CC	CC	CC	CC	CC	CC	CC	CC	CC	CC	CC	CC	CC	CC	CC	CC	CC	CC	CC	CC	CC	CC	CC	CC	CC	CC	CC
2483192|F|0-24:A>G-24:A>G	A/G	2 dna:chromosome chromosome:AGPv4:2:1:244442276:1 REF	224668880	NA	NA	NA	NA	NA	NA	NA	GG	GG	GG	GG	GG	GG	GG	GG	GG	GG	GG	GG	GG	GG	GG	GG	GG	GG	GG	GG	GG	GG	GG	GG	GG	AG	GG	GG	GG	GG
2379484|F|0-24:A>G-24:A>G	A/G	4 dna:chromosome chromosome:AGPv4:4:1:246994605:1 REF	29647006	NA	NA	NA	NA	NA	NA	NA	AA	AG	AA	AG	AA	AG	AG	GG	AA	AG	GG	GG	AA	GG	AA	GG	GG	GG	AA	AA	GG	GG	GG	AA	GG	AG	GG	GG	AA	GG
7048330|F|0-24:G>A-24:G>A	G/A	5 dna:chromosome chromosome:AGPv4:5:1:223902240:1 REF	69322320	NA	NA	NA	NA	NA	NA	NA	GG	GG	GG	GA	GG	GA	GA	AA	GG	GG	GA	GG	GG	GG	GG	GG	GG	AA	GG	GG	AA	AA	AA	GG	GG	GG	GG	GG	GG	AA
9691276|F|0-24:A>T-24:A>T	A/T	7 dna:chromosome chromosome:AGPv4:7:1:182381542:1 REF	18110802	NA	NA	NA	NA	NA	NA	NA	AA	AA	AA	AT	AA	AT	AA	AA	AA	AA	AA	AA	AA	AA	AA	AA	AA	AA	AA	AA	AA	AA	AA	AA	TT	AA	AA	AA	AA	AA
7059897|F|0-24:C>T-24:C>T	C/T	NA	NA	NA	NA	NA	NA	NA	NA	NA	TT	TT	TT	TT	TT	TT	CT	TT	TT	TT	TT	TT	TT	TT	TT	TT	TT	TT	TT	TT	TT	TT	TT	TT	TT	TT	TT	TT	TT	TT
7061155|F|0-24:A>G-24:A>G	A/G	8 dna:chromosome chromosome:AGPv4:8:1:181122637:1 REF	159313801	NA	NA	NA	NA	NA	NA	NA	AA	GG	AA	AA	AG	AA	AG	AA	AA	AG	AG	AA	GG	GG	GG	AA	AG	AA	AA	AA	AA	GG	AA	AA	AA	AG	GG	AA	AA	AA
4584894|F|0-24:C>T-24:C>T	C/T	1 dna:chromosome chromosome:AGPv4:1:1:307041717:1 REF	287919983	NA	NA	NA	NA	NA	NA	NA	TT	CC	CC	CT	CT	CC	CC	CC	TT	CT	CC	CC	TT	CC	CC	CC	CC	CC	CC	CC	CC	CC	CC	CC	CC	CC	CC	CC	CC	CC
4581310|F|0-24:G>A-24:G>A	G/A	9 dna:chromosome chromosome:AGPv4:9:1:159769782:1 REF	156098026	NA	NA	NA	NA	NA	NA	NA	GG	GG	GG	GA	GG	GA	GA	AA	GG	GG	GA	AA	GG	GG	GG	AA	GA	GG	GG	GG	AA	AA	AA	GG	AA	GG	AA	GG	GG	AA
4774086|F|0-24:G>A-24:G>A	G/A	1 dna:chromosome chromosome:AGPv4:1:1:307041717:1 REF	297874705	NA	NA	NA	NA	NA	NA	NA	AA	GG	GG	GG	AA	GG	GA	GG	GA	GA	GA	GG	GG	AA	GG	GG	GG	AA	GG	GA	GG	AA	AA	GG	GG	GG	GG	AA	GG	GG
100082111|F|0-24:G>A-24:G>A	G/A	1 dna:chromosome chromosome:AGPv4:1:1:307041717:1 REF	305916412	NA	NA	NA	NA	NA	NA	NA	GG	GG	GG	GG	GG	GG	GG	GG	GG	GG	GG	GG	GG	GG	GG	GG	GG	GG	GG	GG	GG	GA	GG	GG	GG	GG	GG	GG	GG	GG
7048076|F|0-23:G>A-23:G>A	G/A	6 dna:chromosome chromosome:AGPv4:6:1:174033170:1 REF	21026774	NA	NA	NA	NA	NA	NA	NA	GG	AA	GG	GG	GG	GG	GG	GG	GG	GG	GG	GG	GG	GG	GG	GG	GG	GG	GG	GG	GG	GG	GG	GG	GG	GG	GG	GG	GG	GG
100023288|F|0-23:G>A-23:G>A	G/A	2 dna:chromosome chromosome:AGPv4:2:1:244442276:1 REF	1832228	NA	NA	NA	NA	NA	NA	NA	GG	GG	AA	GA	GG	GG	GA	AA	GG	GG	AA	GA	GG	GG	GG	GA	GA	GG	GG	GG	AA	AA	GG	GG	GG	GA	GG	GG	AA	GG
2435976|F|0-23:T>C-23:T>C	T/C	5 dna:chromosome chromosome:AGPv4:5:1:223902240:1 REF	217539644	NA	NA	NA	NA	NA	NA	NA	TT	TT	TT	TT	TT	TT	TT	TT	TT	TT	TT	TT	TT	TT	TT	TT	TT	TT	TT	TT	TT	TT	TT	TT	TT	TT	TT	TT	TT	CC
4581712|F|0-23:G>C-23:G>C	G/C	3 dna:chromosome chromosome:AGPv4:3:1:235667834:1 REF	220850733	NA	NA	NA	NA	NA	NA	NA	GG	GG	GG	GC	GG	GC	GC	CC	GG	GG	GC	CC	GG	GG	CC	GG	GG	GG	CC	GG	GG	GG	CC	GG	GG	GG	GG	GG	GG	CC
2393766|F|0-23:C>T-23:C>T	C/T	4 dna:chromosome chromosome:AGPv4:4:1:246994605:1 REF	190312826	NA	NA	NA	NA	NA	NA	NA	CC	CC	CC	TT	CC	TT	CT	TT	CT	CT	CT	CC	CT	CC	TT	TT	CT	CC	CC	CT	TT	TT	CT	TT	TT	TT	CC	CC	CC	CC
9696847|F|0-23:G>C-23:G>C	G/C	B73V4_ctg105 dna:contig contig:AGPv4:B73V4_ctg105:1:61773:1 REF	40763	NA	NA	NA	NA	NA	NA	NA	GG	GG	GC	GG	GC	GG	GG	GG	GG	GG	GG	GG	GG	GG	GG	GC	GC	CC	GG	GG	CC	GG	GG	GG	GG	GC	CC	GG	GG	GG
4775773|F|0-23:C>T-23:C>T	C/T	3 dna:chromosome chromosome:AGPv4:3:1:235667834:1 REF	180211481	NA	NA	NA	NA	NA	NA	NA	CC	TT	CC	CT	CC	CC	CT	CC	CC	CT	CT	CC	TT	CC	TT	CC	CC	CC	TT	CT	CC	TT	TT	CC	CC	TT	CC	CC	CC	TT
4582965|F|0-23:T>A-23:T>A	T/A	4 dna:chromosome chromosome:AGPv4:4:1:246994605:1 REF	228377808	NA	NA	NA	NA	NA	NA	NA	TT	TT	TT	AA	TT	AA	TT	AA	TT	TT	TA	TT	TT	TT	TT	TA	AA	TT	AA	TT	AA	AA	TA	TT	AA	TA	TT	TT	TT	TT
4771974|F|0-23:G>A-23:G>A	G/A	NA	NA	NA	NA	NA	NA	NA	NA	NA	AA	AA	AA	GA	AA	GA	GA	GG	AA	AA	GA	GG	AA	AA	GA	GA	AA	AA	AA	GA	GA	AA	GA	AA	GG	GA	GA	AA	AA	GG
5587101|F|0-23:C>A-23:C>A	C/A	NA	NA	NA	NA	NA	NA	NA	NA	NA	CC	AA	CC	CA	CC	CA	CC	CC	CC	CA	CC	CC	CC	CC	CC	CC	CC	CC	AA	CC	CC	CC	CC	CC	AA	CC	CC	CC	CC	CC
4582110|F|0-23:C>T-23:C>T	C/T	1 dna:chromosome chromosome:AGPv4:1:1:307041717:1 REF	295315608	NA	NA	NA	NA	NA	NA	NA	TT	CC	CC	CC	TT	CC	CC	CC	TT	CT	CT	CC	TT	TT	CC	CC	CC	TT	CC	CC	CC	CC	TT	CC	CC	CC	CC	CC	CC	TT
4773383|F|0-23:G>A-23:G>A	G/A	8 dna:chromosome chromosome:AGPv4:8:1:181122637:1 REF	145769883	NA	NA	NA	NA	NA	NA	NA	GG	AA	GG	GG	GA	GG	GA	AA	GG	AA	GA	GA	AA	AA	GG	AA	GA	GG	AA	GG	GA	AA	AA	GG	GG	GG	AA	GG	GG	GG
4584583|F|0-22:A>G-22:A>G	A/G	4 dna:chromosome chromosome:AGPv4:4:1:246994605:1 REF	239012489	NA	NA	NA	NA	NA	NA	NA	AA	AA	AA	AA	AA	AA	AA	AA	AA	AA	AA	AA	AA	AA	AA	AA	AA	AA	AA	AA	AA	AA	AA	AA	AA	AA	AA	AA	AA	AA
2426321|F|0-22:G>T-22:G>T	G/T	6 dna:chromosome chromosome:AGPv4:6:1:174033170:1 REF	166577227	NA	NA	NA	NA	NA	NA	NA	GG	GG	GG	GG	GG	GG	GT	GG	GG	GG	GG	GG	GG	GG	GG	GG	GG	GG	GG	GG	GG	GG	GT	TT	GG	GG	GG	GG	GG	GG
2419411|F|0-22:A>G-22:A>G	A/G	7 dna:chromosome chromosome:AGPv4:7:1:182381542:1 REF	23702742	NA	NA	NA	NA	NA	NA	NA	AA	AA	AA	AA	AA	AA	AA	AA	AA	AA	AA	AA	AA	AA	AA	AA	AA	AA	AA	AA	AA	AG	AA	AA	AA	AA	AA	AA	AA	AA
2557386|F|0-22:C>T-22:C>T	C/T	5 dna:chromosome chromosome:AGPv4:5:1:223902240:1 REF	53028708	NA	NA	NA	NA	NA	NA	NA	TT	CC	CC	CC	TT	CT	CC	CC	TT	CC	CC	CC	CC	CC	CT	CC	CC	CC	CC	CC	CC	CC	CC	CC	CC	CT	CC	CC	CC	CC
4771529|F|0-22:C>A-22:C>A	C/A	5 dna:chromosome chromosome:AGPv4:5:1:223902240:1 REF	204558089	NA	NA	NA	NA	NA	NA	NA	AA	CA	AA	AA	AA	AA	CA	AA	AA	AA	AA	AA	AA	AA	CC	AA	AA	AA	AA	AA	AA	AA	CA	AA	AA	CA	AA	CC	AA	AA
9684492|F|0-22:C>T-22:C>T	C/T	8 dna:chromosome chromosome:AGPv4:8:1:181122637:1 REF	177169559	NA	NA	NA	NA	NA	NA	NA	CC	CC	CC	CC	CC	CC	CC	CC	CC	CC	CC	CC	CC	CC	CC	CC	CC	CC	CC	CC	CC	CC	CC	CC	CC	CC	CC	CC	CC	CC
5587786|F|0-22:A>C-22:A>C	A/C	5 dna:chromosome chromosome:AGPv4:5:1:223902240:1 REF	221798092	NA	NA	NA	NA	NA	NA	NA	AA	AA	AA	AA	AA	AC	AA	AA	AA	AA	AA	AA	AA	AA	AA	AA	AA	AA	AA	AA	AA	AA	AA	AA	AC	AA	AA	AA	AA	AA
4770841|F|0-22:G>C-22:G>C	G/C	6 dna:chromosome chromosome:AGPv4:6:1:174033170:1 REF	90597270	NA	NA	NA	NA	NA	NA	NA	GG	CC	CC	GC	GG	CC	GC	CC	GG	GG	GC	CC	GG	GG	CC	CC	CC	CC	GG	CC	CC	CC	GC	GG	CC	CC	CC	GG	CC	CC
4579337|F|0-22:T>A-22:T>A	T/A	1 dna:chromosome chromosome:AGPv4:1:1:307041717:1 REF	197394016	NA	NA	NA	NA	NA	NA	NA	TT	TT	TT	TA	TA	TA	TA	TT	TT	TT	TT	TT	TT	TT	TT	TT	TT	TT	TT	TA	TT	TT	TT	TT	AA	TT	TT	TT	TT	TT
9709636|F|0-22:T>C-22:T>C	T/C	7 dna:chromosome chromosome:AGPv4:7:1:182381542:1 REF	145759542	NA	NA	NA	NA	NA	NA	NA	TT	CC	CC	CC	TC	CC	CC	CC	TT	TC	CC	CC	TT	CC	CC	CC	CC	CC	CC	CC	CC	CC	CC	TT	CC	CC	CC	CC	CC	CC
4771926|F|0-22:A>C-22:A>C	A/C	10 dna:chromosome chromosome:AGPv4:10:1:150982314:1 REF	76542496	NA	NA	NA	NA	NA	NA	NA	AA	AA	AA	AC	AA	AC	AA	AA	AA	AA	AA	AA	AA	AA	CC	AA	AA	AA	AA	CC	AA	AA	AA	CC	AA	CC	AA	CC	AA	AA
7049939|F|0-22:G>A-22:G>A	G/A	10 dna:chromosome chromosome:AGPv4:10:1:150982314:1 REF	143378024	NA	NA	NA	NA	NA	NA	NA	GG	GG	GG	GG	GG	GG	GG	GG	GG	GG	GG	GG	GG	GG	GG	GG	GG	GG	GA	GG	GG	GG	GG	GG	GG	GG	GG	GG	GG	GG
100089927|F|0-22:C>T-22:C>T	C/T	5 dna:chromosome chromosome:AGPv4:5:1:223902240:1 REF	59890439	NA	NA	NA	NA	NA	NA	NA	CC	CC	CT	CC	CC	CC	CT	CT	CC	CT	CC	CT	CC	CC	CC	CT	CT	CC	CC	CC	CC	CC	CT	CT	CC	CT	CT	CT	CT	CC
4777524|F|0-21:A>G-21:A>G	A/G	8 dna:chromosome chromosome:AGPv4:8:1:181122637:1 REF	151891893	NA	NA	NA	NA	NA	NA	NA	GG	GG	AA	AA	AG	AA	AG	AG	GG	AA	AG	AA	AA	AA	AA	GG	AG	AA	AA	AA	AG	GG	GG	AA	AA	AA	GG	AA	AA	AA
2395782|F|0-21:A>G-21:A>G	A/G	4 dna:chromosome chromosome:AGPv4:4:1:246994605:1 REF	201801158	NA	NA	NA	NA	NA	NA	NA	AA	AA	AA	AA	AA	AA	AA	AA	AA	AA	AA	AA	AA	AA	AG	AA	AA	AA	AA	AG	AA	AA	AA	AA	AA	AA	AA	GG	AA	AA
2453424|F|0-21:A>G-21:A>G	A/G	4 dna:chromosome chromosome:AGPv4:4:1:246994605:1 REF	34381834	NA	NA	NA	NA	NA	NA	NA	AA	GG	AA	AA	AG	AG	AA	AA	AA	AG	AA	AA	AA	GG	AA	AA	AA	AA	AA	AA	AA	AA	AA	AA	AA	AA	AA	AA	AA	AA
4587838|F|0-21:A>T-21:A>T	A/T	7 dna:chromosome chromosome:AGPv4:7:1:182381542:1 REF	87655504	NA	NA	NA	NA	NA	NA	NA	AA	AA	AA	AA	AA	AA	AA	AA	AA	AA	AA	AA	AA	AA	AA	AA	AA	AA	AA	AA	AA	AA	AA	AA	AA	AA	AA	AA	AA	AA
100060727|F|0-21:A>T-21:A>T	A/T	2 dna:chromosome chromosome:AGPv4:2:1:244442276:1 REF	3804851	NA	NA	NA	NA	NA	NA	NA	AA	AA	AA	AT	AT	AA	AA	AA	AA	AT	AA	AA	TT	TT	AA	AA	AA	AA	AA	AA	AA	AA	AA	AA	AA	AA	AA	AA	AA	AA
2385109|F|0-21:T>C-21:T>C	T/C	2 dna:chromosome chromosome:AGPv4:2:1:244442276:1 REF	204046835	NA	NA	NA	NA	NA	NA	NA	TT	TT	TT	TT	TT	TC	TC	TT	TT	TT	TT	TT	TT	TT	TT	TT	TT	TT	CC	TT	TT	TT	TT	CC	CC	TT	TC	TT	TT	CC
4575727|F|0-21:T>C-21:T>C	T/C	8 dna:chromosome chromosome:AGPv4:8:1:181122637:1 REF	70196127	NA	NA	NA	NA	NA	NA	NA	TT	TT	CC	TC	TT	TC	CC	TC	TT	TT	TC	CC	TT	TT	TT	TC	TC	CC	TT	CC	TC	TT	TC	TT	TT	TC	TT	TT	CC	TT
2548671|F|0-21:C>T-21:C>T	C/T	1 dna:chromosome chromosome:AGPv4:1:1:307041717:1 REF	230141738	NA	NA	NA	NA	NA	NA	NA	CC	CC	CC	CC	CC	CC	CC	CC	CC	CC	CC	CC	CC	CC	CC	CC	CC	CT	CC	CC	CC	CC	CC	CC	CC	CC	CC	CC	CC	CC
7047100|F|0-20:T>C-20:T>C	T/C	7 dna:chromosome chromosome:AGPv4:7:1:182381542:1 REF	179885960	NA	NA	NA	NA	NA	NA	NA	TT	TT	TT	TT	TT	TC	TT	TT	TT	TT	TT	TT	TT	TT	TT	TT	TT	TT	TT	TT	TT	TT	TT	TT	TT	TT	TT	TT	TT	TT
4772769|F|0-20:C>T-20:C>T	C/T	2 dna:chromosome chromosome:AGPv4:2:1:244442276:1 REF	202619810	NA	NA	NA	NA	NA	NA	NA	CC	CC	CC	CC	CC	CT	CT	CC	CC	CC	CT	CC	CC	CC	CC	CT	CT	CC	CC	CC	TT	CC	CT	CC	CC	CT	TT	TT	CC	TT
4583053|F|0-20:C>T-20:C>T	C/T	3 dna:chromosome chromosome:AGPv4:3:1:235667834:1 REF	31638956	NA	NA	NA	NA	NA	NA	NA	TT	CC	CC	CC	CT	CT	CT	CC	CT	CC	CC	CC	CC	CC	CT	CC	CC	CC	CC	CC	CC	CC	CC	CC	TT	CC	CC	CC	CC	CC
2575538|F|0-20:C>T-20:C>T	C/T	10 dna:chromosome chromosome:AGPv4:10:1:150982314:1 REF	16804228	NA	NA	NA	NA	NA	NA	NA	CC	CC	CC	CC	CC	CC	CC	CC	CC	CC	CC	CC	CC	CC	CC	CC	CC	CC	CC	TT	CC	CC	CT	CC	CC	CC	CC	CC	CC	CC
4778838|F|0-20:G>A-20:G>A	G/A	8 dna:chromosome chromosome:AGPv4:8:1:181122637:1 REF	20203355	NA	NA	NA	NA	NA	NA	NA	GG	GG	GG	GG	GG	GG	GG	GG	GG	GG	GA	GG	GG	GG	GG	GG	GA	GG	GG	GG	GG	AA	GG	GG	GG	GA	AA	GG	GG	GA
100042720|F|0-20:G>A-20:G>A	G/A	4 dna:chromosome chromosome:AGPv4:4:1:246994605:1 REF	175549637	NA	NA	NA	NA	NA	NA	NA	GG	GG	GG	GG	GG	GG	GG	GG	GG	GG	GG	GG	GG	GG	GG	GG	GG	GG	GG	GG	GG	GG	GG	GG	GG	GG	GG	GG	GG	GG
4770832|F|0-20:T>C-20:T>C	T/C	4 dna:chromosome chromosome:AGPv4:4:1:246994605:1 REF	246284723	NA	NA	NA	NA	NA	NA	NA	TT	TT	TC	CC	TC	CC	TC	CC	TT	CC	TC	TT	TT	CC	TT	TC	TT	TT	CC	CC	TC	TT	CC	CC	CC	TT	CC	CC	TT	CC
7049938|F|0-20:C>T-20:C>T	C/T	4 dna:chromosome chromosome:AGPv4:4:1:246994605:1 REF	43540055	NA	NA	NA	NA	NA	NA	NA	CC	CT	CT	CT	CT	CT	CT	CT	CC	CT	CT	CT	CC	CC	CT	CT	CT	CT	CT	CT	CT	CT	CT	CT	CT	CT	CT	CT	CT	CT
4771573|F|0-20:T>C-20:T>C	T/C	1 dna:chromosome chromosome:AGPv4:1:1:307041717:1 REF	194915071	NA	NA	NA	NA	NA	NA	NA	CC	CC	CC	CC	CC	TC	CC	CC	CC	CC	TC	CC	CC	CC	TC	CC	CC	CC	TT	CC	CC	CC	CC	CC	CC	CC	CC	CC	CC	CC
4771501|F|0-20:C>T-20:C>T	C/T	2 dna:chromosome chromosome:AGPv4:2:1:244442276:1 REF	173739339	NA	NA	NA	NA	NA	NA	NA	CC	CT	CC	CT	CC	CC	CT	CT	CC	CC	TT	CC	CC	CC	CC	CT	CT	TT	CC	CC	TT	TT	CC	CC	CC	CC	CT	CC	CC	TT
4774869|F|0-20:G>A-20:G>A	G/A	4 dna:chromosome chromosome:AGPv4:4:1:246994605:1 REF	73550692	NA	NA	NA	NA	NA	NA	NA	AA	AA	GG	GA	AA	GA	AA	AA	AA	GA	AA	AA	AA	AA	GG	AA	AA	AA	GG	AA	AA	AA	AA	GG	GG	GG	AA	GG	GG	AA
100060480|F|0-20:T>A-20:T>A	T/A	6 dna:chromosome chromosome:AGPv4:6:1:174033170:1 REF	172093941	NA	NA	NA	NA	NA	NA	NA	TT	AA	AA	TT	TT	TA	TT	TT	TT	TT	TT	TA	TT	TT	TT	AA	TT	TT	TT	TA	AA	TT	TA	TT	TT	TA	TT	TT	AA	TT
4583358|F|0-20:C>G-20:C>G	C/G	2 dna:chromosome chromosome:AGPv4:2:1:244442276:1 REF	163244343	NA	NA	NA	NA	NA	NA	NA	GG	GG	GG	CG	GG	GG	CG	GG	GG	CG	GG	GG	GG	CC	CC	GG	GG	GG	CC	GG	GG	GG	GG	CC	GG	CG	GG	CC	GG	GG
4774159|F|0-20:C>A-20:C>A	C/A	10 dna:chromosome chromosome:AGPv4:10:1:150982314:1 REF	116917093	NA	NA	NA	NA	NA	NA	NA	CC	AA	CC	CC	CC	CC	CA	CC	CC	CC	CA	CC	CC	CC	CC	CC	CC	CC	AA	CC	CC	CC	CC	AA	CC	CC	CC	AA	CC	CC
100060742|F|0-20:C>G-20:C>G	C/G	NA	NA	NA	NA	NA	NA	NA	NA	NA	GG	CC	CC	GG	GG	CG	CG	GG	GG	CG	CG	CC	CC	GG	CG	CG	CG	CC	GG	CC	GG	GG	CG	GG	CC	GG	CC	CC	CC	CC
9704489|F|0-20:T>G-20:T>G	T/G	6 dna:chromosome chromosome:AGPv4:6:1:174033170:1 REF	159099948	NA	NA	NA	NA	NA	NA	NA	TT	TG	TT	TG	TG	TT	TG	TT	TG	TG	TT	TG	TG	TG	TG	TT	TT	TG	TT	TG	TT	TT	TT	TG	TT	TG	TT	TT	TT	TT
4772614|F|0-20:G>A-20:G>A	G/A	4 dna:chromosome chromosome:AGPv4:4:1:246994605:1 REF	129654834	NA	NA	NA	NA	NA	NA	NA	AA	AA	AA	GA	AA	AA	GG	GG	AA	AA	GG	GG	AA	AA	AA	GG	GG	GG	GG	GG	GG	AA	GG	AA	AA	AA	GG	AA	AA	GG
4587230|F|0-20:T>G-20:T>G	T/G	4 dna:chromosome chromosome:AGPv4:4:1:246994605:1 REF	49702212	NA	NA	NA	NA	NA	NA	NA	TT	GG	TT	TT	TG	TG	TG	TT	TT	TG	TT	TT	TT	GG	TT	TT	TT	TT	TT	TT	TT	TT	TT	TT	TT	TT	TT	GG	TT	TT
7049715|F|0-20:G>T-20:G>T	G/T	NA	NA	NA	NA	NA	NA	NA	NA	NA	GG	GG	GG	GG	GG	GT	GG	GG	GG	TT	GG	GG	TT	TT	GG	GG	GG	GG	GG	GG	GG	GG	GG	GG	GG	GG	GG	GG	GG	GG
4771557|F|0-19:C>T-19:C>T	C/T	4 dna:chromosome chromosome:AGPv4:4:1:246994605:1 REF	40264991	NA	NA	NA	NA	NA	NA	NA	CC	TT	CC	TT	CT	CT	TT	TT	CC	TT	TT	TT	CC	TT	CT	TT	TT	TT	TT	CC	TT	TT	TT	CC	CC	CT	TT	CC	CC	TT
2455066|F|0-19:A>C-19:A>C	A/C	3 dna:chromosome chromosome:AGPv4:3:1:235667834:1 REF	42676575	NA	NA	NA	NA	NA	NA	NA	AC	AA	AA	AA	AC	AC	AA	AA	AC	AC	AA	AA	AA	AA	AC	AA	AA	AA	AA	AC	AA	AA	AA	AA	CC	AA	AA	AA	AA	AA
2545372|F|0-19:C>T-19:C>T	C/T	8 dna:chromosome chromosome:AGPv4:8:1:181122637:1 REF	170164409	NA	NA	NA	NA	NA	NA	NA	TT	TT	TT	TT	CT	CT	CT	TT	TT	TT	CT	TT	TT	TT	TT	CT	TT	TT	CC	CC	CT	TT	TT	TT	TT	TT	CC	TT	TT	TT
4582664|F|0-19:G>A-19:G>A	G/A	9 dna:chromosome chromosome:AGPv4:9:1:159769782:1 REF	16744814	NA	NA	NA	NA	NA	NA	NA	GG	GG	GG	GG	GG	GG	GG	GG	GG	GG	GG	GG	GG	GG	GG	GG	GA	GG	GG	GG	GG	AA	GG	GG	GG	GG	AA	GG	GG	GG
100042555|F|0-19:T>C-19:T>C	T/C	1 dna:chromosome chromosome:AGPv4:1:1:307041717:1 REF	265774414	NA	NA	NA	NA	NA	NA	NA	TT	TT	TT	TT	TT	TT	TT	TT	TT	TT	TT	TT	TT	TT	TT	TT	TT	TT	TT	TT	TT	TT	TT	TT	TT	TT	TT	TT	TT	TT
7048537|F|0-19:A>G-19:A>G	A/G	NA	NA	NA	NA	NA	NA	NA	NA	NA	AG	AA	AA	AG	AA	AG	AG	AA	AA	AG	AG	GG	AA	GG	AA	AG	GG	AA	AA	AA	AG	GG	GG	GG	AA	AG	GG	GG	AA	GG
16726563|F|0-19:C>T-19:C>T	C/T	6 dna:chromosome chromosome:AGPv4:6:1:174033170:1 REF	170112333	NA	NA	NA	NA	NA	NA	NA	CC	CC	CC	CT	CC	CT	CC	CC	CC	CC	CC	CC	CC	CC	CT	CC	CC	CC	CC	CC	CC	CC	CT	CC	CC	CC	CC	CC	CC	CC
2447055|F|0-19:G>A-19:G>A	G/A	3 dna:chromosome chromosome:AGPv4:3:1:235667834:1 REF	179393574	NA	NA	NA	NA	NA	NA	NA	GG	GG	GG	GG	GG	GG	GG	GG	GG	GG	GG	GG	GG	GG	GG	GG	GG	GG	GG	GA	GG	GG	GG	GG	GG	GG	GG	GG	GG	GG
9694104|F|0-19:G>T-19:G>T	G/T	3 dna:chromosome chromosome:AGPv4:3:1:235667834:1 REF	203549581	NA	NA	NA	NA	NA	NA	NA	TT	GG	TT	GT	TT	GG	GT	TT	TT	TT	TT	TT	TT	TT	GG	GT	TT	GT	GG	GG	GG	TT	TT	GG	GG	GG	TT	TT	TT	TT
100060504|F|0-19:G>A-19:G>A	G/A	10 dna:chromosome chromosome:AGPv4:10:1:150982314:1 REF	5755083	NA	NA	NA	NA	NA	NA	NA	GG	GG	GG	GG	GG	GG	GG	GG	GG	GA	GG	GG	GG	GG	GG	GG	GG	GG	GG	GG	GG	GG	GG	GG	GG	GG	GG	AA	GG	GG
9707399|F|0-19:T>C-19:T>C	T/C	NA	NA	NA	NA	NA	NA	NA	NA	NA	CC	TT	TT	TC	CC	CC	TC	TC	CC	CC	TC	CC	CC	CC	CC	TC	CC	TT	CC	TT	TC	CC	CC	CC	CC	CC	CC	CC	TT	TT
100060922|F|0-19:A>G-19:A>G	A/G	NA	NA	NA	NA	NA	NA	NA	NA	NA	AA	AA	AA	AA	AA	AA	AA	AA	AA	AG	AA	AA	AA	AA	GG	AA	AA	AA	GG	AG	AA	AA	AA	AA	AA	AG	AA	GG	AA	AA
9685195|F|0-19:G>A-19:G>A	G/A	5 dna:chromosome chromosome:AGPv4:5:1:223902240:1 REF	188274207	NA	NA	NA	NA	NA	NA	NA	GG	GG	GG	GG	GG	GG	GA	GG	GG	GG	GG	GG	GG	GG	GG	GG	GG	GG	GG	GG	GG	GG	GG	GG	GG	GG	GG	GG	GG	GG
9708057|F|0-19:C>T-19:C>T	C/T	4 dna:chromosome chromosome:AGPv4:4:1:246994605:1 REF	163138135	NA	NA	NA	NA	NA	NA	NA	CC	CC	CC	CC	CC	CC	CC	CC	CC	CC	CC	CC	CC	CC	CC	CC	CC	CC	CC	CC	CC	CC	CT	CC	CC	CC	CC	CC	CC	CC
9680245|F|0-18:A>G-18:A>G	A/G	5 dna:chromosome chromosome:AGPv4:5:1:223902240:1 REF	3821983	NA	NA	NA	NA	NA	NA	NA	AA	AA	AA	AA	AA	AA	AA	AA	AA	AA	AA	AA	AA	AA	AA	AA	AA	AA	AA	AA	AA	AA	AA	AA	AA	AA	AA	AA	AA	AA
9700210|F|0-18:G>A-18:G>A	G/A	4 dna:chromosome chromosome:AGPv4:4:1:246994605:1 REF	38763433	NA	NA	NA	NA	NA	NA	NA	GG	AA	AA	AA	GG	GA	AA	AA	GG	GG	AA	AA	GG	GG	AA	AA	AA	AA	AA	AA	AA	AA	AA	AA	GG	AA	AA	GG	AA	AA
4585043|F|0-18:A>G-18:A>G	A/G	4 dna:chromosome chromosome:AGPv4:4:1:246994605:1 REF	155453318	NA	NA	NA	NA	NA	NA	NA	GG	GG	AA	AG	GG	AG	AA	AA	GG	GG	AA	AA	GG	GG	GG	AA	AA	AA	GG	AA	AA	AA	AA	GG	GG	AG	AA	AA	AA	AA
4584175|F|0-18:C>T-18:C>T	C/T	9 dna:chromosome chromosome:AGPv4:9:1:159769782:1 REF	20241669	NA	NA	NA	NA	NA	NA	NA	CC	CC	CC	CC	CT	CC	CT	CC	CC	CT	CC	CC	TT	CC	CC	CC	CT	CC	CT	CT	CC	TT	CT	TT	CC	CC	CT	TT	CC	CC
4771657|F|0-18:G>C-18:G>C	G/C	4 dna:chromosome chromosome:AGPv4:4:1:246994605:1 REF	82763664	NA	NA	NA	NA	NA	NA	NA	CC	CC	CC	GC	CC	GC	GG	GG	CC	GC	GG	GG	CC	GG	CC	GG	GG	GG	CC	CC	GG	CC	GG	CC	CC	CC	GG	GG	CC	GG
4772726|F|0-18:G>T-18:G>T	G/T	4 dna:chromosome chromosome:AGPv4:4:1:246994605:1 REF	232070497	NA	NA	NA	NA	NA	NA	NA	GG	GG	GG	GG	GG	GG	GG	GG	GG	GG	GG	GG	GG	GG	GG	GG	GG	GG	GG	GG	GG	GG	GG	GG	GG	GG	GG	GG	GG	GG
5585668|F|0-18:G>A-18:G>A	G/A	NA	NA	NA	NA	NA	NA	NA	NA	NA	GG	GG	GG	GG	GG	GG	GG	GG	GG	GG	GG	GG	GG	GG	GG	GG	GG	GG	GG	AA	GG	GG	GG	AA	GG	GG	GG	GG	GG	GG
100060453|F|0-18:G>A-18:G>A	G/A	8 dna:chromosome chromosome:AGPv4:8:1:181122637:1 REF	34239944	NA	NA	NA	NA	NA	NA	NA	GG	GG	GG	GA	GG	GA	GA	GG	GG	GG	GA	GG	GG	GG	GG	GA	GG	GG	GA	GA	GA	GG	GA	GG	GG	GG	GA	AA	GG	AA
4590695|F|0-18:C>T-18:C>T	C/T	1 dna:chromosome chromosome:AGPv4:1:1:307041717:1 REF	182332466	NA	NA	NA	NA	NA	NA	NA	CC	CC	CC	CC	CC	CC	CT	CC	CC	CC	CC	CC	CC	CC	CC	CC	CC	CC	CC	CC	CC	CC	CC	CC	CC	CC	CC	CC	CC	CC
9693235|F|0-17:C>T-17:C>T	C/T	9 dna:chromosome chromosome:AGPv4:9:1:159769782:1 REF	158538438	NA	NA	NA	NA	NA	NA	NA	TT	CC	CC	CC	CT	CT	CC	CC	TT	TT	CC	CC	TT	TT	CC	CC	CC	CT	CC	CC	CC	CC	CC	CC	CC	CC	CC	TT	CC	CC
9669233|F|0-17:A>G-17:A>G	A/G	3 dna:chromosome chromosome:AGPv4:3:1:235667834:1 REF	203830948	NA	NA	NA	NA	NA	NA	NA	GG	AA	AG	AA	GG	AA	AA	AA	GG	GG	AA	AA	GG	GG	AA	AA	AA	AA	AA	AA	AA	AA	AA	AA	AA	AA	AA	AA	AA	AA
100042958|F|0-17:G>A-17:G>A	G/A	7 dna:chromosome chromosome:AGPv4:7:1:182381542:1 REF	1885056	NA	NA	NA	NA	NA	NA	NA	AA	GG	AA	GA	GA	GA	GA	AA	AA	GG	GA	GG	GA	GG	GA	GA	GA	AA	GG	AA	AA	GG	AA	GG	AA	AA	GG	GG	AA	AA
100043011|F|0-17:A>G-17:A>G	A/G	NA	NA	NA	NA	NA	NA	NA	NA	NA	GG	GG	AA	AA	AG	AG	AA	AA	GG	AA	AA	AA	GG	AA	AA	AA	AA	AA	AA	AA	AA	AA	AA	AA	GG	AA	AA	AA	AA	AA
100043061|F|0-17:A>G-17:A>G	A/G	8 dna:chromosome chromosome:AGPv4:8:1:181122637:1 REF	68445467	NA	NA	NA	NA	NA	NA	NA	AA	AA	AA	AA	AA	AG	AA	AA	AA	AG	AG	AA	AA	AA	AG	AA	AG	AA	AA	GG	AA	GG	GG	AA	AA	AG	GG	GG	AA	GG
9704464|F|0-17:T>A-17:T>A	T/A	6 dna:chromosome chromosome:AGPv4:6:1:174033170:1 REF	171778900	NA	NA	NA	NA	NA	NA	NA	TT	TA	AA	TA	TT	AA	TA	TT	TT	TA	TT	AA	TT	TT	TT	AA	TT	TT	TT	TT	AA	TT	AA	TT	AA	TA	TT	TT	AA	TT
9717794|F|0-17:G>A-17:G>A	G/A	10 dna:chromosome chromosome:AGPv4:10:1:150982314:1 REF	58959721	NA	NA	NA	NA	NA	NA	NA	GG	GG	GG	GG	GG	GA	GA	GG	GG	GG	AA	GG	GG	GG	GG	GG	AA	GG	GG	GG	GG	AA	GA	GG	GG	GG	GG	GG	GG	AA
4591641|F|0-17:A>C-17:A>C	A/C	3 dna:chromosome chromosome:AGPv4:3:1:235667834:1 REF	228664152	NA	NA	NA	NA	NA	NA	NA	AA	AA	AA	AA	AC	AA	AA	AA	AA	AC	AA	AA	AA	AC	AA	AA	AA	AA	AA	AA	AA	AA	AA	AA	AA	AA	AA	CC	AA	AA
9709798|F|0-17:C>T-17:C>T	C/T	6 dna:chromosome chromosome:AGPv4:6:1:174033170:1 REF	41702119	NA	NA	NA	NA	NA	NA	NA	CC	CC	CC	CT	CC	CC	CT	TT	CC	CC	CT	TT	CC	CC	CC	CT	CC	CC	CC	CT	CC	TT	CT	CC	CC	CC	CC	CC	CC	CC
7047160|F|0-16:C>T-16:C>T	C/T	5 dna:chromosome chromosome:AGPv4:5:1:223902240:1 REF	30105360	NA	NA	NA	NA	NA	NA	NA	CC	CC	CC	CC	CC	CC	CT	CC	CC	CC	CC	CC	CC	CC	CC	CC	CC	CC	CC	CC	CC	CC	CC	CC	CC	CC	CC	CC	CC	CC
2405204|F|0-16:T>C-16:T>C	T/C	3 dna:chromosome chromosome:AGPv4:3:1:235667834:1 REF	44999952	NA	NA	NA	NA	NA	NA	NA	TT	TT	TT	TT	TT	TT	TC	TT	TT	TT	TT	TT	TT	TT	TC	TT	TT	TT	TT	TC	TT	TT	TT	TT	TT	TT	TT	TT	TT	TT
4586817|F|0-16:G>A-16:G>A	G/A	1 dna:chromosome chromosome:AGPv4:1:1:307041717:1 REF	287536157	NA	NA	NA	NA	NA	NA	NA	GG	GG	GG	GG	GA	GA	GG	GG	GG	GA	GG	GG	GG	AA	GG	GG	GG	GG	GA	GA	GG	GG	GG	GG	AA	GG	GG	GG	GG	GG
4584493|F|0-16:G>A-16:G>A	G/A	1 dna:chromosome chromosome:AGPv4:1:1:307041717:1 REF	238401472	NA	NA	NA	NA	NA	NA	NA	GG	GG	GG	GG	GG	GA	GG	GG	GG	GG	GG	GG	GG	GG	GG	GG	GG	GG	GG	GG	GG	GG	GG	GG	GG	GG	GG	GG	GG	GG
4583878|F|0-16:C>T-16:C>T	C/T	4 dna:chromosome chromosome:AGPv4:4:1:246994605:1 REF	240940995	NA	NA	NA	NA	NA	NA	NA	CC	CC	CC	CC	CC	CC	CC	CC	CC	CC	CC	CC	CC	CC	CC	CC	CC	CC	CC	CC	CC	CC	CC	CC	CC	CC	CC	CC	CC	CC
9705299|F|0-16:T>G-16:T>G	T/G	4 dna:chromosome chromosome:AGPv4:4:1:246994605:1 REF	205836287	NA	NA	NA	NA	NA	NA	NA	GG	GG	GG	GG	GG	GG	GG	GG	GG	GG	GG	GG	GG	GG	GG	GG	GG	GG	GG	GG	GG	GG	GG	GG	GG	GG	GG	GG	GG	GG
2574281|F|0-15:T>C-15:T>C	T/C	8 dna:chromosome chromosome:AGPv4:8:1:181122637:1 REF	127679286	NA	NA	NA	NA	NA	NA	NA	TT	TT	TT	TT	TT	TT	TT	TT	TT	TT	TT	TT	TT	TT	TT	TT	TT	TT	TT	CC	TT	TT	TT	TT	TT	TT	TT	TT	TT	TT
100021915|F|0-15:T>A-15:T>A	T/A	7 dna:chromosome chromosome:AGPv4:7:1:182381542:1 REF	105605765	NA	NA	NA	NA	NA	NA	NA	TT	TT	AA	TA	TT	TT	TA	AA	TT	TT	TA	TT	TT	TT	TT	TA	TT	AA	TT	TT	TT	TT	TT	TT	TT	TT	TT	AA	AA	TT
4770214|F|0-15:A>G-15:A>G	A/G	5 dna:chromosome chromosome:AGPv4:5:1:223902240:1 REF	86326864	NA	NA	NA	NA	NA	NA	NA	AA	AA	GG	AA	AA	AG	AA	AA	AA	AG	AA	AA	AA	AA	GG	GG	AA	AA	GG	AA	AA	AA	AA	AA	AA	AG	GG	AA	GG	AA
2457350|F|0-15:A>G-15:A>G	A/G	7 dna:chromosome chromosome:AGPv4:7:1:182381542:1 REF	145429389	NA	NA	NA	NA	NA	NA	NA	AA	AA	AA	AA	AA	AA	AA	AA	AA	AA	AA	AA	AA	AA	AA	AA	AA	AA	AA	AA	AA	AA	AA	AA	AA	AA	AA	AA	AA	AA
7048122|F|0-15:C>A-15:C>A	C/A	4 dna:chromosome chromosome:AGPv4:4:1:246994605:1 REF	214607611	NA	NA	NA	NA	NA	NA	NA	AA	AA	AA	CA	AA	CA	AA	AA	AA	AA	AA	AA	AA	AA	CC	AA	AA	AA	CC	CC	AA	AA	CA	AA	CC	CA	AA	CC	AA	AA
4581268|F|0-15:C>T-15:C>T	C/T	5 dna:chromosome chromosome:AGPv4:5:1:223902240:1 REF	61965817	NA	NA	NA	NA	NA	NA	NA	TT	CT	CC	CT	TT	TT	CT	CC	TT	TT	CC	CC	TT	TT	CC	CC	CC	CC	TT	CC	CC	CC	CC	TT	TT	CC	CC	TT	CC	CC
9674437|F|0-15:C>A-15:C>A	C/A	NA	NA	NA	NA	NA	NA	NA	NA	NA	CC	CC	CC	CC	CC	CC	CC	CC	CC	CC	CC	CC	CC	CC	CC	CC	CC	CC	CC	CC	CC	CC	AA	CC	CC	CC	CC	CC	CC	CC
100043028|F|0-15:G>A-15:G>A	G/A	NA	NA	NA	NA	NA	NA	NA	NA	NA	GG	AA	AA	GA	GG	GA	GA	AA	GG	GA	GG	GG	AA	GG	AA	GG	GA	AA	AA	GA	GA	GG	GG	AA	GG	GA	GG	GG	AA	GG
100043063|F|0-15:T>G-15:T>G	T/G	NA	NA	NA	NA	NA	NA	NA	NA	NA	TT	TT	GG	TT	TT	TG	TG	TT	TT	TT	TG	TG	TT	TT	TT	GG	GG	GG	TT	GG	GG	GG	GG	TT	TT	TG	GG	TT	GG	GG
7058320|F|0-15:A>T-15:A>T	A/T	NA	NA	NA	NA	NA	NA	NA	NA	NA	AA	TT	TT	AT	AA	AT	TT	TT	AA	AA	TT	TT	AA	AA	AA	TT	TT	TT	TT	TT	TT	TT	TT	TT	AA	AT	TT	TT	TT	TT
2390696|F|0-15:G>A-15:G>A	G/A	6 dna:chromosome chromosome:AGPv4:6:1:174033170:1 REF	62649977	NA	NA	NA	NA	NA	NA	NA	GG	AA	GG	GA	GA	AA	AA	GA	GG	GA	GA	GA	GG	AA	AA	GA	GA	GG	AA	GA	GG	GA	GA	AA	AA	GA	GA	GG	GG	AA
2384556|F|0-15:T>G-15:T>G	T/G	2 dna:chromosome chromosome:AGPv4:2:1:244442276:1 REF	33779762	NA	NA	NA	NA	NA	NA	NA	TT	TT	TT	TT	TT	TT	TT	TT	TT	TT	TT	TT	TT	TT	TT	TT	TT	TT	TT	TT	TT	TT	TT	TT	TT	TT	TT	TT	TT	TT
4584841|F|0-15:T>C-15:T>C	T/C	1 dna:chromosome chromosome:AGPv4:1:1:307041717:1 REF	41018235	NA	NA	NA	NA	NA	NA	NA	TT	TT	TT	TT	TT	TT	TT	TT	TT	TT	TT	TT	TT	TT	TT	TT	TT	TT	TT	TT	TT	TT	TT	CC	TT	TT	TT	TT	TT	TT
4766584|F|0-15:G>A-15:G>A	G/A	6 dna:chromosome chromosome:AGPv4:6:1:174033170:1 REF	58307369	NA	NA	NA	NA	NA	NA	NA	AA	GA	AA	GA	GA	GA	GA	GA	AA	GA	GA	GA	AA	GG	GG	GA	GA	AA	GA	GA	GA	GA	GA	GG	GA	GA	GG	AA	AA	GG
4774163|F|0-14:G>A-14:G>A	G/A	2 dna:chromosome chromosome:AGPv4:2:1:244442276:1 REF	145084776	NA	NA	NA	NA	NA	NA	NA	GG	GG	GG	GA	GG	GG	GA	GG	GG	GG	GG	GG	GG	GG	GG	GG	GG	GG	GG	GG	GG	GG	GG	GG	GG	GG	GG	GG	GG	GG
4771988|F|0-14:A>G-14:A>G	A/G	8 dna:chromosome chromosome:AGPv4:8:1:181122637:1 REF	123106455	NA	NA	NA	NA	NA	NA	NA	AA	AA	AA	AG	AA	AA	AA	GG	AA	AA	GG	AG	AA	AA	AA	GG	AG	AA	AA	AA	GG	GG	AG	AA	AA	AA	GG	AA	AA	GG
100042518|F|0-14:G>T-14:G>T	G/T	2 dna:chromosome chromosome:AGPv4:2:1:244442276:1 REF	217775118	NA	NA	NA	NA	NA	NA	NA	GT	GG	GG	GT	GT	GT	GT	GT	GT	GT	GT	GG	GT	GT	GT	GT	GT	GT	GG	GT	GT	GT	GT	GG	GG	GT	GT	GT	GG	GT
4581122|F|0-14:T>C-14:T>C	T/C	5 dna:chromosome chromosome:AGPv4:5:1:223902240:1 REF	194088871	NA	NA	NA	NA	NA	NA	NA	CC	TT	TT	TT	CC	TT	TT	TT	CC	CC	TT	TT	CC	CC	TC	TT	TT	TT	TT	TT	TT	TT	TT	TT	TT	TC	TT	TT	TT	TT
100042646|F|0-14:T>C-14:T>C	T/C	4 dna:chromosome chromosome:AGPv4:4:1:246994605:1 REF	162335276	NA	NA	NA	NA	NA	NA	NA	CC	TT	TT	TT	TC	TT	TT	TT	CC	TC	TT	TT	CC	CC	TT	TT	TT	TT	TT	TT	TT	TT	TT	TT	TT	TT	TT	TT	TT	TT
4579050|F|0-14:G>A-14:G>A	G/A	NA	NA	NA	NA	NA	NA	NA	NA	NA	GG	GG	GG	GA	GG	GA	GG	GG	GG	GG	GG	GG	GG	GG	GG	GG	GG	GG	AA	GG	GG	GG	GG	AA	AA	GG	GG	GG	GG	GG
100043166|F|0-14:A>G-14:A>G	A/G	NA	NA	NA	NA	NA	NA	NA	NA	NA	GG	AA	AG	AA	GG	AG	AA	AA	GG	GG	AA	AA	GG	GG	AA	AA	AA	AA	AA	AA	AA	AA	AA	AA	AA	AA	AA	AA	AA	AA
9701224|F|0-14:A>T-14:A>T	A/T	8 dna:chromosome chromosome:AGPv4:8:1:181122637:1 REF	10384432	NA	NA	NA	NA	NA	NA	NA	TT	TT	TT	TT	TT	TT	TT	TT	TT	AT	TT	TT	AA	AA	TT	TT	TT	TT	AA	TT	TT	TT	TT	AA	TT	TT	TT	AA	TT	TT
4774569|F|0-14:T>G-14:T>G	T/G	3 dna:chromosome chromosome:AGPv4:3:1:235667834:1 REF	161420561	NA	NA	NA	NA	NA	NA	NA	GG	GG	TT	TT	GG	TT	TG	TT	GG	GG	TT	TT	TT	GG	TT	TT	TT	TT	TT	TT	TT	TT	TT	TT	TT	TT	TT	TT	TT	TT
9713421|F|0-14:T>C-14:T>C	T/C	7 dna:chromosome chromosome:AGPv4:7:1:182381542:1 REF	127269808	NA	NA	NA	NA	NA	NA	NA	CC	CC	CC	CC	CC	CC	CC	CC	CC	CC	CC	CC	CC	CC	TC	CC	CC	CC	CC	CC	CC	CC	CC	CC	CC	CC	CC	CC	CC	CC
2437256|F|0-14:T>C-14:T>C	T/C	3 dna:chromosome chromosome:AGPv4:3:1:235667834:1 REF	134146808	NA	NA	NA	NA	NA	NA	NA	TT	TT	TT	TT	TT	TT	TC	TT	TT	TT	CC	TT	TT	TT	TT	TT	TC	TT	CC	TC	TT	CC	CC	TT	TT	TC	TT	TT	TT	CC
100060683|F|0-14:A>C-14:A>C	A/C	NA	NA	NA	NA	NA	NA	NA	NA	NA	CC	AA	AA	CC	CC	AC	AC	CC	CC	CC	AC	AA	CC	CC	AA	AA	AC	AA	CC	AC	AA	AC	AC	CC	CC	AC	AA	AA	AA	AC
2410324|F|0-13:C>T-13:C>T	C/T	7 dna:chromosome chromosome:AGPv4:7:1:182381542:1 REF	164026091	NA	NA	NA	NA	NA	NA	NA	CC	TT	CC	CC	CC	CT	CT	TT	CC	CC	CT	TT	CC	CC	CC	TT	CT	TT	CC	CC	TT	CC	CC	TT	TT	CC	TT	CC	CC	TT
4593510|F|0-13:G>T-13:G>T	G/T	10 dna:chromosome chromosome:AGPv4:10:1:150982314:1 REF	66119055	NA	NA	NA	NA	NA	NA	NA	GG	GG	TT	TT	GT	GT	TT	TT	TT	GG	TT	TT	GG	GG	TT	TT	TT	TT	TT	TT	TT	TT	TT	TT	TT	TT	TT	TT	TT	TT
2435326|F|0-13:G>A-13:G>A	G/A	5 dna:chromosome chromosome:AGPv4:5:1:223902240:1 REF	33030316	NA	NA	NA	NA	NA	NA	NA	AA	GG	GG	GA	AA	GG	GA	GA	AA	GG	AA	GA	AA	GG	GG	GG	GG	AA	GG	GG	AA	AA	AA	GG	GG	GG	GG	AA	GG	AA
16725523|F|0-13:G>T-13:G>T	G/T	5 dna:chromosome chromosome:AGPv4:5:1:223902240:1 REF	79225072	NA	NA	NA	NA	NA	NA	NA	GG	GG	GG	GG	GG	GG	GG	GG	GG	GG	GG	GG	GG	GG	GG	GG	GG	GG	GG	GG	GG	GG	GG	GG	GG	GG	GG	GG	GG	GG
100042790|F|0-13:C>T-13:C>T	C/T	2 dna:chromosome chromosome:AGPv4:2:1:244442276:1 REF	189507012	NA	NA	NA	NA	NA	NA	NA	TT	TT	TT	CT	TT	CT	CT	TT	TT	TT	TT	TT	TT	TT	TT	TT	TT	TT	CC	TT	TT	TT	TT	TT	CC	TT	TT	CC	TT	TT
100043079|F|0-13:A>C-13:A>C	A/C	2 dna:chromosome chromosome:AGPv4:2:1:244442276:1 REF	209237919	NA	NA	NA	NA	NA	NA	NA	CC	AA	AA	AA	CC	AA	AC	AA	CC	CC	AA	AA	CC	CC	AA	AA	AA	AA	AA	AA	AA	AA	AA	AA	AA	AA	AC	AA	AA	CC
100043236|F|0-13:C>A-13:C>A	C/A	6 dna:chromosome chromosome:AGPv4:6:1:174033170:1 REF	169456310	NA	NA	NA	NA	NA	NA	NA	CC	AA	CC	AA	CC	CA	CA	AA	CC	CC	AA	CA	CC	CC	CA	CC	AA	AA	AA	CA	CC	AA	CC	CC	AA	CA	CC	CC	CC	AA
4772541|F|0-13:A>G-13:A>G	A/G	3 dna:chromosome chromosome:AGPv4:3:1:235667834:1 REF	1390603	NA	NA	NA	NA	NA	NA	NA	AA	AA	AA	AA	AA	AA	AA	AA	AA	AA	AG	AA	AA	AA	AA	AA	AA	AA	AA	AA	AA	AA	AA	AA	AA	AA	AA	AA	AA	AA
16726081|F|0-13:G>A-13:G>A	G/A	2 dna:chromosome chromosome:AGPv4:2:1:244442276:1 REF	126265365	NA	NA	NA	NA	NA	NA	NA	GG	GG	GG	GG	GG	GG	GG	GG	GG	GG	GG	GG	GG	GG	GG	GG	GG	GG	GG	GG	GG	GG	GG	GG	GG	GG	GG	GG	GG	GG
9702923|F|0-13:C>T-13:C>T	C/T	9 dna:chromosome chromosome:AGPv4:9:1:159769782:1 REF	77370394	NA	NA	NA	NA	NA	NA	NA	CC	CC	CC	CT	CC	CC	CT	CC	CC	CC	CC	CC	CC	CC	CC	CC	CC	CC	CC	CC	CC	CC	CT	CC	CC	CC	CC	TT	CC	CC
100060496|F|0-13:G>C-13:G>C	G/C	3 dna:chromosome chromosome:AGPv4:3:1:235667834:1 REF	161491314	NA	NA	NA	NA	NA	NA	NA	GG	GG	GC	GG	GG	GG	GC	GG	GG	GG	GG	GG	GG	GG	GG	GG	GG	GC	GG	GG	GG	GC	GG	GG	GG	GC	GC	GG	GG	GG
4772205|F|0-13:T>C-13:T>C	T/C	5 dna:chromosome chromosome:AGPv4:5:1:223902240:1 REF	21956255	NA	NA	NA	NA	NA	NA	NA	CC	TT	TT	TT	CC	TC	TC	TT	CC	CC	TT	TT	CC	TC	TT	TT	TT	TT	TT	TT	TT	TT	TT	TT	TT	TT	TT	CC	TT	TT
9701192|F|0-13:T>G-13:T>G	T/G	10 dna:chromosome chromosome:AGPv4:10:1:150982314:1 REF	118149790	NA	NA	NA	NA	NA	NA	NA	TT	GG	TT	TT	TG	TT	TG	TT	TT	GG	TG	TT	GG	GG	TG	TT	TT	TT	GG	TT	TT	TT	TT	TT	TT	TT	TT	TT	TT	TT
9704752|F|0-13:G>A-13:G>A	G/A	NA	NA	NA	NA	NA	NA	NA	NA	NA	GG	GG	GG	GG	GG	GG	GG	GG	GG	GG	GG	GG	GG	GG	GG	GG	GG	GG	GG	GG	GG	GG	GG	GG	GG	GG	GG	GG	GG	GG
4593467|F|0-13:C>T-13:C>T	C/T	1 dna:chromosome chromosome:AGPv4:1:1:307041717:1 REF	3129027	NA	NA	NA	NA	NA	NA	NA	CC	CC	CC	CC	CC	CC	CC	CC	CC	CC	CC	CC	CC	CC	CC	CC	CC	CC	CC	CC	CC	CC	CT	CC	CC	CC	CC	CC	CC	CC
4775909|F|0-12:C>T-12:C>T	C/T	3 dna:chromosome chromosome:AGPv4:3:1:235667834:1 REF	31623344	NA	NA	NA	NA	NA	NA	NA	TT	TT	TT	CT	CT	TT	TT	TT	CT	CC	TT	TT	CC	CC	TT	TT	TT	TT	CC	CT	TT	TT	TT	TT	TT	TT	TT	TT	TT	TT
100042812|F|0-12:A>C-12:A>C	A/C	NA	NA	NA	NA	NA	NA	NA	NA	NA	AA	CC	AA	AA	AA	AA	AC	AA	AA	AA	AC	AA	AA	AA	AA	AA	AA	AA	AA	AA	AA	AA	AA	AA	AA	AA	AA	AA	AA	AA
100042947|F|0-12:A>G-12:A>G	A/G	NA	NA	NA	NA	NA	NA	NA	NA	NA	AA	AA	AA	GG	AA	AA	AG	GG	AA	AA	AA	GG	AA	AA	AA	GG	AG	AG	AA	AA	GG	GG	GG	AA	AA	GG	GG	AA	AA	AA
4584745|F|0-12:T>C-12:T>C	T/C	1 dna:chromosome chromosome:AGPv4:1:1:307041717:1 REF	304299395	NA	NA	NA	NA	NA	NA	NA	TT	TT	TC	TC	TT	TC	TT	TC	TT	TT	TT	TT	TT	TT	TT	TT	TT	TT	TC	TT	TT	TT	TT	CC	CC	TT	CC	CC	TT	CC
2535973|F|0-12:G>A-12:G>A	G/A	3 dna:chromosome chromosome:AGPv4:3:1:235667834:1 REF	225069051	NA	NA	NA	NA	NA	NA	NA	AA	GG	GG	GA	GA	GA	GG	GG	AA	GA	GA	GG	AA	GG	AA	GG	GG	GG	AA	GA	GG	GG	GG	GG	AA	GG	GG	GG	GG	GG
2505252|F|0-12:A>G-12:A>G	A/G	4 dna:chromosome chromosome:AGPv4:4:1:246994605:1 REF	77464551	NA	NA	NA	NA	NA	NA	NA	AA	AA	GG	AG	AA	AA	AA	AA	AA	AG	AA	AA	AA	GG	AA	AA	AA	AA	AA	GG	AA	AA	AA	AA	AA	AG	AG	GG	GG	AA
4586425|F|0-12:A>C-12:A>C	A/C	3 dna:chromosome chromosome:AGPv4:3:1:235667834:1 REF	158434174	NA	NA	NA	NA	NA	NA	NA	CC	CC	AA	AC	CC	AA	AC	AA	CC	AC	AC	CC	CC	CC	CC	CC	AA	AA	CC	AC	CC	CC	AA	CC	AA	CC	CC	CC	AA	CC
100084629|F|0-12:G>A-12:G>A	G/A	9 dna:chromosome chromosome:AGPv4:9:1:159769782:1 REF	128559216	NA	NA	NA	NA	NA	NA	NA	GG	GA	GA	GA	GG	GA	GA	GA	GG	GA	GA	GA	GA	GG	GG	GA	GA	GA	GA	GA	GA	GA	GA	GA	GG	GA	GA	GG	GA	GA
100021473|F|0-11:G>A-11:G>A	G/A	2 dna:chromosome chromosome:AGPv4:2:1:244442276:1 REF	42619227	NA	NA	NA	NA	NA	NA	NA	GG	GG	GG	GA	GG	GG	GA	GG	GG	GA	GA	GG	GG	AA	GG	GA	GG	GG	GG	GG	GG	GG	GG	AA	GG	GG	GG	GG	GG	GG
2505094|F|0-11:A>G-11:A>G	A/G	1 dna:chromosome chromosome:AGPv4:1:1:307041717:1 REF	159069154	NA	NA	NA	NA	NA	NA	NA	AA	AA	AA	AA	AA	AG	AA	AA	AA	AA	AA	AA	AA	AA	AA	AA	AA	AA	AA	AA	AA	AA	AA	AA	AA	AA	AA	AA	AA	AG
2390567|F|0-11:A>G-11:A>G	A/G	8 dna:chromosome chromosome:AGPv4:8:1:181122637:1 REF	166900705	NA	NA	NA	NA	NA	NA	NA	AA	GG	GG	GG	AA	AG	AG	GG	AA	AA	AG	AA	AA	AA	AA	AA	GG	GG	AA	GG	AA	GG	GG	GG	GG	AG	GG	AA	GG	GG
4581696|F|0-11:C>T-11:C>T	C/T	6 dna:chromosome chromosome:AGPv4:6:1:174033170:1 REF	61620590	NA	NA	NA	NA	NA	NA	NA	CT	CC	CC	CC	CC	CC	CC	CC	CC	CC	CC	CC	CC	CC	CC	CC	CC	CC	CC	CC	CC	CC	CC	CC	CC	CC	CC	CC	CC	CC
2539586|F|0-11:C>T-11:C>T	C/T	4 dna:chromosome chromosome:AGPv4:4:1:246994605:1 REF	218265631	NA	NA	NA	NA	NA	NA	NA	TT	TT	TT	TT	TT	TT	TT	TT	TT	CT	TT	TT	TT	TT	TT	TT	TT	TT	TT	TT	TT	TT	TT	TT	TT	TT	TT	TT	TT	TT
100042601|F|0-11:G>A-11:G>A	G/A	NA	NA	NA	NA	NA	NA	NA	NA	NA	AA	GG	GG	GG	AA	GG	GA	GG	AA	AA	GG	AA	AA	AA	GG	GA	GG	GG	AA	GG	GG	GG	GG	GG	GG	GG	AA	GG	GG	GG
7047847|F|0-11:T>C-11:T>C	T/C	1 dna:chromosome chromosome:AGPv4:1:1:307041717:1 REF	56110315	NA	NA	NA	NA	NA	NA	NA	CC	TT	TT	TT	CC	TC	TT	TT	CC	TC	TT	TT	TT	CC	TT	TT	TT	TT	TT	TT	TT	TT	TT	TT	CC	TT	TT	TT	TT	TT
4583711|F|0-11:C>T-11:C>T	C/T	5 dna:chromosome chromosome:AGPv4:5:1:223902240:1 REF	39973	NA	NA	NA	NA	NA	NA	NA	CC	CC	TT	CC	CC	CC	CT	CT	CC	CC	CT	CC	CC	CC	CC	CC	CC	CC	CC	CC	CC	CC	CC	CC	CC	CC	CT	CC	TT	CC
100043300|F|0-11:C>T-11:C>T	C/T	NA	NA	NA	NA	NA	NA	NA	NA	NA	CC	CC	CC	CC	CC	CT	CT	CC	CC	CC	CC	CC	CC	CC	CC	CC	CC	CC	CC	CC	CC	CC	CT	CC	CC	CC	CC	CC	CC	CC
9717503|F|0-11:C>T-11:C>T	C/T	5 dna:chromosome chromosome:AGPv4:5:1:223902240:1 REF	210191328	NA	NA	NA	NA	NA	NA	NA	TT	TT	CT	CT	TT	CT	CT	CT	TT	TT	TT	TT	TT	TT	TT	TT	CT	CT	CT	CT	TT	TT	TT	TT	CT	TT	TT	CT	CT	CT
9701063|F|0-11:A>G-11:A>G	A/G	4 dna:chromosome chromosome:AGPv4:4:1:246994605:1 REF	245535560	NA	NA	NA	NA	NA	NA	NA	GG	GG	AA	AA	GG	AA	GG	AA	AG	GG	AG	GG	GG	GG	GG	AG	GG	GG	AA	GG	AG	GG	AG	AA	AA	GG	GG	AA	AA	AA
4584382|F|0-11:A>T-11:A>T	A/T	7 dna:chromosome chromosome:AGPv4:7:1:182381542:1 REF	42572370	NA	NA	NA	NA	NA	NA	NA	AA	AA	AA	AA	AA	AA	AA	AA	AA	AA	AA	AA	AA	AA	AA	AA	AA	AA	AA	AA	AA	AA	AA	AA	AA	AA	AA	AA	AA	AA
9700832|F|0-11:G>C-11:G>C	G/C	NA	NA	NA	NA	NA	NA	NA	NA	NA	GG	GG	CC	GG	GG	GG	GG	CC	GG	GG	GG	GG	GG	GG	GG	GC	GG	GG	GG	GG	GC	GG	GG	GG	GG	GG	CC	GG	CC	GG
4772236|F|0-11:C>G-11:C>G	C/G	3 dna:chromosome chromosome:AGPv4:3:1:235667834:1 REF	212723058	NA	NA	NA	NA	NA	NA	NA	CC	GG	CC	CC	CC	GG	CG	CG	CC	CG	CG	GG	CC	CC	GG	CG	CG	CC	CC	CC	CC	GG	GG	GG	GG	CC	CC	GG	CC	GG
5588025|F|0-11:G>C-11:G>C	G/C	2 dna:chromosome chromosome:AGPv4:2:1:244442276:1 REF	6311470	NA	NA	NA	NA	NA	NA	NA	CC	GC	GG	GG	GC	GG	GG	GG	CC	GG	GG	GG	GG	GG	GG	GG	GG	GG	GG	GG	GG	GG	GG	GG	GG	GG	GG	GG	GG	GG
2461074|F|0-10:G>A-10:G>A	G/A	2 dna:chromosome chromosome:AGPv4:2:1:244442276:1 REF	240011982	NA	NA	NA	NA	NA	NA	NA	GG	AA	GG	GA	GG	GG	AA	AA	GG	GA	GA	AA	GG	GG	GG	AA	GG	AA	AA	GG	AA	GG	AA	AA	GG	GA	AA	GG	GG	GG
4772006|F|0-10:C>T-10:C>T	C/T	5 dna:chromosome chromosome:AGPv4:5:1:223902240:1 REF	81790009	NA	NA	NA	NA	NA	NA	NA	CC	CC	CT	CC	CC	CC	CC	CC	CC	CC	CC	CC	CC	CC	CC	CC	CC	CC	CC	CC	CC	CC	CC	TT	CC	CC	CC	TT	CC	CC
100026171|F|0-10:G>A-10:G>A	G/A	4 dna:chromosome chromosome:AGPv4:4:1:246994605:1 REF	26394815	NA	NA	NA	NA	NA	NA	NA	GG	GG	GG	GA	GG	GG	GG	GG	GG	GG	GG	GG	GG	GG	GA	GG	GG	GG	GG	GG	GG	GG	GG	GG	GG	GA	GG	GG	GG	GG
100042956|F|0-10:A>G-10:A>G	A/G	NA	NA	NA	NA	NA	NA	NA	NA	NA	GG	AA	AA	AA	GG	AG	AA	AA	GG	AG	AA	AA	GG	GG	AA	AA	AA	GG	AA	AA	AA	AA	AG	AA	AA	AA	AA	AA	AA	AA
9691786|F|0-10:G>T-10:G>T	G/T	9 dna:chromosome chromosome:AGPv4:9:1:159769782:1 REF	38806852	NA	NA	NA	NA	NA	NA	NA	TT	TT	TT	TT	TT	TT	TT	TT	TT	GT	TT	TT	TT	TT	TT	TT	TT	TT	TT	TT	TT	TT	TT	TT	TT	TT	TT	TT	TT	TT
4591408|F|0-10:A>C-10:A>C	A/C	9 dna:chromosome chromosome:AGPv4:9:1:159769782:1 REF	111178013	NA	NA	NA	NA	NA	NA	NA	AC	AC	AC	AC	AC	AC	AC	AA	AC	AC	AC	AA	AC	AC	AC	AC	AC	AC	AC	AC	AC	AC	AC	AC	AA	AC	AC	AC	AC	AA
9702898|F|0-10:T>C-10:T>C	T/C	5 dna:chromosome chromosome:AGPv4:5:1:223902240:1 REF	212496573	NA	NA	NA	NA	NA	NA	NA	CC	TT	CC	CC	CC	TC	TC	CC	CC	CC	CC	CC	CC	CC	CC	CC	CC	CC	CC	CC	CC	CC	TC	CC	CC	CC	CC	TT	CC	CC
100077964|F|0-10:G>A-10:G>A	G/A	NA	NA	NA	NA	NA	NA	NA	NA	NA	GG	AA	GG	GG	GG	GA	GG	GG	GG	GG	GA	GG	GG	GG	GG	GG	GG	AA	GG	AA	GG	GG	GG	GG	AA	GG	GG	GG	GG	GG
2585927|F|0-9:A>T-9:A>T	A/T	1 dna:chromosome chromosome:AGPv4:1:1:307041717:1 REF	81359813	NA	NA	NA	NA	NA	NA	NA	AA	AA	AA	AA	AA	AA	AT	AA	AA	AA	AA	AA	AA	AA	AA	AA	AA	AA	AA	AA	AA	AA	AA	AA	AA	AA	AA	AA	AA	AA
2588261|F|0-9:C>A-9:C>A	C/A	6 dna:chromosome chromosome:AGPv4:6:1:174033170:1 REF	167638113	NA	NA	NA	NA	NA	NA	NA	CC	AA	CC	CC	CA	CC	CC	CC	CC	CA	CC	CC	AA	CC	CC	CC	CC	CC	CC	CA	CC	CC	CC	AA	CC	CC	CC	CC	CC	CC
4581893|F|0-9:A>T-9:A>T	A/T	9 dna:chromosome chromosome:AGPv4:9:1:159769782:1 REF	28912892	NA	NA	NA	NA	NA	NA	NA	TT	AA	AA	TT	TT	AT	AT	AA	TT	TT	AT	AA	TT	TT	TT	AA	AA	AA	TT	AA	AA	AA	TT	AA	TT	TT	AA	TT	AA	AA
4772991|F|0-9:A>G-9:A>G	A/G	8 dna:chromosome chromosome:AGPv4:8:1:181122637:1 REF	66187398	NA	NA	NA	NA	NA	NA	NA	AA	AA	AA	AG	AA	AG	AA	AG	AA	AG	AA	AA	AA	AA	AG	AG	AA	AA	GG	AA	AG	AA	AG	AA	AA	AG	AA	AA	AA	AA
4774168|F|0-9:G>A-9:G>A	G/A	3 dna:chromosome chromosome:AGPv4:3:1:235667834:1 REF	202075505	NA	NA	NA	NA	NA	NA	NA	GG	GG	GG	GG	GG	GG	GG	GG	GG	GG	GG	GG	GG	GG	GG	GG	GA	GG	GG	GG	GG	GG	GG	GG	GG	GG	GG	GG	GG	GG
4770979|F|0-9:C>T-9:C>T	C/T	2 dna:chromosome chromosome:AGPv4:2:1:244442276:1 REF	44624394	NA	NA	NA	NA	NA	NA	NA	TT	CC	CC	CT	TT	CC	CC	CC	TT	TT	CC	CC	TT	TT	CC	CC	CC	CC	CC	CC	CC	CC	CC	CC	CC	CC	CC	TT	CC	CC
4767908|F|0-9:C>G-9:C>G	C/G	10 dna:chromosome chromosome:AGPv4:10:1:150982314:1 REF	142958922	NA	NA	NA	NA	NA	NA	NA	CC	CC	GG	CG	CC	CG	CG	GG	CC	CC	CC	GG	CC	CC	GG	CG	CC	CG	CC	CC	CC	CC	CG	CC	CC	CG	GG	CC	GG	GG
100042796|F|0-9:G>T-9:G>T	G/T	NA	NA	NA	NA	NA	NA	NA	NA	NA	TT	TT	TT	TT	TT	TT	TT	TT	TT	TT	TT	TT	TT	GT	TT	TT	TT	TT	TT	TT	TT	TT	GT	TT	TT	TT	TT	TT	TT	TT
9701221|F|0-9:A>G-9:A>G	A/G	1 dna:chromosome chromosome:AGPv4:1:1:307041717:1 REF	91138722	NA	NA	NA	NA	NA	NA	NA	GG	AA	AA	AA	GG	AG	AA	AA	GG	GG	AA	AA	GG	GG	AG	AA	AA	AA	AA	AA	AA	AA	AA	AA	AA	GG	AA	AA	AA	AA
9692094|F|0-9:T>A-9:T>A	T/A	6 dna:chromosome chromosome:AGPv4:6:1:174033170:1 REF	2464860	NA	NA	NA	NA	NA	NA	NA	TT	TT	TT	TT	TT	TT	TT	TT	TT	TT	TT	TT	TT	TT	TT	TT	TT	TT	TT	TT	TT	TT	TT	TT	TT	TT	TT	TT	TT	TT
100052298|F|0-9:C>G-9:C>G	C/G	5 dna:chromosome chromosome:AGPv4:5:1:223902240:1 REF	190812282	NA	NA	NA	NA	NA	NA	NA	CC	GG	CC	CG	CC	CC	CC	CC	CC	CC	CG	CC	CC	CC	CC	CC	GG	GG	CC	CG	CC	CC	CC	CC	CC	CC	CC	CC	CC	GG
100060622|F|0-9:C>T-9:C>T	C/T	1 dna:chromosome chromosome:AGPv4:1:1:307041717:1 REF	22271572	NA	NA	NA	NA	NA	NA	NA	CC	CC	TT	CC	CC	CT	CC	TT	CC	CC	CT	CC	CC	CC	TT	CT	TT	CC	CC	CT	CT	CT	TT	CC	TT	TT	TT	TT	TT	CC
4770613|F|0-9:T>G-9:T>G	T/G	7 dna:chromosome chromosome:AGPv4:7:1:182381542:1 REF	116113618	NA	NA	NA	NA	NA	NA	NA	GG	GG	TT	TG	GG	GG	TG	TT	GG	GG	TG	GG	GG	GG	TG	TG	GG	TT	GG	GG	TG	GG	GG	GG	GG	TG	GG	GG	TT	GG
4581937|F|0-9:G>T-9:G>T	G/T	2 dna:chromosome chromosome:AGPv4:2:1:244442276:1 REF	38350815	NA	NA	NA	NA	NA	NA	NA	GG	GG	GG	GT	GG	GG	GG	GG	GG	GT	GG	GG	GG	TT	GG	GG	GG	GG	GG	GG	GG	GG	GG	TT	GG	GG	GG	GT	GG	GG
100061130|F|0-9:G>T-9:G>T	G/T	NA	NA	NA	NA	NA	NA	NA	NA	NA	GT	GG	GT	GT	GT	GT	GT	GT	GT	GT	GG	GT	GT	GT	GG	GT	GG	GG	GG	GT	GT	GG	GT	GT	GT	GG	GG	GT	GT	GG
9704446|F|0-9:C>T-9:C>T	C/T	4 dna:chromosome chromosome:AGPv4:4:1:246994605:1 REF	143870117	NA	NA	NA	NA	NA	NA	NA	CC	CC	CC	CT	CC	CC	CT	CT	CC	CC	CT	CT	CC	CC	CC	CT	CT	CT	CT	CC	CT	CT	CT	CC	CC	CT	CT	CC	CC	CT
4770720|F|0-8:A>T-8:A>T	A/T	1 dna:chromosome chromosome:AGPv4:1:1:307041717:1 REF	159429692	NA	NA	NA	NA	NA	NA	NA	AA	AA	AA	AA	AA	AA	AA	AA	AA	AA	AA	AA	AA	AA	AA	AA	AA	AA	AA	AA	AA	AA	AA	AA	AA	AA	AA	AA	AA	AA
4764625|F|0-8:C>T-8:C>T	C/T	1 dna:chromosome chromosome:AGPv4:1:1:307041717:1 REF	282599792	NA	NA	NA	NA	NA	NA	NA	CC	CC	TT	CC	CC	CC	CT	CC	CC	CC	CC	CC	CC	CC	CC	CT	CC	TT	CC	CC	CC	CC	CT	TT	CC	CC	CC	CC	TT	CC
4772816|F|0-8:C>T-8:C>T	C/T	6 dna:chromosome chromosome:AGPv4:6:1:174033170:1 REF	28061257	NA	NA	NA	NA	NA	NA	NA	CC	CC	CC	CC	CC	CT	CC	CC	CC	CC	CC	CC	CC	CC	TT	CC	CC	CC	CC	CC	CC	CC	CC	CC	CC	CT	CC	CC	CC	CC
2376008|F|0-8:G>T-8:G>T	G/T	1 dna:chromosome chromosome:AGPv4:1:1:307041717:1 REF	225831349	NA	NA	NA	NA	NA	NA	NA	GG	GT	GT	GT	GG	GT	GT	GG	GG	TT	GG	GG	TT	TT	GG	GT	GG	TT	TT	GG	GG	GG	TT	TT	TT	GG	GG	TT	GG	GG
2571405|F|0-8:G>A-8:G>A	G/A	4 dna:chromosome chromosome:AGPv4:4:1:246994605:1 REF	11361648	NA	NA	NA	NA	NA	NA	NA	GG	GG	GG	GG	GA	GG	GG	GG	GG	GG	GG	GG	GG	GG	GA	GG	GG	GG	GG	GA	GG	GG	GG	GG	GG	GA	GG	AA	GG	GG
2583225|F|0-8:C>A-8:C>A	C/A	5 dna:chromosome chromosome:AGPv4:5:1:223902240:1 REF	148922494	NA	NA	NA	NA	NA	NA	NA	CC	CC	CC	CA	CA	CA	CC	CC	CC	CA	CC	CC	CA	CA	CC	CC	CC	CC	CC	CA	CC	CC	CC	CC	CA	CC	CC	CC	CC	CC
9696911|F|0-8:A>C-8:A>C	A/C	5 dna:chromosome chromosome:AGPv4:5:1:223902240:1 REF	144344023	NA	NA	NA	NA	NA	NA	NA	AA	AA	CC	AA	AA	AC	AA	AA	AA	AA	AA	AC	AA	AA	AA	CC	CC	AA	AA	AA	AA	AA	AA	CC	AA	AA	CC	CC	CC	AA
4591311|F|0-8:A>T-8:A>T	A/T	2 dna:chromosome chromosome:AGPv4:2:1:244442276:1 REF	82711931	NA	NA	NA	NA	NA	NA	NA	AA	TT	TT	TT	AA	TT	AT	TT	AA	AT	TT	TT	AA	AA	TT	TT	TT	TT	TT	AA	TT	TT	TT	TT	TT	TT	TT	TT	TT	TT
4767698|F|0-8:A>C-8:A>C	A/C	5 dna:chromosome chromosome:AGPv4:5:1:223902240:1 REF	79232892	NA	NA	NA	NA	NA	NA	NA	CC	CC	CC	AC	CC	AC	CC	CC	CC	CC	CC	CC	CC	CC	CC	CC	CC	CC	AA	AA	CC	CC	CC	CC	AA	CC	CC	CC	CC	CC
4579497|F|0-8:A>G-8:A>G	A/G	2 dna:chromosome chromosome:AGPv4:2:1:244442276:1 REF	3662481	NA	NA	NA	NA	NA	NA	NA	GG	AG	AA	AG	GG	AG	AG	AA	GG	GG	AG	GG	GG	GG	AG	AG	AG	AA	AA	AG	AA	AA	GG	AA	AA	AA	GG	GG	AA	GG
4578512|F|0-8:A>G-8:A>G	A/G	NA	NA	NA	NA	NA	NA	NA	NA	NA	AA	AA	AA	AA	AA	AA	AA	AA	AA	AA	AA	AA	AA	AA	AG	AA	AA	AA	AA	AA	AA	AA	AA	AA	AA	AG	AA	AA	AA	AA
4773645|F|0-8:A>G-8:A>G	A/G	5 dna:chromosome chromosome:AGPv4:5:1:223902240:1 REF	177827918	NA	NA	NA	NA	NA	NA	NA	GG	AA	AA	AA	GG	AG	AG	AA	GG	AG	AA	AA	GG	GG	AA	AA	AA	AA	AG	AA	AA	AA	AA	AA	GG	AA	AA	AA	AA	AA
100060836|F|0-8:G>C-8:G>C	G/C	NA	NA	NA	NA	NA	NA	NA	NA	NA	CC	CC	GC	CC	CC	CC	CC	GC	CC	CC	GC	GC	CC	CC	CC	GC	CC	CC	CC	CC	CC	CC	GC	CC	CC	CC	GC	CC	GC	CC
4771473|F|0-8:G>T-8:G>T	G/T	1 dna:chromosome chromosome:AGPv4:1:1:307041717:1 REF	298576435	NA	NA	NA	NA	NA	NA	NA	GG	TT	GG	GT	GG	GT	GT	GT	GG	GG	GT	TT	GG	GG	GG	TT	TT	GG	TT	TT	TT	GG	GG	GG	GG	GT	GG	TT	GG	GG
9718849|F|0-8:C>T-8:C>T	C/T	9 dna:chromosome chromosome:AGPv4:9:1:159769782:1 REF	85226579	NA	NA	NA	NA	NA	NA	NA	CC	CC	CC	CC	CC	CC	CC	CC	CC	CC	CT	CC	CC	CC	CC	CC	CC	CC	CC	CC	CC	CC	CT	CC	CC	CT	CC	CC	CC	CC
5583628|F|0-7:A>G-7:A>G	A/G	3 dna:chromosome chromosome:AGPv4:3:1:235667834:1 REF	182900740	NA	NA	NA	NA	NA	NA	NA	AA	GG	GG	AG	AA	GG	GG	GG	AA	AG	GG	AA	GG	AA	AA	GG	GG	GG	AA	GG	GG	AG	GG	GG	GG	AG	AA	GG	GG	GG
4578536|F|0-7:G>T-7:G>T	G/T	5 dna:chromosome chromosome:AGPv4:5:1:223902240:1 REF	95623385	NA	NA	NA	NA	NA	NA	NA	GG	GG	GG	GG	GG	GG	GG	GG	GG	GT	GG	GG	GG	GG	GG	GG	GG	GG	GG	GG	GG	GG	GG	GG	GG	GG	GG	GG	GG	GG
4774021|F|0-7:G>A-7:G>A	G/A	7 dna:chromosome chromosome:AGPv4:7:1:182381542:1 REF	32447528	NA	NA	NA	NA	NA	NA	NA	GG	GG	GG	GA	GG	GG	GG	GG	GG	GG	GG	GG	GG	GG	GG	GG	GG	GG	GG	GG	GG	GG	GG	GG	GG	GG	GG	GG	GG	GG
100042948|F|0-7:C>G-7:C>G	C/G	1 dna:chromosome chromosome:AGPv4:1:1:307041717:1 REF	18133504	NA	NA	NA	NA	NA	NA	NA	CG	CC	CC	CC	CC	CC	CC	CC	CC	CC	CC	CC	CC	CC	CC	CC	CC	CC	CC	CC	CC	CC	CC	CC	CC	CC	CC	CC	CC	CC
100043069|F|0-7:C>A-7:C>A	C/A	NA	NA	NA	NA	NA	NA	NA	NA	NA	AA	AA	AA	CA	AA	CA	AA	AA	AA	CA	AA	AA	AA	AA	CA	AA	AA	AA	CA	CC	AA	AA	AA	AA	AA	CC	AA	AA	AA	AA
100043282|F|0-7:T>C-7:T>C	T/C	NA	NA	NA	NA	NA	NA	NA	NA	NA	CC	CC	CC	CC	CC	CC	CC	CC	CC	CC	CC	CC	CC	CC	CC	CC	CC	CC	CC	CC	CC	CC	CC	CC	CC	CC	CC	CC	CC	CC
16726080|F|0-7:T>C-7:T>C	T/C	4 dna:chromosome chromosome:AGPv4:4:1:246994605:1 REF	21444221	NA	NA	NA	NA	NA	NA	NA	TT	TT	TT	TT	TT	TT	TT	TT	TT	TT	TT	TT	TT	TT	TT	TT	TT	TT	TT	TT	TT	TT	TT	TT	TT	TT	TT	TT	TT	TT
2538137|F|0-7:G>T-7:G>T	G/T	1 dna:chromosome chromosome:AGPv4:1:1:307041717:1 REF	15125124	NA	NA	NA	NA	NA	NA	NA	GG	GG	GG	GG	GG	GG	GG	GG	GG	GG	GG	GG	GG	GG	GG	GG	GG	GG	GG	GG	GG	GG	GG	GG	GG	GG	GG	GG	GG	GG
4587576|F|0-7:G>T-7:G>T	G/T	NA	NA	NA	NA	NA	NA	NA	NA	NA	GG	GG	GG	GG	GG	GG	GT	GG	GG	GG	GG	GG	GG	GG	GT	GG	GG	GG	GG	TT	GG	GG	GG	GG	GG	GG	GG	GG	GG	GG
4770942|F|0-6:T>C-6:T>C	T/C	1 dna:chromosome chromosome:AGPv4:1:1:307041717:1 REF	195530155	NA	NA	NA	NA	NA	NA	NA	TT	TT	TT	TT	TT	TT	TC	TT	TT	TT	TT	TC	TT	TT	TC	TC	TC	CC	TT	TT	TC	CC	TT	TT	TT	TT	TT	TT	TT	CC
2619559|F|0-6:A>G-6:A>G	A/G	5 dna:chromosome chromosome:AGPv4:5:1:223902240:1 REF	4431276	NA	NA	NA	NA	NA	NA	NA	GG	GG	AA	AG	GG	AA	GG	AG	GG	GG	AG	AA	GG	GG	AA	AA	AA	GG	AA	GG	GG	AA	GG	AA	AA	AG	AA	AA	AA	AA
4583633|F|0-6:T>G-6:T>G	T/G	2 dna:chromosome chromosome:AGPv4:2:1:244442276:1 REF	16980857	NA	NA	NA	NA	NA	NA	NA	TT	TT	TT	TT	TT	TT	TT	TT	TT	TT	TT	TT	TT	TT	TG	TT	TT	TT	TT	TT	TT	TT	TT	GG	TT	TG	TT	TT	TT	TT
4770610|F|0-6:C>G-6:C>G	C/G	9 dna:chromosome chromosome:AGPv4:9:1:159769782:1 REF	142884786	NA	NA	NA	NA	NA	NA	NA	CC	CC	CC	CC	CC	CC	CG	CC	CC	CC	CG	CC	CC	CC	CC	CG	CC	CC	GG	CC	GG	CC	CC	CC	CC	CC	GG	GG	CC	CC
4771074|F|0-6:G>A-6:G>A	G/A	3 dna:chromosome chromosome:AGPv4:3:1:235667834:1 REF	223070344	NA	NA	NA	NA	NA	NA	NA	GG	GG	GG	GG	GG	GG	GG	GG	GG	GG	GG	GG	GG	GG	GG	GG	GG	GG	GG	GG	GG	GG	GG	GG	GG	GG	GG	GG	GG	GG
4588187|F|0-6:A>G-6:A>G	A/G	6 dna:chromosome chromosome:AGPv4:6:1:174033170:1 REF	151270771	NA	NA	NA	NA	NA	NA	NA	AA	AA	AA	AA	AG	AA	AA	AA	AA	AG	AA	AA	GG	AA	AA	AA	AA	AA	AA	AA	AA	AA	AA	GG	AA	AA	AA	AA	AA	AA
7049409|F|0-6:C>A-6:C>A	C/A	5 dna:chromosome chromosome:AGPv4:5:1:223902240:1 REF	15869219	NA	NA	NA	NA	NA	NA	NA	AA	CA	CA	CA	CA	CA	CA	CA	AA	AA	CA	CA	AA	AA	AA	CA	CA	CA	AA	AA	CA	CA	CA	AA	CA	CA	CA	CA	CA	CA
100060483|F|0-6:C>T-6:C>T	C/T	2 dna:chromosome chromosome:AGPv4:2:1:244442276:1 REF	24521854	NA	NA	NA	NA	NA	NA	NA	TT	CT	CC	CC	TT	CC	CT	CC	TT	CT	CT	CC	TT	CC	TT	CC	CT	CT	CC	TT	CC	TT	CC	TT	CC	TT	CC	TT	CC	CC
5585417|F|0-6:T>G-6:T>G	T/G	NA	NA	NA	NA	NA	NA	NA	NA	NA	TT	TT	GG	TT	TT	TT	TT	TG	TT	TT	TT	TG	TT	TT	TT	TG	TT	TT	TT	TT	TT	TT	TG	TT	TT	TT	GG	TT	GG	TT
100071593|F|0-6:T>A-6:T>A	T/A	NA	NA	NA	NA	NA	NA	NA	NA	NA	TT	TT	TA	TA	TT	TT	TA	TA	TT	TT	TA	TT	TT	TT	TT	TA	TA	TT	TT	TT	TA	TA	TT	TT	TT	TA	TT	TT	TA	TA
4586815|F|0-6:G>A-6:G>A	G/A	4 dna:chromosome chromosome:AGPv4:4:1:246994605:1 REF	49823761	NA	NA	NA	NA	NA	NA	NA	AA	GG	AA	AA	GA	GA	GA	AA	AA	GA	AA	AA	AA	GG	GG	AA	AA	AA	AA	AA	GA	AA	AA	AA	AA	GA	AA	GG	AA	AA
4593711|F|0-6:T>G-6:T>G	T/G	5 dna:chromosome chromosome:AGPv4:5:1:223902240:1 REF	220381322	NA	NA	NA	NA	NA	NA	NA	TT	TT	TT	TT	TT	TT	TG	TT	TT	TT	TT	TT	TT	TT	TT	TT	TT	TT	TT	TT	TT	TT	TG	GG	TT	TT	TT	TT	TT	TT
4770750|F|0-6:C>T-6:C>T	C/T	6 dna:chromosome chromosome:AGPv4:6:1:174033170:1 REF	132501473	NA	NA	NA	NA	NA	NA	NA	CT	TT	CC	CT	CT	CC	CT	TT	CT	CT	CT	CT	CT	TT	TT	CT	CT	TT	CC	CT	CC	TT	CC	CC	CC	TT	CC	TT	CC	CT
4772218|F|0-5:C>T-5:C>T	C/T	5 dna:chromosome chromosome:AGPv4:5:1:223902240:1 REF	164504286	NA	NA	NA	NA	NA	NA	NA	CC	TT	TT	CT	CC	CT	CT	CC	CC	CC	CT	CT	CC	CC	CC	CT	TT	CC	CC	CC	CC	CC	CC	CC	TT	CC	CC	CC	TT	CC
2447890|F|0-5:A>C-5:A>C	A/C	2 dna:chromosome chromosome:AGPv4:2:1:244442276:1 REF	192032948	NA	NA	NA	NA	NA	NA	NA	AA	AA	CC	CC	AA	AC	AC	CC	AA	AC	AC	AA	AA	CC	AA	AC	AC	AA	AA	AA	CC	AA	CC	AA	AA	AC	AC	CC	CC	AA
2487160|F|0-5:C>A-5:C>A	C/A	5 dna:chromosome chromosome:AGPv4:5:1:223902240:1 REF	59819476	NA	NA	NA	NA	NA	NA	NA	CC	CA	CC	AA	CC	CA	CA	CC	CC	AA	CA	CC	AA	AA	CC	CA	CC	AA	CC	CC	AA	AA	CC	CC	AA	CC	CC	CC	CC	AA
2560519|F|0-5:G>T-5:G>T	G/T	6 dna:chromosome chromosome:AGPv4:6:1:174033170:1 REF	61620656	NA	NA	NA	NA	NA	NA	NA	GG	GG	GG	GT	GG	GG	GT	TT	GG	GG	GT	TT	GG	GG	GG	GT	GG	GG	GG	GT	GG	TT	GT	GG	GG	GG	GG	GG	GG	GG
2453039|F|0-5:G>T-5:G>T	G/T	3 dna:chromosome chromosome:AGPv4:3:1:235667834:1 REF	120953857	NA	NA	NA	NA	NA	NA	NA	GG	GG	GG	GG	GG	GG	GG	GG	GG	GG	GG	GG	GG	GG	GG	GG	GG	GG	GG	GG	GG	GG	GG	GG	GG	GG	GG	GG	GG	GG
7047376|F|0-5:C>T-5:C>T	C/T	5 dna:chromosome chromosome:AGPv4:5:1:223902240:1 REF	221806004	NA	NA	NA	NA	NA	NA	NA	CC	CC	CC	CC	CC	CC	CT	CC	CC	CC	CC	CC	CC	CC	CC	CC	CC	CC	CC	CC	CC	CC	CT	CC	CC	CC	CC	CC	CC	CC
4587869|F|0-5:T>A-5:T>A	T/A	3 dna:chromosome chromosome:AGPv4:3:1:235667834:1 REF	7821092	NA	NA	NA	NA	NA	NA	NA	TT	TT	TT	TA	TT	TT	TA	TT	TT	TT	TA	AA	TT	TT	TA	AA	TA	TT	TT	TT	AA	AA	TA	TT	TT	AA	TT	AA	TT	AA
5583534|F|0-5:C>G-5:C>G	C/G	NA	NA	NA	NA	NA	NA	NA	NA	NA	CC	GG	CC	CC	CC	CG	CC	CC	CC	CC	CC	CC	CC	CC	CC	CC	CC	GG	CC	CG	CC	CC	CG	CC	CC	CG	CC	CC	CC	CC
100043274|F|0-5:G>T-5:G>T	G/T	NA	NA	NA	NA	NA	NA	NA	NA	NA	TT	TT	TT	TT	TT	GG	GT	TT	TT	TT	GT	TT	TT	TT	TT	GT	GT	TT	GG	GG	GG	TT	GT	TT	GG	GT	GT	TT	TT	TT
9696999|F|0-5:T>G-5:T>G	T/G	4 dna:chromosome chromosome:AGPv4:4:1:246994605:1 REF	209381483	NA	NA	NA	NA	NA	NA	NA	GG	GG	GG	GG	GG	GG	GG	GG	GG	GG	GG	GG	GG	GG	TT	GG	GG	GG	GG	GG	GG	GG	GG	GG	GG	TG	GG	GG	GG	GG
2411395|F|0-5:T>A-5:T>A	T/A	1 dna:chromosome chromosome:AGPv4:1:1:307041717:1 REF	268002777	NA	NA	NA	NA	NA	NA	NA	TT	TT	TT	TA	TT	TT	TA	TT	TT	TT	TT	TT	TT	TT	TT	TT	TT	TT	TT	TT	TT	TT	TA	TT	TT	TT	TT	TT	TT	TT
4771850|F|0-5:C>G-5:C>G	C/G	5 dna:chromosome chromosome:AGPv4:5:1:223902240:1 REF	7182521	NA	NA	NA	NA	NA	NA	NA	GG	CG	GG	GG	GG	CG	GG	GG	GG	GG	GG	GG	GG	GG	CG	GG	GG	GG	GG	GG	GG	GG	GG	GG	CG	CG	CG	GG	GG	GG
4584088|F|0-68:T>G-68:T>G	T/G	5 dna:chromosome chromosome:AGPv4:5:1:223902240:1 REF	217342423	NA	NA	NA	NA	NA	NA	NA	GG	TT	TT	TG	GG	TG	TT	TT	GG	GG	TT	TT	GG	GG	TT	TT	TT	TT	TT	TT	TT	TT	TT	TT	GG	TT	TT	TT	TT	TT
9693183|F|0-68:G>A-68:G>A	G/A	10 dna:chromosome chromosome:AGPv4:10:1:150982314:1 REF	147457395	NA	NA	NA	NA	NA	NA	NA	GG	GG	GG	GG	GG	GG	GG	GG	GG	GG	GG	GG	GG	GG	GG	GG	GG	GG	GG	GG	GG	GG	GG	GG	GG	GG	GG	GG	GG	GG
4587185|F|0-68:C>G-68:C>G	C/G	4 dna:chromosome chromosome:AGPv4:4:1:246994605:1 REF	183376900	NA	NA	NA	NA	NA	NA	NA	CC	CC	CC	CC	CC	CC	CC	CC	CC	CC	CC	CG	CC	CC	CC	CG	CC	CC	CC	CC	CG	CC	CG	CC	CC	CC	CC	CC	CC	CC
4778402|F|0-68:G>C-68:G>C	G/C	8 dna:chromosome chromosome:AGPv4:8:1:181122637:1 REF	67751030	NA	NA	NA	NA	NA	NA	NA	GG	GG	GG	GG	GG	GG	GC	GG	GG	GG	GG	GG	GG	GG	GC	GG	GG	GG	GG	CC	GG	GG	GG	GG	GG	GC	GG	GG	GG	GG
100023974|F|0-68:C>T-68:C>T	C/T	6 dna:chromosome chromosome:AGPv4:6:1:174033170:1 REF	158253384	NA	NA	NA	NA	NA	NA	NA	TT	CC	CC	CC	CT	CC	CC	CC	TT	CT	CC	CC	CC	TT	CC	CC	CC	CC	CC	CC	CC	CC	CC	CC	CC	CC	CC	CC	CC	CC
4770952|F|0-68:A>G-68:A>G	A/G	4 dna:chromosome chromosome:AGPv4:4:1:246994605:1 REF	84612289	NA	NA	NA	NA	NA	NA	NA	GG	AA	AA	AA	GG	AA	AA	AA	GG	AG	AA	AA	GG	AA	AA	AA	AA	AA	AA	GG	AA	AA	AA	AA	AA	AA	AA	AA	AA	AA
4773680|F|0-68:T>C-68:T>C	T/C	7 dna:chromosome chromosome:AGPv4:7:1:182381542:1 REF	3534804	NA	NA	NA	NA	NA	NA	NA	TT	CC	TT	TT	TT	TT	TT	TT	TT	TT	TT	TT	TT	TT	TT	TT	TT	TT	TT	TT	TT	TT	TT	TT	TT	TT	TT	TT	TT	TT
3037856|F|0-68:C>T-68:C>T	C/T	3 dna:chromosome chromosome:AGPv4:3:1:235667834:1 REF	110789742	NA	NA	NA	NA	NA	NA	NA	TT	TT	TT	TT	TT	TT	TT	TT	TT	TT	TT	TT	TT	TT	TT	TT	TT	TT	TT	TT	TT	TT	TT	TT	TT	TT	TT	TT	TT	TT
2447775|F|0-68:C>A-68:C>A	C/A	9 dna:chromosome chromosome:AGPv4:9:1:159769782:1 REF	129467443	NA	NA	NA	NA	NA	NA	NA	CC	CC	CC	CC	CC	CC	CC	CC	CC	CC	CC	CC	CC	CC	CC	CC	CC	CC	CC	CC	CC	CC	CC	CC	CC	CC	CC	CC	CC	CC
9666443|F|0-68:A>G-68:A>G	A/G	3 dna:chromosome chromosome:AGPv4:3:1:235667834:1 REF	210585850	NA	NA	NA	NA	NA	NA	NA	AA	AA	AA	AA	AA	AA	AA	AA	AA	AA	AA	AA	AA	AA	AA	AA	AA	AA	AA	AA	AA	AA	AA	GG	AA	AA	AA	GG	AA	AA
2607182|F|0-68:G>T-68:G>T	G/T	1 dna:chromosome chromosome:AGPv4:1:1:307041717:1 REF	45178822	NA	NA	NA	NA	NA	NA	NA	GG	GG	GG	GG	GG	GG	GG	GG	GG	GG	GG	GG	GG	GG	GG	GG	GG	GG	GG	GG	GG	GG	GG	GG	GG	GG	GG	GG	GG	GG
4777672|F|0-68:C>A-68:C>A	C/A	4 dna:chromosome chromosome:AGPv4:4:1:246994605:1 REF	179009034	NA	NA	NA	NA	NA	NA	NA	AA	CC	CC	CA	AA	CC	CC	CC	AA	AA	CC	CC	AA	AA	CC	CC	CC	CC	CC	CA	CC	CC	CA	AA	CC	CC	CC	CC	CC	CC
4765365|F|0-68:G>T-68:G>T	G/T	4 dna:chromosome chromosome:AGPv4:4:1:246994605:1 REF	238363061	NA	NA	NA	NA	NA	NA	NA	GG	GG	GG	GT	GG	GG	GG	TT	GG	GG	GT	GG	GG	GG	GG	GT	TT	TT	GG	GG	TT	GG	GT	GG	GG	GG	TT	TT	GG	GG
2410438|F|0-68:G>T-68:G>T	G/T	7 dna:chromosome chromosome:AGPv4:7:1:182381542:1 REF	137241882	NA	NA	NA	NA	NA	NA	NA	TT	TT	TT	GT	TT	TT	GG	GT	TT	GT	GT	TT	TT	GG	TT	GT	TT	TT	GG	TT	GT	TT	TT	GG	TT	TT	TT	GG	GG	GG
9688806|F|0-68:G>A-68:G>A	G/A	8 dna:chromosome chromosome:AGPv4:8:1:181122637:1 REF	753434	NA	NA	NA	NA	NA	NA	NA	GG	GG	AA	GG	GG	GG	GG	AA	GG	GG	GA	GG	GG	GG	GG	GG	GG	AA	GG	GG	GA	AA	GG	GG	GG	GA	AA	GG	AA	AA
100026859|F|0-68:C>T-68:C>T	C/T	5 dna:chromosome chromosome:AGPv4:5:1:223902240:1 REF	63625427	NA	NA	NA	NA	NA	NA	NA	CC	CT	CC	CC	CC	CC	CC	CC	CC	TT	CC	CC	TT	TT	CC	CC	CC	CC	CC	TT	CC	CC	CC	CC	CC	CC	CC	CC	CC	CC
9667480|F|0-68:G>T-68:G>T	G/T	1 dna:chromosome chromosome:AGPv4:1:1:307041717:1 REF	235938411	NA	NA	NA	NA	NA	NA	NA	TT	TT	TT	TT	TT	TT	TT	TT	TT	TT	TT	TT	TT	TT	TT	TT	TT	TT	TT	TT	TT	TT	TT	TT	TT	TT	TT	TT	TT	TT
4592675|F|0-68:C>A-68:C>A	C/A	8 dna:chromosome chromosome:AGPv4:8:1:181122637:1 REF	40271076	NA	NA	NA	NA	NA	NA	NA	CC	CC	CC	CC	CC	CC	CC	CC	CC	CA	CC	CC	CC	CC	CC	CC	CC	CC	CC	CC	CC	CC	CC	CC	CC	CC	CC	CC	CC	CC
2411284|F|0-68:G>A-68:G>A	G/A	1 dna:chromosome chromosome:AGPv4:1:1:307041717:1 REF	272924399	NA	NA	NA	NA	NA	NA	NA	GG	GG	GG	GA	GG	GA	GG	GG	GG	GG	GG	GG	GG	GG	AA	GG	GG	AA	GA	GG	GG	AA	GA	GG	AA	GA	GG	GG	GG	GG
2439847|F|0-68:C>A-68:C>A	C/A	8 dna:chromosome chromosome:AGPv4:8:1:181122637:1 REF	23887736	NA	NA	NA	NA	NA	NA	NA	CC	CC	CC	CC	CC	CA	CC	CC	CC	CC	CC	CC	CC	CC	CC	CC	CC	CC	CC	CC	CC	CC	CC	CC	CC	CC	CC	CC	CC	CC
9698347|F|0-68:C>A-68:C>A	C/A	10 dna:chromosome chromosome:AGPv4:10:1:150982314:1 REF	122793366	NA	NA	NA	NA	NA	NA	NA	CC	CC	CC	CC	CC	CC	CC	CC	CC	CC	CC	CC	CC	CC	CC	CC	CC	CC	CC	CC	CC	CC	CC	CC	CC	CC	CC	CC	CC	CC
2467685|F|0-68:C>G-68:C>G	C/G	6 dna:chromosome chromosome:AGPv4:6:1:174033170:1 REF	166387948	NA	NA	NA	NA	NA	NA	NA	CC	CC	CC	CC	CC	CC	CC	CC	CC	CC	CC	CC	CC	CC	CC	CC	CC	CC	CC	CC	CC	CC	CC	GG	CC	CC	CC	CC	CC	CC
4583049|F|0-68:C>G-68:C>G	C/G	5 dna:chromosome chromosome:AGPv4:5:1:223902240:1 REF	211653199	NA	NA	NA	NA	NA	NA	NA	CC	CC	CC	CC	CC	CC	CC	CC	CC	CC	CC	CC	CC	CC	CC	CC	CC	CC	GG	CC	CC	CC	CC	CC	CC	CC	CC	CC	CC	CC
4778869|F|0-68:T>G-68:T>G	T/G	7 dna:chromosome chromosome:AGPv4:7:1:182381542:1 REF	152935061	NA	NA	NA	NA	NA	NA	NA	TT	TT	TT	TT	TT	TT	TT	TT	TT	TT	TT	TT	TT	TT	TT	TT	TT	TT	TT	TT	TT	TT	TT	TT	TT	TT	TT	TT	TT	TT
5588031|F|0-68:G>A-68:G>A	G/A	5 dna:chromosome chromosome:AGPv4:5:1:223902240:1 REF	7539203	NA	NA	NA	NA	NA	NA	NA	GG	GG	GG	GG	GG	GG	GG	GG	GG	GG	GG	GG	GG	GG	GG	GG	GG	GG	GG	GG	GG	GG	GG	GG	GG	GG	GG	GG	GG	GG
7049677|F|0-68:C>G-68:C>G	C/G	10 dna:chromosome chromosome:AGPv4:10:1:150982314:1 REF	110437746	NA	NA	NA	NA	NA	NA	NA	CC	CC	CC	CC	CC	CC	CC	CC	CC	CC	CC	CC	CC	CC	CC	CC	CC	CC	CC	CC	CC	CC	CC	CC	CC	CC	CC	CC	CC	CC
4773838|F|0-68:T>C-68:T>C	T/C	5 dna:chromosome chromosome:AGPv4:5:1:223902240:1 REF	24851058	NA	NA	NA	NA	NA	NA	NA	CC	CC	CC	TC	CC	CC	CC	CC	CC	TC	CC	CC	CC	TC	CC	CC	CC	CC	CC	CC	CC	CC	CC	CC	CC	CC	CC	CC	CC	CC
2631523|F|0-68:T>G-68:T>G	T/G	4 dna:chromosome chromosome:AGPv4:4:1:246994605:1 REF	230633260	NA	NA	NA	NA	NA	NA	NA	TT	TT	TT	TT	TT	TT	TT	TT	TT	TT	TT	TT	TT	TT	GG	TT	TT	TT	TT	TT	TT	TT	TT	TT	TT	TG	TT	TT	TT	TT
2427066|F|0-67:C>A-67:C>A	C/A	10 dna:chromosome chromosome:AGPv4:10:1:150982314:1 REF	1812655	NA	NA	NA	NA	NA	NA	NA	CC	CC	CC	CC	CC	CC	CC	CC	CC	CC	CC	CC	CC	CC	CC	CC	CC	CC	CC	CC	CC	CC	CC	CC	CC	CC	CC	CC	CC	CC
4776024|F|0-67:C>T-67:C>T	C/T	9 dna:chromosome chromosome:AGPv4:9:1:159769782:1 REF	149450069	NA	NA	NA	NA	NA	NA	NA	CC	CC	CC	CT	CC	CC	CC	CC	CC	CC	CC	CC	CC	CC	CC	CC	CC	CC	CC	CC	CC	CC	CC	TT	CC	CC	CC	CC	CC	CC
2432446|F|0-67:G>C-67:G>C	G/C	3 dna:chromosome chromosome:AGPv4:3:1:235667834:1 REF	9761031	NA	NA	NA	NA	NA	NA	NA	GG	GG	GG	GG	GG	GG	GG	GG	GG	GG	GG	GG	GG	GG	GG	GG	GG	GG	GG	GG	GG	GG	GG	GG	GG	GG	GG	GG	GG	GG
2557260|F|0-67:G>C-67:G>C	G/C	4 dna:chromosome chromosome:AGPv4:4:1:246994605:1 REF	134813746	NA	NA	NA	NA	NA	NA	NA	CC	GG	CC	GC	CC	GC	CC	CC	CC	GC	CC	CC	CC	GG	CC	CC	CC	CC	CC	GG	CC	CC	CC	CC	CC	CC	CC	GG	CC	CC
4583738|F|0-67:T>C-67:T>C	T/C	1 dna:chromosome chromosome:AGPv4:1:1:307041717:1 REF	250444228	NA	NA	NA	NA	NA	NA	NA	TT	TT	TT	TT	TT	TT	TT	TT	TT	TT	TT	TT	TT	TT	TT	TT	TT	TT	TT	TT	TT	TT	TT	TT	TT	TT	TT	TT	TT	TT
100023392|F|0-67:A>T-67:A>T	A/T	4 dna:chromosome chromosome:AGPv4:4:1:246994605:1 REF	175259900	NA	NA	NA	NA	NA	NA	NA	AA	AA	AA	AT	AA	AA	AT	TT	AA	AA	AT	AA	AA	AA	AA	AT	AA	TT	AA	AA	AT	AA	AA	AA	AA	AA	TT	AA	AA	TT
100024072|F|0-67:C>T-67:C>T	C/T	4 dna:chromosome chromosome:AGPv4:4:1:246994605:1 REF	138224176	NA	NA	NA	NA	NA	NA	NA	CC	CC	CC	CC	CC	CC	CC	CC	CC	CC	CC	CC	CC	CC	CC	CC	CC	CC	CC	CC	CC	CC	CC	CC	CC	CC	CC	CC	CC	CC
2430286|F|0-67:G>A-67:G>A	G/A	3 dna:chromosome chromosome:AGPv4:3:1:235667834:1 REF	18956017	NA	NA	NA	NA	NA	NA	NA	GG	GG	GG	GG	GG	GG	GA	GG	GG	GG	GG	GG	GG	GG	GG	GG	GG	GG	GG	GG	GG	GG	GG	GG	GG	GG	GG	GG	GG	GG
100024274|F|0-67:G>A-67:G>A	G/A	1 dna:chromosome chromosome:AGPv4:1:1:307041717:1 REF	88802368	NA	NA	NA	NA	NA	NA	NA	GG	GG	GG	GG	GG	GG	GG	GG	GG	GG	GG	GG	GG	GG	GA	GG	GG	GG	GG	GG	GG	GG	GG	GG	GG	AA	GG	GG	GG	GG
7047999|F|0-67:A>T-67:A>T	A/T	6 dna:chromosome chromosome:AGPv4:6:1:174033170:1 REF	125229988	NA	NA	NA	NA	NA	NA	NA	AA	AA	AA	AA	AA	AA	AA	AA	AA	AA	AA	AA	AA	AA	AA	AA	AA	AA	AA	AA	AA	AA	AA	AA	AA	AA	AA	AA	AA	AA
2387487|F|0-67:C>T-67:C>T	C/T	7 dna:chromosome chromosome:AGPv4:7:1:182381542:1 REF	114580645	NA	NA	NA	NA	NA	NA	NA	CC	CC	CC	CT	CC	CC	CC	CC	CC	CC	CC	CC	CC	CC	CC	CC	CC	CC	CC	TT	CC	CC	CC	CC	CC	CC	CC	CC	CC	CC
4773829|F|0-67:C>G-67:C>G	C/G	4 dna:chromosome chromosome:AGPv4:4:1:246994605:1 REF	10376508	NA	NA	NA	NA	NA	NA	NA	CC	CC	CC	CG	CC	CC	CG	GG	CC	CC	GG	CG	CC	CC	CC	CG	GG	CC	CC	CC	GG	GG	GG	GG	CC	CC	GG	GG	CC	GG
9666597|F|0-67:G>T-67:G>T	G/T	6 dna:chromosome chromosome:AGPv4:6:1:174033170:1 REF	92449394	NA	NA	NA	NA	NA	NA	NA	GG	GG	GG	GG	GG	GG	GG	GG	GG	GG	GG	GG	GG	GG	GG	GG	GG	GG	GG	GG	GG	GG	GG	GG	GG	GG	GG	GG	GG	GG
2513767|F|0-67:C>T-67:C>T	C/T	7 dna:chromosome chromosome:AGPv4:7:1:182381542:1 REF	163653537	NA	NA	NA	NA	NA	NA	NA	TT	CC	CC	CC	TT	CT	CT	CT	TT	TT	TT	TT	TT	TT	TT	TT	CT	TT	CC	TT	TT	CC	CC	CC	TT	CT	TT	CC	CC	TT
2437041|F|0-67:C>A-67:C>A	C/A	1 dna:chromosome chromosome:AGPv4:1:1:307041717:1 REF	80258796	NA	NA	NA	NA	NA	NA	NA	CC	CC	CC	CC	CC	CC	CC	CC	CC	CC	CC	CC	CC	CC	CC	CC	CC	CC	CC	CC	CC	CC	CC	CC	CC	CC	CC	CC	CC	CC
2621873|F|0-67:C>T-67:C>T	C/T	8 dna:chromosome chromosome:AGPv4:8:1:181122637:1 REF	14471180	NA	NA	NA	NA	NA	NA	NA	CC	CC	CC	CT	CC	CC	CT	CT	CC	CC	CT	CC	CC	CC	CC	CC	CT	CC	CC	CC	CC	TT	CC	TT	CC	CT	TT	TT	CC	TT
2441284|F|0-67:T>C-67:T>C	T/C	8 dna:chromosome chromosome:AGPv4:8:1:181122637:1 REF	8050218	NA	NA	NA	NA	NA	NA	NA	CC	TT	TT	TT	CC	TT	TT	TT	CC	TC	TT	TT	TT	TT	TT	TT	TT	TT	TT	CC	TT	TT	TT	CC	TT	TT	TT	TT	TT	TT
5587041|F|0-67:A>G-67:A>G	A/G	6 dna:chromosome chromosome:AGPv4:6:1:174033170:1 REF	129191111	NA	NA	NA	NA	NA	NA	NA	GG	GG	GG	GG	GG	GG	GG	GG	GG	GG	GG	GG	GG	GG	AA	GG	GG	GG	GG	AA	GG	GG	GG	GG	GG	AG	GG	GG	GG	GG
7048983|F|0-67:A>G-67:A>G	A/G	9 dna:chromosome chromosome:AGPv4:9:1:159769782:1 REF	24297806	NA	NA	NA	NA	NA	NA	NA	AA	AA	AA	AA	AA	AA	AA	AA	AA	AA	AA	AA	AA	AA	AA	AA	AA	AA	AA	AA	AA	AA	AA	AA	AA	AA	AA	AA	AA	AA
2425453|F|0-67:G>A-67:G>A	G/A	10 dna:chromosome chromosome:AGPv4:10:1:150982314:1 REF	120430629	NA	NA	NA	NA	NA	NA	NA	GG	GG	GG	GG	GG	GG	GG	GG	GG	GG	GG	GG	GG	GG	GG	GG	GG	GG	GG	GG	GG	GG	GG	GG	GG	GG	GG	GG	GG	GG
7048992|F|0-67:T>G-67:T>G	T/G	3 dna:chromosome chromosome:AGPv4:3:1:235667834:1 REF	66026162	NA	NA	NA	NA	NA	NA	NA	TT	TT	TT	TT	TT	TT	TT	TT	TT	TT	TT	TT	TT	TT	TT	TT	TT	TT	TT	TT	TT	TT	TT	TT	TT	TT	TT	TT	TT	TT
2456568|F|0-67:C>A-67:C>A	C/A	1 dna:chromosome chromosome:AGPv4:1:1:307041717:1 REF	222266049	NA	NA	NA	NA	NA	NA	NA	CC	CC	CC	CA	CC	CA	CC	CC	CC	AA	CA	CC	AA	AA	CC	CC	CC	CC	CC	CC	CC	CC	CA	CC	AA	CA	CC	CC	CC	AA
4777491|F|0-67:G>A-67:G>A	G/A	7 dna:chromosome chromosome:AGPv4:7:1:182381542:1 REF	2071773	NA	NA	NA	NA	NA	NA	NA	GG	GG	GG	GG	GG	GG	GG	GG	GG	GG	GG	GG	GG	GG	GG	GG	GG	GG	GG	GG	GG	GG	GG	AA	GG	GG	GG	AA	GG	GG
2414402|F|0-67:T>G-67:T>G	T/G	3 dna:chromosome chromosome:AGPv4:3:1:235667834:1 REF	232376385	NA	NA	NA	NA	NA	NA	NA	TT	TT	TG	TG	TT	TG	TG	GG	TT	TT	GG	GG	TT	TT	TT	GG	GG	GG	GG	TG	GG	GG	GG	TT	TT	GG	TT	TT	GG	GG
2503607|F|0-67:T>C-67:T>C	T/C	9 dna:chromosome chromosome:AGPv4:9:1:159769782:1 REF	131085605	NA	NA	NA	NA	NA	NA	NA	TT	TT	TT	TT	TT	TT	TT	TT	TT	TT	TT	TT	TT	TT	TT	TT	TT	TT	TT	TT	TT	TT	TT	CC	TT	TT	TT	TT	TT	TT
2403884|F|0-67:C>T-67:C>T	C/T	7 dna:chromosome chromosome:AGPv4:7:1:182381542:1 REF	163076251	NA	NA	NA	NA	NA	NA	NA	TT	TT	TT	CT	CT	TT	CT	TT	TT	CT	TT	TT	CC	TT	CC	TT	TT	TT	TT	TT	TT	TT	TT	TT	TT	CT	TT	CC	TT	TT
4587690|F|0-67:G>A-67:G>A	G/A	1 dna:chromosome chromosome:AGPv4:1:1:307041717:1 REF	282129740	NA	NA	NA	NA	NA	NA	NA	GG	GG	GG	GG	GG	GG	GG	GG	GG	GG	GA	GG	GG	GG	GG	GG	GG	GG	GG	GG	GG	GG	GG	GG	GG	GG	GG	GG	GG	GG
4585158|F|0-67:A>G-67:A>G	A/G	2 dna:chromosome chromosome:AGPv4:2:1:244442276:1 REF	178268754	NA	NA	NA	NA	NA	NA	NA	GG	GG	GG	GG	GG	GG	GG	GG	GG	GG	GG	GG	GG	GG	GG	GG	GG	GG	AA	GG	GG	GG	GG	GG	GG	GG	GG	GG	GG	GG
7057099|F|0-67:A>G-67:A>G	A/G	10 dna:chromosome chromosome:AGPv4:10:1:150982314:1 REF	51315239	NA	NA	NA	NA	NA	NA	NA	AA	AA	AA	AG	AA	AA	AG	GG	AA	AA	AG	AA	AA	AA	AA	AG	AG	GG	AA	AA	GG	AA	AG	AA	AA	AA	AA	AA	AA	GG
4584870|F|0-67:C>T-67:C>T	C/T	4 dna:chromosome chromosome:AGPv4:4:1:246994605:1 REF	178524140	NA	NA	NA	NA	NA	NA	NA	CC	TT	TT	TT	CC	CT	CT	TT	CC	CC	CT	CT	CC	CC	CC	CT	TT	CC	CC	CC	CT	TT	CT	CC	CC	CT	CC	CC	TT	CC
2509688|F|0-67:G>C-67:G>C	G/C	8 dna:chromosome chromosome:AGPv4:8:1:181122637:1 REF	146088315	NA	NA	NA	NA	NA	NA	NA	GG	GG	GG	GG	GG	GG	GG	GG	GG	GG	GG	GG	GG	GG	GG	GG	GG	GG	GG	GG	GG	GG	GG	GC	GG	GG	GG	GG	GG	GG
4582487|F|0-67:G>C-67:G>C	G/C	7 dna:chromosome chromosome:AGPv4:7:1:182381542:1 REF	107407453	NA	NA	NA	NA	NA	NA	NA	GG	GG	GG	GC	GG	GG	GG	GG	GG	GG	GG	GG	GG	GG	GG	GG	GG	GG	GG	GG	GG	GG	GG	GG	GG	GG	GG	GG	GG	GG
4583815|F|0-67:C>T-67:C>T	C/T	5 dna:chromosome chromosome:AGPv4:5:1:223902240:1 REF	57858614	NA	NA	NA	NA	NA	NA	NA	CC	CC	CC	CC	CC	CT	CC	CC	CC	CC	CC	CC	CC	CC	CC	CC	CC	CC	CC	CC	CC	CC	CC	CC	CC	CC	CC	CC	CC	CC
2430868|F|0-67:A>G-67:A>G	A/G	10 dna:chromosome chromosome:AGPv4:10:1:150982314:1 REF	131692358	NA	NA	NA	NA	NA	NA	NA	AA	AA	AA	AA	AG	GG	AA	AA	AA	AG	AA	AA	GG	GG	GG	AA	AA	AA	AG	GG	AA	AA	AA	AA	GG	GG	AA	GG	AA	AA
4578490|F|0-67:T>A-67:T>A	T/A	5 dna:chromosome chromosome:AGPv4:5:1:223902240:1 REF	207850532	NA	NA	NA	NA	NA	NA	NA	AA	TA	AA	TA	AA	TA	AA	AA	AA	AA	AA	AA	AA	AA	TT	AA	AA	AA	TT	TT	AA	AA	AA	TT	AA	TA	AA	TT	AA	AA
4770777|F|0-67:A>T-67:A>T	A/T	10 dna:chromosome chromosome:AGPv4:10:1:150982314:1 REF	27982053	NA	NA	NA	NA	NA	NA	NA	AA	AA	AA	AA	AA	AA	AA	AA	AA	AA	AA	AA	AA	AA	AA	AA	AA	AA	AA	AA	AA	AA	AA	AA	AA	AA	AA	AA	AA	AA
7060898|F|0-67:A>C-67:A>C	A/C	8 dna:chromosome chromosome:AGPv4:8:1:181122637:1 REF	158634676	NA	NA	NA	NA	NA	NA	NA	CC	CC	CC	CC	CC	AC	AC	CC	CC	CC	AC	CC	CC	CC	AA	CC	AC	CC	AA	AC	CC	AA	CC	CC	CC	AC	AA	AA	CC	CC
2534856|F|0-67:C>G-67:C>G	C/G	7 dna:chromosome chromosome:AGPv4:7:1:182381542:1 REF	148631102	NA	NA	NA	NA	NA	NA	NA	GG	GG	CC	CG	CG	GG	CG	GG	GG	CG	CG	GG	GG	CC	GG	GG	GG	GG	CC	GG	GG	CG	CC	GG	GG	CG	GG	CC	CC	GG
4772114|F|0-67:G>A-67:G>A	G/A	2 dna:chromosome chromosome:AGPv4:2:1:244442276:1 REF	205704892	NA	NA	NA	NA	NA	NA	NA	GG	AA	AA	GA	GG	AA	GA	AA	GG	GG	AA	AA	GG	GG	GG	AA	AA	AA	AA	AA	AA	AA	AA	GG	AA	GA	GA	AA	AA	GG
2383495|F|0-67:G>A-67:G>A	G/A	3 dna:chromosome chromosome:AGPv4:3:1:235667834:1 REF	224229705	NA	NA	NA	NA	NA	NA	NA	AA	AA	AA	GA	GA	GA	AA	AA	AA	GG	AA	AA	AA	GG	AA	AA	AA	AA	GG	AA	AA	AA	AA	AA	GG	AA	AA	AA	AA	AA
4771705|F|0-67:C>G-67:C>G	C/G	9 dna:chromosome chromosome:AGPv4:9:1:159769782:1 REF	158818184	NA	NA	NA	NA	NA	NA	NA	CC	GG	GG	GG	CG	GG	GG	GG	CC	CC	GG	GG	CC	CC	GG	GG	GG	GG	GG	GG	GG	GG	GG	GG	GG	GG	GG	GG	GG	GG
5588523|F|0-67:C>A-67:C>A	C/A	1 dna:chromosome chromosome:AGPv4:1:1:307041717:1 REF	7178657	NA	NA	NA	NA	NA	NA	NA	AA	AA	AA	AA	AA	AA	AA	AA	AA	AA	AA	AA	AA	AA	AA	AA	AA	AA	AA	AA	AA	AA	AA	AA	AA	AA	AA	AA	AA	AA
100080013|F|0-67:G>C-67:G>C	G/C	3 dna:chromosome chromosome:AGPv4:3:1:235667834:1 REF	33138854	NA	NA	NA	NA	NA	NA	NA	GG	GG	GG	GG	GG	GG	GG	GG	GG	GG	GG	GG	GG	GG	GG	GG	GG	GG	CC	GG	GG	GG	GG	GG	GG	GG	GG	GG	GG	GG
4773499|F|0-66:G>A-66:G>A	G/A	2 dna:chromosome chromosome:AGPv4:2:1:244442276:1 REF	27443741	NA	NA	NA	NA	NA	NA	NA	GG	GG	GG	GG	GG	GG	GG	GG	GG	GA	GG	GG	GG	AA	GG	GG	GG	GG	GG	GG	GG	GG	GG	GG	GG	GG	GG	GG	GG	GG
2434374|F|0-66:C>T-66:C>T	C/T	6 dna:chromosome chromosome:AGPv4:6:1:174033170:1 REF	103105072	NA	NA	NA	NA	NA	NA	NA	CC	CC	CC	CC	CC	CT	CC	CC	CC	CC	CC	CC	CC	CC	CC	CC	CC	CC	TT	CC	CC	CC	CC	CC	TT	CC	CC	TT	CC	CC
100021785|F|0-66:C>T-66:C>T	C/T	8 dna:chromosome chromosome:AGPv4:8:1:181122637:1 REF	130351465	NA	NA	NA	NA	NA	NA	NA	CC	TT	TT	CT	CC	CC	CT	CC	CC	TT	CT	TT	TT	TT	CC	CT	CT	TT	CC	CC	CC	CC	CC	CC	CC	CT	CC	CC	TT	CC
2411197|F|0-66:C>G-66:C>G	C/G	3 dna:chromosome chromosome:AGPv4:3:1:235667834:1 REF	193474581	NA	NA	NA	NA	NA	NA	NA	GG	GG	GG	GG	GG	GG	GG	GG	GG	GG	GG	GG	GG	GG	GG	GG	GG	GG	GG	GG	GG	GG	CG	GG	GG	GG	GG	GG	GG	GG
2379966|F|0-66:T>C-66:T>C	T/C	2 dna:chromosome chromosome:AGPv4:2:1:244442276:1 REF	195894072	NA	NA	NA	NA	NA	NA	NA	TT	CC	TT	TT	TT	TT	TC	TT	TT	TT	TT	TT	TT	TT	TT	TT	TT	TT	TT	CC	TT	TT	TT	CC	TT	TT	TC	TT	TT	CC
2489508|F|0-66:C>T-66:C>T	C/T	4 dna:chromosome chromosome:AGPv4:4:1:246994605:1 REF	163136532	NA	NA	NA	NA	NA	NA	NA	CC	CC	CC	CC	CC	CC	CC	CC	CC	CC	CC	CC	CC	CC	CC	CC	CC	CC	CC	CC	CC	CC	CC	CC	CC	CC	CC	CC	CC	CC
4579408|F|0-66:T>G-66:T>G	T/G	4 dna:chromosome chromosome:AGPv4:4:1:246994605:1 REF	40978409	NA	NA	NA	NA	NA	NA	NA	TT	TT	TT	TT	TT	TT	TT	TT	TT	TT	TT	TT	TT	TT	TT	TT	TT	TT	TT	TT	TT	TT	TT	TT	TT	TT	TT	TT	TT	TT
9702228|F|0-66:C>G-66:C>G	C/G	7 dna:chromosome chromosome:AGPv4:7:1:182381542:1 REF	1408384	NA	NA	NA	NA	NA	NA	NA	CC	CC	CC	CC	CC	CC	CC	CC	CC	CC	CC	CC	CC	CC	CC	CC	CC	CC	CC	CC	CC	CC	CC	CC	CC	CC	CC	CC	CC	CC
4586911|F|0-66:C>T-66:C>T	C/T	4 dna:chromosome chromosome:AGPv4:4:1:246994605:1 REF	62016389	NA	NA	NA	NA	NA	NA	NA	CC	CC	CC	CC	CC	CC	CC	CC	CC	CC	CC	CC	CC	CC	CC	CC	CC	CC	CC	CC	CC	CC	CC	CC	CC	CC	CC	CC	CC	CC
2410912|F|0-66:C>T-66:C>T	C/T	9 dna:chromosome chromosome:AGPv4:9:1:159769782:1 REF	127224628	NA	NA	NA	NA	NA	NA	NA	TT	CC	CC	CC	TT	CC	CC	CC	TT	CT	CC	CC	CC	TT	CC	CC	CC	CC	CC	CC	CC	CC	CC	CC	CC	CC	CC	TT	CC	CC
4583927|F|0-66:A>C-66:A>C	A/C	4 dna:chromosome chromosome:AGPv4:4:1:246994605:1 REF	174611683	NA	NA	NA	NA	NA	NA	NA	AA	AA	AA	AC	AA	AA	AC	CC	AA	AA	AC	AA	AA	AA	AA	AA	AA	CC	AA	AC	AA	AA	AC	AA	AA	AA	CC	AA	AA	CC
2582139|F|0-66:G>A-66:G>A	G/A	4 dna:chromosome chromosome:AGPv4:4:1:246994605:1 REF	6777515	NA	NA	NA	NA	NA	NA	NA	AA	AA	AA	AA	AA	AA	AA	AA	AA	AA	AA	AA	AA	AA	AA	AA	AA	AA	AA	AA	AA	AA	AA	AA	AA	AA	AA	AA	AA	AA
100025353|F|0-66:T>G-66:T>G	T/G	6 dna:chromosome chromosome:AGPv4:6:1:174033170:1 REF	158527285	NA	NA	NA	NA	NA	NA	NA	TT	TT	TT	TT	TT	TT	TT	TT	TT	TT	TT	TT	TT	TT	TT	TT	TT	TT	TT	TT	TT	TT	TT	TT	TT	TT	TT	TT	TT	TT
2402658|F|0-66:T>C-66:T>C	T/C	2 dna:chromosome chromosome:AGPv4:2:1:244442276:1 REF	179457364	NA	NA	NA	NA	NA	NA	NA	CC	TT	CC	TC	CC	CC	TC	TC	CC	CC	TT	CC	CC	CC	TT	TT	TC	TT	TT	CC	TT	TT	CC	CC	CC	TC	TC	CC	CC	TT
2399078|F|0-66:G>A-66:G>A	G/A	8 dna:chromosome chromosome:AGPv4:8:1:181122637:1 REF	131439712	NA	NA	NA	NA	NA	NA	NA	GG	GG	GG	GA	GG	GA	GG	AA	GG	GG	GA	GG	GG	GG	GG	AA	GA	GG	AA	AA	AA	AA	AA	GG	AA	GG	AA	GG	GG	AA
4578833|F|0-66:T>C-66:T>C	T/C	5 dna:chromosome chromosome:AGPv4:5:1:223902240:1 REF	1368050	NA	NA	NA	NA	NA	NA	NA	TT	CC	CC	CC	TT	CC	TC	CC	TT	TT	TC	TC	TT	TT	TT	TT	TT	CC	TT	CC	TC	TT	CC	CC	CC	TC	TC	CC	CC	TT
2439605|F|0-66:A>G-66:A>G	A/G	5 dna:chromosome chromosome:AGPv4:5:1:223902240:1 REF	1609769	NA	NA	NA	NA	NA	NA	NA	AA	AA	GG	AG	AA	AA	GG	GG	AA	AA	GG	GG	AA	AA	AA	GG	AG	GG	AG	GG	GG	GG	GG	AA	AA	AG	GG	AA	GG	GG
4583640|F|0-66:A>C-66:A>C	A/C	8 dna:chromosome chromosome:AGPv4:8:1:181122637:1 REF	162946471	NA	NA	NA	NA	NA	NA	NA	AA	AA	AA	AA	AA	AA	AA	AA	AA	AA	AA	CC	AA	AA	AA	AA	AA	AA	AA	AC	AA	AA	AA	AA	AA	AA	AA	AA	AA	AA
2391978|F|0-66:C>A-66:C>A	C/A	2 dna:chromosome chromosome:AGPv4:2:1:244442276:1 REF	192761048	NA	NA	NA	NA	NA	NA	NA	AA	CC	CC	CC	AA	CC	CC	CC	AA	CA	CC	CC	AA	CC	CC	CC	CC	CC	CC	AA	CC	CC	CC	CC	CC	CC	CC	CC	CC	CC
4771159|F|0-66:G>A-66:G>A	G/A	6 dna:chromosome chromosome:AGPv4:6:1:174033170:1 REF	60330024	NA	NA	NA	NA	NA	NA	NA	AA	GG	GG	GA	AA	GG	GA	AA	AA	AA	GA	AA	AA	AA	GG	GA	GG	GG	GG	GA	GG	AA	GA	GG	GG	GG	GG	AA	GG	GG
4773396|F|0-66:A>G-66:A>G	A/G	9 dna:chromosome chromosome:AGPv4:9:1:159769782:1 REF	98198252	NA	NA	NA	NA	NA	NA	NA	AA	AA	AA	AG	AA	AG	AA	AA	AA	AG	AA	AA	GG	AA	GG	AA	AA	AA	AA	AA	AA	AA	AG	AA	GG	AG	AA	GG	AA	AA
9667499|F|0-66:G>A-66:G>A	G/A	7 dna:chromosome chromosome:AGPv4:7:1:182381542:1 REF	35452866	NA	NA	NA	NA	NA	NA	NA	GG	GG	GG	GG	GG	GG	GG	GG	GG	GG	GG	GG	GG	GG	GG	GG	GG	GG	GG	GG	GG	GG	GG	GG	GG	GG	GG	GG	GG	GG
4776891|F|0-66:C>G-66:C>G	C/G	3 dna:chromosome chromosome:AGPv4:3:1:235667834:1 REF	212600598	NA	NA	NA	NA	NA	NA	NA	CC	CC	GG	CG	CC	CG	CC	CG	CC	CC	CG	CC	CC	CC	CC	CG	CG	GG	CC	CC	GG	CC	CC	CC	CC	GG	CC	CC	GG	CC
2404536|F|0-66:C>T-66:C>T	C/T	2 dna:chromosome chromosome:AGPv4:2:1:244442276:1 REF	10783583	NA	NA	NA	NA	NA	NA	NA	CC	CC	CC	CC	CC	CC	CC	CC	CC	CC	CC	CC	CC	CC	TT	CC	CC	CC	CC	TT	CC	CC	CC	CC	CC	CT	CC	TT	CC	CC
2497594|F|0-66:G>A-66:G>A	G/A	1 dna:chromosome chromosome:AGPv4:1:1:307041717:1 REF	8489793	NA	NA	NA	NA	NA	NA	NA	GG	GG	GG	GA	GG	GG	GG	GG	GG	GG	GG	GG	GG	GG	GG	GG	GG	GG	AA	AA	GG	GG	GG	GG	GG	GG	GG	GG	GG	GG
9708713|F|0-66:T>C-66:T>C	T/C	1 dna:chromosome chromosome:AGPv4:1:1:307041717:1 REF	293849313	NA	NA	NA	NA	NA	NA	NA	TT	TT	TT	TT	TT	TT	TT	TT	TT	TT	TT	TT	TT	TT	TT	TT	TT	TT	TT	TC	TT	TT	TT	TT	TT	TT	TT	TT	TT	TT
100051086|F|0-66:A>C-66:A>C	A/C	4 dna:chromosome chromosome:AGPv4:4:1:246994605:1 REF	50011004	NA	NA	NA	NA	NA	NA	NA	AA	AA	AA	AA	AA	AA	AA	AA	AA	AA	AA	AA	AA	AA	AA	AA	AA	AA	AA	AA	AA	AA	AA	AA	AA	AA	AA	AA	AA	AA
4576750|F|0-66:A>G-66:A>G	A/G	2 dna:chromosome chromosome:AGPv4:2:1:244442276:1 REF	35531493	NA	NA	NA	NA	NA	NA	NA	AA	AA	AA	AA	AA	AA	AA	AA	AA	AA	AA	AA	AA	AA	AA	AA	AA	AA	AA	AA	AA	AA	AA	GG	AA	AA	AA	AA	AA	AA
4593556|F|0-66:G>C-66:G>C	G/C	6 dna:chromosome chromosome:AGPv4:6:1:174033170:1 REF	79803560	NA	NA	NA	NA	NA	NA	NA	CC	CC	CC	GG	CC	GG	GC	GG	CC	CC	GG	GG	CC	CC	GG	GC	GC	CC	GG	GG	CC	GG	GC	CC	GG	GC	GC	GG	CC	GG
9667522|F|0-66:C>T-66:C>T	C/T	4 dna:chromosome chromosome:AGPv4:4:1:246994605:1 REF	214213241	NA	NA	NA	NA	NA	NA	NA	CC	CC	TT	CC	CC	CC	CT	CC	CC	CC	CT	TT	CC	CC	CC	CT	CC	TT	CC	CC	CC	CC	CT	CC	CC	CC	TT	CC	TT	TT
4585020|F|0-66:C>T-66:C>T	C/T	4 dna:chromosome chromosome:AGPv4:4:1:246994605:1 REF	129477621	NA	NA	NA	NA	NA	NA	NA	TT	TT	CC	CT	TT	CT	CC	CC	TT	TT	CC	CC	TT	TT	TT	CC	CC	CC	CC	CC	CC	CC	CC	TT	TT	CT	CC	TT	CC	CC
7048746|F|0-65:G>A-65:G>A	G/A	1 dna:chromosome chromosome:AGPv4:1:1:307041717:1 REF	260621381	NA	NA	NA	NA	NA	NA	NA	GG	GG	AA	GA	GG	GG	GA	AA	GG	GG	GG	GG	GG	GG	GG	GA	GG	GG	GG	GG	GG	GG	GG	GG	GG	GG	GG	AA	AA	GG
7057018|F|0-65:C>G-65:C>G	C/G	4 dna:chromosome chromosome:AGPv4:4:1:246994605:1 REF	227982473	NA	NA	NA	NA	NA	NA	NA	CC	CC	CC	CC	CC	CC	CC	CC	CC	CC	CC	CC	CC	CC	CC	CC	CC	CC	CC	CC	CC	CC	CC	CC	CC	CC	CC	CC	CC	CC
4774902|F|0-65:A>G-65:A>G	A/G	1 dna:chromosome chromosome:AGPv4:1:1:307041717:1 REF	169601760	NA	NA	NA	NA	NA	NA	NA	AA	AA	AA	AA	AA	AA	AA	AA	AA	AA	AA	AA	AA	AA	AA	AA	AA	AA	AA	AA	AG	AA	AA	AA	AA	AA	AA	AA	AA	AA
2490373|F|0-65:A>G-65:A>G	A/G	3 dna:chromosome chromosome:AGPv4:3:1:235667834:1 REF	6252075	NA	NA	NA	NA	NA	NA	NA	AA	AG	GG	AA	AA	AA	AG	AA	AA	AA	GG	GG	AA	AA	AA	GG	AG	AA	AA	AA	GG	GG	AG	AA	AA	AG	AA	GG	GG	AA
4774080|F|0-65:C>T-65:C>T	C/T	3 dna:chromosome chromosome:AGPv4:3:1:235667834:1 REF	110169350	NA	NA	NA	NA	NA	NA	NA	CC	CC	CC	CC	CC	CC	CC	CC	CC	CC	CC	CC	CC	CC	CC	CC	CC	CC	CC	CC	CC	CC	CC	CC	CC	CC	CC	CC	CC	CC
4773892|F|0-65:C>T-65:C>T	C/T	8 dna:chromosome chromosome:AGPv4:8:1:181122637:1 REF	178639570	NA	NA	NA	NA	NA	NA	NA	CC	TT	CC	CT	CC	CT	CC	CT	CC	CC	CT	CC	CC	CC	TT	CT	TT	TT	CC	CC	TT	TT	TT	TT	CC	TT	TT	TT	CC	CC
2430775|F|0-65:C>T-65:C>T	C/T	10 dna:chromosome chromosome:AGPv4:10:1:150982314:1 REF	15875916	NA	NA	NA	NA	NA	NA	NA	TT	CC	CC	TT	TT	CT	CT	TT	TT	TT	CT	CC	TT	TT	TT	TT	CT	TT	TT	CC	TT	CC	CT	TT	TT	TT	CC	TT	CC	TT
9679538|F|0-65:T>C-65:T>C	T/C	10 dna:chromosome chromosome:AGPv4:10:1:150982314:1 REF	77701643	NA	NA	NA	NA	NA	NA	NA	CC	CC	CC	CC	TC	CC	CC	CC	CC	TT	CC	CC	TT	TT	CC	CC	CC	CC	CC	CC	CC	CC	CC	CC	CC	CC	CC	CC	CC	CC
4583819|F|0-65:G>C-65:G>C	G/C	4 dna:chromosome chromosome:AGPv4:4:1:246994605:1 REF	183370925	NA	NA	NA	NA	NA	NA	NA	GG	CC	GG	GG	GG	GG	GC	GG	GG	GG	GG	GG	GG	GG	CC	GG	GG	GG	GG	GG	GG	GG	GC	GG	GG	GC	GG	GG	GG	GG
100022837|F|0-65:G>T-65:G>T	G/T	6 dna:chromosome chromosome:AGPv4:6:1:174033170:1 REF	163541649	NA	NA	NA	NA	NA	NA	NA	GG	GG	GG	GG	GG	GG	GG	GG	GG	GG	GG	GG	GG	GG	GG	GG	GG	GG	GG	GT	GG	GG	GG	GG	GG	GG	GG	GG	GG	GG
4764165|F|0-65:T>G-65:T>G	T/G	2 dna:chromosome chromosome:AGPv4:2:1:244442276:1 REF	51510940	NA	NA	NA	NA	NA	NA	NA	GG	GG	TT	TT	GG	TT	TT	TT	GG	TG	TT	TT	GG	TT	GG	TT	TT	TT	TT	TT	TT	TT	TT	TT	TT	TG	TT	GG	TT	TT
7049313|F|0-65:T>C-65:T>C	T/C	3 dna:chromosome chromosome:AGPv4:3:1:235667834:1 REF	231818548	NA	NA	NA	NA	NA	NA	NA	TC	TC	TC	TC	TC	TC	TC	TC	TC	TC	TC	TC	TC	TC	CC	TC	TC	TC	CC	TC	TC	TC	TC	CC	TC	TC	CC	CC	TC	TC
4583026|F|0-65:G>A-65:G>A	G/A	7 dna:chromosome chromosome:AGPv4:7:1:182381542:1 REF	9656310	NA	NA	NA	NA	NA	NA	NA	GG	GG	GG	GG	GG	GG	GG	GG	GG	GG	GG	GG	GG	GG	GG	GG	GG	GG	GG	GG	GG	GG	GG	GG	GG	GG	GG	GG	GG	GG
2408193|F|0-65:T>A-65:T>A	T/A	1 dna:chromosome chromosome:AGPv4:1:1:307041717:1 REF	257637940	NA	NA	NA	NA	NA	NA	NA	AA	TT	TT	TT	AA	TT	TA	TT	AA	AA	TT	TT	AA	AA	TT	TT	TT	TT	TT	TT	TT	TT	TT	TT	TT	TT	TT	AA	TT	TT
4773740|F|0-65:T>C-65:T>C	T/C	7 dna:chromosome chromosome:AGPv4:7:1:182381542:1 REF	153021305	NA	NA	NA	NA	NA	NA	NA	TT	TT	TT	TT	TT	TT	TT	TT	TT	TT	TT	TT	TT	TT	TT	TT	TT	TT	TT	TT	TT	TT	TT	TT	TT	TT	TT	TT	TT	TT
2430283|F|0-65:C>G-65:C>G	C/G	3 dna:chromosome chromosome:AGPv4:3:1:235667834:1 REF	82428758	NA	NA	NA	NA	NA	NA	NA	CC	CC	CC	CC	CC	CC	CC	CC	CC	CC	CC	CC	CC	CC	GG	CC	CC	CC	CC	CC	CC	CC	CC	CC	CC	CG	CC	CC	CC	CC
9680995|F|0-65:G>A-65:G>A	G/A	6 dna:chromosome chromosome:AGPv4:6:1:174033170:1 REF	75126707	NA	NA	NA	NA	NA	NA	NA	AA	AA	AA	AA	AA	AA	AA	AA	AA	AA	AA	AA	AA	AA	AA	AA	AA	AA	AA	AA	AA	AA	AA	AA	AA	AA	AA	GG	AA	AA
4582881|F|0-65:A>G-65:A>G	A/G	5 dna:chromosome chromosome:AGPv4:5:1:223902240:1 REF	17292889	NA	NA	NA	NA	NA	NA	NA	AA	AA	AA	AA	AA	AA	AA	AA	AA	AA	AA	AA	AA	AA	AA	AA	AA	AA	AA	AA	AA	AA	AA	AA	AA	AA	AA	AA	AA	AA
2395737|F|0-65:T>C-65:T>C	T/C	9 dna:chromosome chromosome:AGPv4:9:1:159769782:1 REF	46369189	NA	NA	NA	NA	NA	NA	NA	TT	TT	TT	TT	TT	TT	TC	TT	TT	TT	TT	TT	TT	TT	TT	TT	TT	TT	TT	TC	TT	TT	TT	TT	TT	TT	TT	TT	TT	TT
100027437|F|0-65:G>A-65:G>A	G/A	8 dna:chromosome chromosome:AGPv4:8:1:181122637:1 REF	173535816	NA	NA	NA	NA	NA	NA	NA	AA	AA	AA	AA	AA	AA	AA	AA	AA	AA	AA	AA	AA	AA	AA	AA	AA	AA	AA	AA	AA	AA	AA	AA	AA	AA	AA	AA	AA	AA
4772877|F|0-65:A>G-65:A>G	A/G	8 dna:chromosome chromosome:AGPv4:8:1:181122637:1 REF	173914741	NA	NA	NA	NA	NA	NA	NA	AA	AA	AA	AA	AA	AG	AG	AG	AA	AA	AG	GG	AA	AA	AA	GG	AG	AG	AA	AA	GG	GG	GG	AA	AA	AG	GG	AA	AA	AA
9681391|F|0-65:C>T-65:C>T	C/T	6 dna:chromosome chromosome:AGPv4:6:1:174033170:1 REF	167867609	NA	NA	NA	NA	NA	NA	NA	CC	CC	CC	CC	CC	CC	CC	CC	CC	CC	CC	CC	CC	CC	CC	CC	CC	CC	CC	CC	CC	CC	CC	CC	CC	CC	CC	CC	CC	CC
4589762|F|0-65:C>A-65:C>A	C/A	10 dna:chromosome chromosome:AGPv4:10:1:150982314:1 REF	89409425	NA	NA	NA	NA	NA	NA	NA	CC	CC	CC	CC	CC	CC	CC	CC	CC	CC	CC	CC	CC	CC	CC	CC	CC	CC	CC	CC	CC	CC	CC	CC	CC	CC	CC	CC	CC	CC
4772458|F|0-65:A>C-65:A>C	A/C	3 dna:chromosome chromosome:AGPv4:3:1:235667834:1 REF	218707529	NA	NA	NA	NA	NA	NA	NA	AA	CC	CC	AA	AA	AA	AC	AA	AA	AA	AC	AA	AA	AA	AA	AC	CC	CC	AA	AA	CC	CC	AA	AA	AA	CC	CC	AA	CC	AA
2376067|F|0-65:A>G-65:A>G	A/G	1 dna:chromosome chromosome:AGPv4:1:1:307041717:1 REF	103202654	NA	NA	NA	NA	NA	NA	NA	AA	GG	GG	AG	AA	AG	AA	AG	AA	AA	AA	AG	AA	AA	AA	AG	AA	AA	AA	AA	AA	AA	AG	AA	GG	AA	GG	AA	GG	AA
2598217|F|0-65:T>C-65:T>C	T/C	1 dna:chromosome chromosome:AGPv4:1:1:307041717:1 REF	151470585	NA	NA	NA	NA	NA	NA	NA	TT	TT	TT	TT	TT	CC	TT	TT	TT	TT	TT	TT	TT	TT	TT	TT	TT	TT	TT	TT	TT	TT	TT	TT	CC	TT	TT	TT	TT	TT
2591155|F|0-65:G>T-65:G>T	G/T	6 dna:chromosome chromosome:AGPv4:6:1:174033170:1 REF	63766732	NA	NA	NA	NA	NA	NA	NA	GG	GG	GG	GG	GG	GG	GG	GG	GG	GG	GG	GG	GG	GG	GG	GG	GG	GG	GG	GG	GG	GG	GG	GG	GG	GG	GG	GG	GG	GG
9693539|F|0-65:G>A-65:G>A	G/A	5 dna:chromosome chromosome:AGPv4:5:1:223902240:1 REF	180248169	NA	NA	NA	NA	NA	NA	NA	GG	GG	GG	GG	GG	GG	GG	GG	GG	GG	GG	GG	GG	GG	GG	GG	GG	GG	GG	GG	GG	GG	GG	GG	GG	GG	GG	GG	GG	GG
4582099|F|0-65:A>G-65:A>G	A/G	4 dna:chromosome chromosome:AGPv4:4:1:246994605:1 REF	173507568	NA	NA	NA	NA	NA	NA	NA	AA	AA	AA	AA	AA	AA	AA	AA	AA	AA	AA	AA	AA	AA	AA	AA	AA	AA	AA	AA	AA	AA	AA	AA	AA	AA	AA	AA	AA	AA
4576241|F|0-65:C>A-65:C>A	C/A	5 dna:chromosome chromosome:AGPv4:5:1:223902240:1 REF	185085030	NA	NA	NA	NA	NA	NA	NA	AA	CC	AA	CA	AA	CC	CA	AA	AA	AA	CA	AA	AA	AA	AA	CA	CC	AA	AA	AA	CA	AA	AA	CC	CC	AA	AA	CC	AA	AA
2535774|F|0-65:A>G-65:A>G	A/G	3 dna:chromosome chromosome:AGPv4:3:1:235667834:1 REF	214387284	NA	NA	NA	NA	NA	NA	NA	GG	GG	AA	AG	GG	AG	AG	AG	GG	GG	AG	GG	GG	GG	AA	AA	AG	AA	AA	AA	AA	GG	GG	AA	AA	AA	AA	AA	AA	GG
4771083|F|0-64:G>A-64:G>A	G/A	3 dna:chromosome chromosome:AGPv4:3:1:235667834:1 REF	168478428	NA	NA	NA	NA	NA	NA	NA	GG	GG	GG	GG	GG	GA	GG	GG	GG	GG	GG	GG	GG	GG	GG	GG	GA	GG	GG	GG	GG	AA	GG	GG	GG	GG	GG	GG	GG	AA
2385427|F|0-64:C>G-64:C>G	C/G	2 dna:chromosome chromosome:AGPv4:2:1:244442276:1 REF	217127789	NA	NA	NA	NA	NA	NA	NA	GG	CC	CC	CC	GG	CC	CC	CC	GG	GG	CC	CC	GG	GG	CC	CC	CC	CC	CC	CC	CC	CC	CC	CC	CC	CC	CC	CC	CC	CC
2452682|F|0-64:C>A-64:C>A	C/A	7 dna:chromosome chromosome:AGPv4:7:1:182381542:1 REF	165317788	NA	NA	NA	NA	NA	NA	NA	CC	CC	AA	CA	CC	CA	CA	CA	CC	CC	CA	CC	CC	CC	CC	CC	CA	CC	AA	CC	CC	AA	AA	CC	CC	CA	CC	CC	AA	CC
2437049|F|0-64:C>T-64:C>T	C/T	7 dna:chromosome chromosome:AGPv4:7:1:182381542:1 REF	121240670	NA	NA	NA	NA	NA	NA	NA	CC	CC	CC	CC	CC	CT	CC	CC	CC	CC	CC	CC	CC	CC	CC	CC	CC	CC	CC	CC	CC	CC	CC	CC	CC	CC	CC	CC	CC	CC
9679509|F|0-64:T>A-64:T>A	T/A	5 dna:chromosome chromosome:AGPv4:5:1:223902240:1 REF	66023984	NA	NA	NA	NA	NA	NA	NA	TT	TT	AA	TT	TT	TT	TT	TT	TT	TT	TT	AA	TT	TT	TT	TA	TT	TT	TT	TT	TT	TT	TT	TT	TT	TT	AA	TT	AA	TT
4587398|F|0-64:G>C-64:G>C	G/C	7 dna:chromosome chromosome:AGPv4:7:1:182381542:1 REF	150249468	NA	NA	NA	NA	NA	NA	NA	GG	GG	GG	GG	GG	GG	GC	GG	GG	GG	GG	GG	GG	GG	GC	GG	GG	GG	GG	GG	GG	GG	GG	GG	GG	GC	GG	GG	GG	GG
4772206|F|0-64:G>C-64:G>C	G/C	6 dna:chromosome chromosome:AGPv4:6:1:174033170:1 REF	93095112	NA	NA	NA	NA	NA	NA	NA	CC	GG	GG	GC	CC	GC	GC	GG	CC	CC	GG	GG	CC	CC	GG	GG	GG	GG	CC	GG	GG	GG	GC	GG	CC	GG	GG	GG	GG	GG
4592578|F|0-64:A>C-64:A>C	A/C	5 dna:chromosome chromosome:AGPv4:5:1:223902240:1 REF	78673194	NA	NA	NA	NA	NA	NA	NA	AA	AA	AA	AA	AA	AA	AA	AA	AA	AA	AA	AA	AA	AA	AA	AA	AA	AA	AA	AA	AA	AA	AA	AA	AA	AA	AA	AA	AA	AA
100023227|F|0-64:C>T-64:C>T	C/T	6 dna:chromosome chromosome:AGPv4:6:1:174033170:1 REF	153244929	NA	NA	NA	NA	NA	NA	NA	CC	CC	CC	CC	CC	CC	CC	CC	CC	CC	CC	CC	CC	CC	CC	CC	CC	CC	CC	CC	CC	CC	CC	CC	CC	CC	CC	CC	CC	CC
2567263|F|0-64:G>A-64:G>A	G/A	5 dna:chromosome chromosome:AGPv4:5:1:223902240:1 REF	53028048	NA	NA	NA	NA	NA	NA	NA	AA	GG	GG	GG	AA	GG	GG	GG	AA	GG	GG	GG	GG	GG	GG	GG	GG	GG	GG	GG	GG	GG	GG	GG	GG	GG	GG	GG	GG	GG
2437656|F|0-64:C>A-64:C>A	C/A	1 dna:chromosome chromosome:AGPv4:1:1:307041717:1 REF	284172650	NA	NA	NA	NA	NA	NA	NA	CC	CC	CC	CA	CC	CC	CA	CC	CC	CC	CC	CC	CC	CC	CA	CC	CC	CC	CC	CA	CC	CC	CA	CA	CC	CC	CC	CC	CC	CC
9705811|F|0-64:T>C-64:T>C	T/C	1 dna:chromosome chromosome:AGPv4:1:1:307041717:1 REF	266749479	NA	NA	NA	NA	NA	NA	NA	TT	TT	TT	TT	TT	TT	TT	TT	TT	TT	TT	TT	TT	TT	TT	TT	TT	TT	TT	TT	TT	TT	TT	TT	TT	TT	TT	TT	TT	TT
4582290|F|0-64:G>A-64:G>A	G/A	5 dna:chromosome chromosome:AGPv4:5:1:223902240:1 REF	179458693	NA	NA	NA	NA	NA	NA	NA	AA	GG	GG	GG	AA	GG	GA	GG	AA	AA	GG	GG	AA	AA	GG	GG	GG	GG	GG	GG	GG	GG	GG	GG	GG	GG	GG	GG	GG	GG
2426507|F|0-64:C>T-64:C>T	C/T	3 dna:chromosome chromosome:AGPv4:3:1:235667834:1 REF	3463760	NA	NA	NA	NA	NA	NA	NA	TT	TT	CC	CT	TT	CC	CT	CC	TT	TT	CT	CC	TT	TT	TT	CC	CC	CC	CC	CC	CC	CC	CC	CC	CC	CT	CC	CC	CC	CC
4580082|F|0-64:C>T-64:C>T	C/T	7 dna:chromosome chromosome:AGPv4:7:1:182381542:1 REF	155405690	NA	NA	NA	NA	NA	NA	NA	CC	CC	CC	CC	CC	CC	CC	CC	CC	CC	CC	CC	CC	CC	CC	CC	CC	CC	CC	CC	CC	CC	CC	CC	CC	CC	CC	CC	CC	CC
2509290|F|0-64:C>T-64:C>T	C/T	5 dna:chromosome chromosome:AGPv4:5:1:223902240:1 REF	207300298	NA	NA	NA	NA	NA	NA	NA	CC	CC	CC	CC	CC	CC	CC	CC	CC	CC	CC	CC	CC	CC	CC	CC	CC	CC	CC	CC	CC	CC	CC	CC	CC	CC	CC	CC	CC	CC
9706154|F|0-64:G>A-64:G>A	G/A	2 dna:chromosome chromosome:AGPv4:2:1:244442276:1 REF	217285126	NA	NA	NA	NA	NA	NA	NA	GG	GG	AA	GA	GG	AA	GA	AA	GG	GG	AA	AA	GG	GG	AA	AA	GA	GG	AA	AA	AA	GG	GA	AA	AA	AA	GA	AA	AA	GG
2571814|F|0-64:G>T-64:G>T	G/T	4 dna:chromosome chromosome:AGPv4:4:1:246994605:1 REF	243906009	NA	NA	NA	NA	NA	NA	NA	GG	GG	GG	GG	GG	GG	GG	GG	GG	GG	GG	GG	GG	GG	GG	GG	GG	GG	GG	GG	GG	GG	GG	GG	GG	GG	GG	GG	GG	GG
4768197|F|0-64:C>A-64:C>A	C/A	7 dna:chromosome chromosome:AGPv4:7:1:182381542:1 REF	158567775	NA	NA	NA	NA	NA	NA	NA	CC	CC	CC	CC	CC	CA	CA	CC	CC	CC	CA	AA	CC	CC	CC	AA	AA	AA	CC	CC	AA	CC	CC	CC	AA	CC	AA	AA	CC	CC
2445636|F|0-64:G>A-64:G>A	G/A	8 dna:chromosome chromosome:AGPv4:8:1:181122637:1 REF	170123232	NA	NA	NA	NA	NA	NA	NA	GG	GG	GG	GG	GG	GG	GG	GG	GG	GG	GA	GG	GG	GG	GG	GG	GA	GA	GG	GG	GG	AA	GG	GG	GG	GA	GG	GG	GG	GG
9668202|F|0-64:G>A-64:G>A	G/A	3 dna:chromosome chromosome:AGPv4:3:1:235667834:1 REF	221430311	NA	NA	NA	NA	NA	NA	NA	GG	GG	GG	GG	GG	GG	GG	GG	GG	GG	GG	GG	GG	GG	AA	GG	GG	GG	GG	GG	GG	GG	GG	GG	GG	GG	GG	GG	GG	GG
4575813|F|0-64:G>A-64:G>A	G/A	2 dna:chromosome chromosome:AGPv4:2:1:244442276:1 REF	222140136	NA	NA	NA	NA	NA	NA	NA	GG	GG	GG	GG	GG	GG	GG	GG	GG	GG	GG	GG	GG	GG	GG	GG	GG	GG	GG	GG	GG	GG	GG	GG	GG	GG	GG	GG	GG	GG
2530335|F|0-64:G>T-64:G>T	G/T	5 dna:chromosome chromosome:AGPv4:5:1:223902240:1 REF	174156726	NA	NA	NA	NA	NA	NA	NA	GG	GG	GG	GG	GG	GT	GG	GG	GG	GG	GG	GG	GG	GG	GG	GG	GG	GG	GG	GG	GG	GG	GG	GG	TT	GG	GG	GG	GG	GG
4581843|F|0-64:T>C-64:T>C	T/C	9 dna:chromosome chromosome:AGPv4:9:1:159769782:1 REF	106752398	NA	NA	NA	NA	NA	NA	NA	TT	TT	CC	TC	TT	TT	TT	CC	TT	TT	TT	TT	TT	TT	CC	TT	CC	TT	TT	TT	TT	CC	TC	CC	TT	TC	CC	TT	CC	CC
9705992|F|0-64:G>A-64:G>A	G/A	4 dna:chromosome chromosome:AGPv4:4:1:246994605:1 REF	199123922	NA	NA	NA	NA	NA	NA	NA	GG	GG	GG	GG	GG	GG	GG	GG	GG	GG	GG	GG	GG	GG	GG	GG	GG	GG	GG	GG	GG	GG	GG	GG	GG	GG	GG	GG	GG	GG
9664974|F|0-64:G>A-64:G>A	G/A	8 dna:chromosome chromosome:AGPv4:8:1:181122637:1 REF	42544612	NA	NA	NA	NA	NA	NA	NA	GG	GG	GG	GA	GG	GG	GA	GA	GG	GG	GG	GG	GG	GG	GG	GA	GG	GG	GG	GG	GA	GG	GG	GG	GG	GG	GG	GG	GG	GG
2435664|F|0-64:G>A-64:G>A	G/A	5 dna:chromosome chromosome:AGPv4:5:1:223902240:1 REF	55871350	NA	NA	NA	NA	NA	NA	NA	GG	GG	GG	GG	GG	GG	GG	GG	GG	GG	GG	GG	GG	GG	GG	GG	GG	GG	GG	GG	GG	GG	GG	GG	GG	GG	GG	GG	GG	GG
100050725|F|0-64:C>T-64:C>T	C/T	5 dna:chromosome chromosome:AGPv4:5:1:223902240:1 REF	8864172	NA	NA	NA	NA	NA	NA	NA	TT	CC	CC	CT	CT	CC	CC	CC	TT	CC	CC	CC	TT	CC	CC	CC	CC	CC	CC	CT	CC	CC	CC	CC	CC	CC	CC	TT	CC	CC
7048259|F|0-64:A>G-64:A>G	A/G	9 dna:chromosome chromosome:AGPv4:9:1:159769782:1 REF	122113655	NA	NA	NA	NA	NA	NA	NA	GG	GG	AA	AG	GG	AG	GG	AA	GG	GG	GG	GG	GG	GG	AG	GG	AA	GG	GG	GG	GG	AA	GG	GG	GG	GG	AG	AA	AA	GG
2400266|F|0-64:T>A-64:T>A	T/A	2 dna:chromosome chromosome:AGPv4:2:1:244442276:1 REF	41362448	NA	NA	NA	NA	NA	NA	NA	TT	TT	TT	TT	TT	TT	TT	TT	TT	TT	TT	TT	TT	TT	TT	TT	TT	TT	TT	TT	TT	TT	TT	TT	TT	TT	TT	TT	TT	TT
100085563|F|0-64:A>C-64:A>C	A/C	4 dna:chromosome chromosome:AGPv4:4:1:246994605:1 REF	237654419	NA	NA	NA	NA	NA	NA	NA	AC	AA	AA	AA	AC	AA	AA	AA	AC	AC	AA	AA	AA	AC	AA	AA	AA	AA	AC	AA	AA	AA	AA	AA	AA	AA	AA	AA	AA	AA
2540197|F|0-64:G>C-64:G>C	G/C	6 dna:chromosome chromosome:AGPv4:6:1:174033170:1 REF	148931226	NA	NA	NA	NA	NA	NA	NA	CC	CC	GG	GC	GC	GC	GG	GG	CC	GC	GG	GG	GG	CC	GC	GG	GG	GG	GG	GG	GG	GG	GG	GG	CC	GG	GG	GG	GG	GG
2426781|F|0-63:G>C-63:G>C	G/C	5 dna:chromosome chromosome:AGPv4:5:1:223902240:1 REF	211350192	NA	NA	NA	NA	NA	NA	NA	GG	GG	GG	GG	GG	GG	GG	GG	GG	GG	GG	GG	GG	GG	GG	GG	GG	GG	GG	GG	GG	GG	GG	GG	GG	GG	GG	GG	GG	GG
4588502|F|0-63:G>T-63:G>T	G/T	2 dna:chromosome chromosome:AGPv4:2:1:244442276:1 REF	12653954	NA	NA	NA	NA	NA	NA	NA	GG	GG	GG	GG	GG	GG	GG	GG	GG	GG	GG	GG	GG	GG	GG	GG	GG	GG	GG	GG	GG	GG	GG	GG	GG	GG	GG	GG	GG	GG
4773640|F|0-63:T>A-63:T>A	T/A	8 dna:chromosome chromosome:AGPv4:8:1:181122637:1 REF	328928	NA	NA	NA	NA	NA	NA	NA	AA	AA	TT	TT	AA	TT	TA	TT	AA	AA	TT	AA	AA	AA	AA	AA	AA	TT	TT	TT	TA	TT	AA	TT	TT	TA	TT	TT	TT	TT
100023634|F|0-63:G>A-63:G>A	G/A	5 dna:chromosome chromosome:AGPv4:5:1:223902240:1 REF	198287256	NA	NA	NA	NA	NA	NA	NA	GG	GG	GG	GG	GG	GG	GG	GG	GG	GG	GG	GG	GG	GG	GG	GG	GG	GG	GG	GG	GG	GG	GG	GG	GG	GG	GG	GG	GG	GG
2595083|F|0-63:A>T-63:A>T	A/T	9 dna:chromosome chromosome:AGPv4:9:1:159769782:1 REF	45038570	NA	NA	NA	NA	NA	NA	NA	AA	AA	AA	AA	AA	AA	AA	AA	AA	AA	AA	AA	AA	AA	AA	AA	AA	AA	AA	AA	AA	AA	AA	TT	AA	AA	AA	AA	AA	AA
4585921|F|0-63:G>C-63:G>C	G/C	6 dna:chromosome chromosome:AGPv4:6:1:174033170:1 REF	114076613	NA	NA	NA	NA	NA	NA	NA	GG	GG	GG	GG	GG	GG	GG	GG	GG	GG	GG	GG	GG	GG	CC	GG	GG	GG	GG	GG	GG	GG	GG	GG	GG	GC	GG	GG	GG	GG
4777157|F|0-63:C>G-63:C>G	C/G	7 dna:chromosome chromosome:AGPv4:7:1:182381542:1 REF	125260133	NA	NA	NA	NA	NA	NA	NA	GG	CC	GG	GG	GG	GG	GG	GG	GG	CC	GG	GG	GG	CC	CC	GG	GG	GG	GG	GG	GG	GG	GG	GG	GG	CG	GG	GG	GG	GG
2387992|F|0-63:G>A-63:G>A	G/A	5 dna:chromosome chromosome:AGPv4:5:1:223902240:1 REF	12947268	NA	NA	NA	NA	NA	NA	NA	GG	GG	GG	GG	GG	GG	GG	GG	GG	GG	GG	GG	GG	GG	GG	GG	GG	GG	GG	GG	GG	GG	GG	GG	GG	GG	GG	GG	GG	GG
4771152|F|0-63:T>C-63:T>C	T/C	2 dna:chromosome chromosome:AGPv4:2:1:244442276:1 REF	216498637	NA	NA	NA	NA	NA	NA	NA	CC	CC	TT	TT	CC	TT	TT	TT	CC	CC	TT	TT	CC	CC	CC	TT	TT	TT	TT	TT	TT	TT	TT	TT	TT	TC	TT	TT	TT	TT
4772712|F|0-63:G>A-63:G>A	G/A	5 dna:chromosome chromosome:AGPv4:5:1:223902240:1 REF	174141346	NA	NA	NA	NA	NA	NA	NA	AA	GG	GG	GG	AA	AA	GA	GG	AA	AA	GG	GG	AA	AA	GA	GG	GG	GG	GG	AA	GG	GG	GG	GG	AA	GA	GG	AA	GG	GG
2451409|F|0-63:T>G-63:T>G	T/G	8 dna:chromosome chromosome:AGPv4:8:1:181122637:1 REF	130759343	NA	NA	NA	NA	NA	NA	NA	TT	TT	TT	TT	TT	TG	TT	TT	TT	TT	TT	TT	TT	TT	TT	TT	TT	TT	TT	TT	TT	TT	TT	TT	TT	TT	TT	TT	TT	TT
2387881|F|0-63:T>C-63:T>C	T/C	6 dna:chromosome chromosome:AGPv4:6:1:174033170:1 REF	119096925	NA	NA	NA	NA	NA	NA	NA	TT	CC	TT	TC	TT	TT	TC	CC	TT	TT	TT	CC	TT	TT	TT	TC	TT	TT	TT	TC	TT	TT	TT	CC	TT	TT	CC	CC	TT	TT
7057301|F|0-63:G>A-63:G>A	G/A	7 dna:chromosome chromosome:AGPv4:7:1:182381542:1 REF	114140148	NA	NA	NA	NA	NA	NA	NA	GG	GG	GG	GG	GG	GG	GG	GG	GG	GG	GG	GG	GG	GG	GG	GG	GG	GG	GG	GG	GG	GG	GG	GG	GG	GG	GG	GG	GG	GG
100026606|F|0-63:T>A-63:T>A	T/A	1 dna:chromosome chromosome:AGPv4:1:1:307041717:1 REF	224922137	NA	NA	NA	NA	NA	NA	NA	TT	TT	TT	TT	TT	TT	TT	TT	TT	TT	TT	TT	TT	TT	TT	TT	TT	TT	TT	TT	TT	TT	TT	TT	TT	TT	TT	TT	TT	TT
9699311|F|0-63:A>G-63:A>G	A/G	6 dna:chromosome chromosome:AGPv4:6:1:174033170:1 REF	139629585	NA	NA	NA	NA	NA	NA	NA	AA	AA	AA	AA	AA	AA	AA	AA	AA	AA	AA	AA	AA	AA	AA	AA	AA	AA	AA	AA	AA	AA	AA	AA	AA	AA	AA	AA	AA	AA
4770475|F|0-63:G>A-63:G>A	G/A	1 dna:chromosome chromosome:AGPv4:1:1:307041717:1 REF	269398762	NA	NA	NA	NA	NA	NA	NA	GG	AA	GG	GA	GG	GG	GA	GG	GG	GG	GG	GG	GG	GG	AA	GG	GG	AA	GG	GG	GG	GG	AA	GG	GG	GA	GG	GG	GG	GG
2405614|F|0-63:C>T-63:C>T	C/T	4 dna:chromosome chromosome:AGPv4:4:1:246994605:1 REF	27756326	NA	NA	NA	NA	NA	NA	NA	CC	CC	CC	CT	CC	CC	CC	CC	CC	CT	CC	CC	CC	TT	CT	CC	CC	CC	CC	CC	CC	CC	CC	CC	CC	CT	CC	CC	CC	CC
2379504|F|0-63:A>C-63:A>C	A/C	5 dna:chromosome chromosome:AGPv4:5:1:223902240:1 REF	183329972	NA	NA	NA	NA	NA	NA	NA	AA	AA	AA	AC	AA	AA	AA	AA	AA	AA	AA	AA	AA	AA	AC	AA	AA	AA	AA	AA	AA	AA	AA	AA	AA	AC	AA	AA	AA	AA
4584315|F|0-63:A>C-63:A>C	A/C	8 dna:chromosome chromosome:AGPv4:8:1:181122637:1 REF	21787833	NA	NA	NA	NA	NA	NA	NA	AA	AA	AA	AA	AA	AA	AA	AA	AA	AA	AA	AA	AA	AA	AA	AA	AA	AA	AA	AA	AA	AA	AA	AA	AA	AA	AA	AA	AA	AA
4768670|F|0-63:A>T-63:A>T	A/T	5 dna:chromosome chromosome:AGPv4:5:1:223902240:1 REF	101970291	NA	NA	NA	NA	NA	NA	NA	AA	AA	TT	AA	AA	AA	AA	AA	AA	AA	AA	AT	AA	AA	AA	TT	AA	AA	AA	AA	AA	AA	AA	AA	AA	AA	AA	AA	TT	AA
4773036|F|0-63:A>G-63:A>G	A/G	1 dna:chromosome chromosome:AGPv4:1:1:307041717:1 REF	9601124	NA	NA	NA	NA	NA	NA	NA	GG	AA	AA	AG	GG	AG	AA	AA	GG	GG	AG	AA	GG	GG	GG	AA	AG	GG	AA	AA	AA	GG	AA	AA	GG	GG	AA	AA	AA	AA
4593199|F|0-63:A>G-63:A>G	A/G	7 dna:chromosome chromosome:AGPv4:7:1:182381542:1 REF	2063806	NA	NA	NA	NA	NA	NA	NA	AA	AA	AA	AA	AA	AG	AG	AA	AA	AA	AA	AA	AA	AA	AA	AA	AG	AA	AA	AA	AA	AG	AA	AA	AA	AG	AA	AA	AA	AA
4774858|F|0-63:A>G-63:A>G	A/G	7 dna:chromosome chromosome:AGPv4:7:1:182381542:1 REF	173084465	NA	NA	NA	NA	NA	NA	NA	GG	AA	AG	AA	GG	GG	AA	GG	GG	AG	AG	GG	GG	AA	GG	GG	GG	GG	GG	AG	GG	GG	AA	AA	GG	GG	GG	AA	AA	GG
100052561|F|0-63:T>C-63:T>C	T/C	1 dna:chromosome chromosome:AGPv4:1:1:307041717:1 REF	306166750	NA	NA	NA	NA	NA	NA	NA	TT	TT	TT	TT	TT	TT	TT	TT	TT	TT	TT	TT	TT	TT	TT	TT	TT	TT	TT	TT	TT	TT	TT	TT	TT	TT	TT	TT	TT	TT
4592261|F|0-63:C>T-63:C>T	C/T	5 dna:chromosome chromosome:AGPv4:5:1:223902240:1 REF	193768210	NA	NA	NA	NA	NA	NA	NA	CC	CC	CC	CC	CC	CC	CC	CC	CC	CC	CC	CC	CC	CC	CC	CC	CC	CC	CC	CC	CC	CC	CC	CC	CC	CC	CC	CC	CC	CC
7048141|F|0-63:A>G-63:A>G	A/G	1 dna:chromosome chromosome:AGPv4:1:1:307041717:1 REF	57822244	NA	NA	NA	NA	NA	NA	NA	GG	GG	GG	GG	GG	GG	GG	GG	GG	GG	GG	GG	GG	GG	GG	GG	GG	GG	GG	GG	GG	GG	GG	GG	GG	GG	GG	GG	GG	GG
4578174|F|0-63:C>T-63:C>T	C/T	4 dna:chromosome chromosome:AGPv4:4:1:246994605:1 REF	49702760	NA	NA	NA	NA	NA	NA	NA	CC	CC	CC	CC	CT	CC	CC	CC	CC	CT	CC	CC	CC	TT	CC	CC	CC	CC	CC	CC	CC	CC	CC	CC	CC	CC	CC	CC	CC	CC
2492483|F|0-63:G>A-63:G>A	G/A	10 dna:chromosome chromosome:AGPv4:10:1:150982314:1 REF	129061652	NA	NA	NA	NA	NA	NA	NA	GG	GG	AA	GA	GG	GG	AA	AA	GG	GG	AA	AA	GG	GG	GG	AA	AA	AA	GA	GG	AA	AA	GA	AA	GG	GG	AA	AA	AA	AA
4776622|F|0-63:G>A-63:G>A	G/A	1 dna:chromosome chromosome:AGPv4:1:1:307041717:1 REF	232486069	NA	NA	NA	NA	NA	NA	NA	AA	GG	GG	GA	AA	GG	GG	GG	AA	GA	GG	GG	GG	AA	GG	GG	GG	GG	GG	GG	GG	GG	GA	GG	GG	GG	GG	AA	GG	GG
7059170|F|0-62:A>G-62:A>G	A/G	4 dna:chromosome chromosome:AGPv4:4:1:246994605:1 REF	201407582	NA	NA	NA	NA	NA	NA	NA	AA	AA	AA	AA	AA	AA	AA	AA	AA	AA	AA	AA	AA	AA	AA	AA	AA	AA	AA	AA	AA	AA	AA	AA	AA	AA	AA	AA	AA	AA
4767720|F|0-62:C>T-62:C>T	C/T	9 dna:chromosome chromosome:AGPv4:9:1:159769782:1 REF	72381242	NA	NA	NA	NA	NA	NA	NA	CC	CC	CC	CC	CC	CT	CT	CC	CC	CC	TT	TT	CC	CC	CC	TT	CC	TT	CC	CC	TT	CC	CT	CC	CC	CT	CT	CC	CC	CC
4577828|F|0-62:T>C-62:T>C	T/C	2 dna:chromosome chromosome:AGPv4:2:1:244442276:1 REF	170432491	NA	NA	NA	NA	NA	NA	NA	TT	TT	TT	TT	TT	TT	TT	TT	TT	TT	TT	TT	TT	TT	TT	TT	TT	TT	TT	TT	TT	TT	TT	TT	TT	TT	TT	TT	TT	TT
4585350|F|0-62:A>G-62:A>G	A/G	4 dna:chromosome chromosome:AGPv4:4:1:246994605:1 REF	157084151	NA	NA	NA	NA	NA	NA	NA	AA	AA	AA	AA	AA	AA	AA	AA	AA	AA	AA	AA	AA	AA	AA	AA	AA	AA	AA	AA	AA	AA	AA	AA	AA	AA	AA	AA	AA	AA
9702185|F|0-62:T>C-62:T>C	T/C	2 dna:chromosome chromosome:AGPv4:2:1:244442276:1 REF	174664403	NA	NA	NA	NA	NA	NA	NA	CC	CC	CC	CC	CC	CC	CC	CC	CC	CC	CC	CC	CC	CC	CC	CC	CC	CC	CC	CC	CC	CC	CC	CC	CC	CC	CC	CC	CC	CC
2474555|F|0-62:A>C-62:A>C	A/C	3 dna:chromosome chromosome:AGPv4:3:1:235667834:1 REF	146848196	NA	NA	NA	NA	NA	NA	NA	CC	AA	CC	CC	CC	CC	AC	CC	CC	CC	CC	CC	CC	CC	CC	CC	CC	CC	AA	AA	CC	CC	CC	CC	CC	CC	CC	CC	CC	CC
4771488|F|0-62:T>C-62:T>C	T/C	8 dna:chromosome chromosome:AGPv4:8:1:181122637:1 REF	126973904	NA	NA	NA	NA	NA	NA	NA	TT	TT	TT	TT	TT	TT	TC	TT	TT	TT	TT	TT	TT	TT	TT	TT	TT	TT	TT	TT	TT	TT	TT	CC	TT	TT	TT	CC	TT	TT
2458763|F|0-62:G>A-62:G>A	G/A	8 dna:chromosome chromosome:AGPv4:8:1:181122637:1 REF	170327871	NA	NA	NA	NA	NA	NA	NA	GG	GG	GG	GG	GA	GA	GG	GG	GG	GG	GG	GG	GG	GG	GG	GG	GG	GG	AA	AA	GG	GG	GG	GG	GG	GG	GG	GG	GG	GG
2452095|F|0-62:A>G-62:A>G	A/G	7 dna:chromosome chromosome:AGPv4:7:1:182381542:1 REF	159419310	NA	NA	NA	NA	NA	NA	NA	AA	AA	AA	AA	AA	AA	AA	AA	AA	AA	AA	AA	AA	AA	AA	AA	AA	AA	AA	AA	AA	AA	AA	AA	AA	AA	AA	AA	AA	AA
2391762|F|0-62:A>C-62:A>C	A/C	3 dna:chromosome chromosome:AGPv4:3:1:235667834:1 REF	184738293	NA	NA	NA	NA	NA	NA	NA	AA	AA	AA	AA	AA	AC	AC	AA	AA	AA	AC	AA	AA	AA	AA	AA	AA	AC	AA	AA	AA	CC	CC	CC	CC	AC	AA	AA	AA	CC
9687795|F|0-62:A>G-62:A>G	A/G	10 dna:chromosome chromosome:AGPv4:10:1:150982314:1 REF	144235632	NA	NA	NA	NA	NA	NA	NA	GG	AA	AA	AA	AG	AA	AG	AA	GG	AG	AA	AA	AA	AA	AA	AA	AA	AA	AA	AA	AA	AA	AG	AA	AA	AA	AA	AA	AA	AA
4774025|F|0-62:C>G-62:C>G	C/G	2 dna:chromosome chromosome:AGPv4:2:1:244442276:1 REF	59227213	NA	NA	NA	NA	NA	NA	NA	CC	GG	GG	GG	CC	GG	GG	GG	CC	CG	GG	GG	CC	GG	GG	GG	GG	GG	GG	GG	GG	GG	GG	CC	GG	GG	GG	GG	GG	GG
2514133|F|0-62:C>T-62:C>T	C/T	4 dna:chromosome chromosome:AGPv4:4:1:246994605:1 REF	176746532	NA	NA	NA	NA	NA	NA	NA	CC	CC	CC	CC	CC	CC	CC	CC	CC	CC	CC	CC	CC	CC	CC	CC	CC	CC	CC	CC	CC	CC	CC	CC	CC	CC	CC	CC	CC	CC
9680110|F|0-62:C>G-62:C>G	C/G	7 dna:chromosome chromosome:AGPv4:7:1:182381542:1 REF	911569	NA	NA	NA	NA	NA	NA	NA	CC	CC	CC	CC	CC	CC	CC	CC	CC	CC	CC	CC	CC	CC	CC	CC	CC	CC	CC	CC	CC	CC	CC	CC	CC	CC	CC	CC	CC	CC
7051175|F|0-62:A>G-62:A>G	A/G	7 dna:chromosome chromosome:AGPv4:7:1:182381542:1 REF	141951217	NA	NA	NA	NA	NA	NA	NA	AA	AA	AA	AA	AA	AA	AA	AA	AA	AA	AA	AA	AA	AA	AA	AA	AA	AA	AA	AA	AA	AA	AA	AA	AA	AA	AA	AA	AA	AA
2452829|F|0-62:G>C-62:G>C	G/C	3 dna:chromosome chromosome:AGPv4:3:1:235667834:1 REF	1964023	NA	NA	NA	NA	NA	NA	NA	GG	GG	GG	GG	GG	GG	GG	GG	GG	GG	GG	GG	GG	GG	GG	GG	GG	GG	GG	GC	GG	GG	GG	GG	GG	GG	GG	GG	GG	GG
100025548|F|0-62:A>C-62:A>C	A/C	5 dna:chromosome chromosome:AGPv4:5:1:223902240:1 REF	87283332	NA	NA	NA	NA	NA	NA	NA	CC	CC	CC	CC	CC	CC	CC	CC	CC	CC	CC	CC	CC	CC	CC	CC	CC	CC	AA	CC	CC	CC	CC	CC	CC	CC	CC	CC	CC	CC
2443601|F|0-62:G>C-62:G>C	G/C	2 dna:chromosome chromosome:AGPv4:2:1:244442276:1 REF	20018314	NA	NA	NA	NA	NA	NA	NA	GG	GG	GG	GG	GG	GG	GG	GG	GG	GG	GG	GG	GG	GG	GG	GG	GG	GG	GG	GG	GG	GG	GG	GG	GG	GG	GG	GG	GG	GG
4775991|F|0-62:G>A-62:G>A	G/A	1 dna:chromosome chromosome:AGPv4:1:1:307041717:1 REF	139656677	NA	NA	NA	NA	NA	NA	NA	GG	GG	GG	GG	GG	GG	GG	GG	GG	GG	GG	GG	GG	GG	GG	GG	GG	GG	GG	GG	GG	GG	GG	GG	GG	GG	GG	GG	GG	GG
2394586|F|0-62:G>A-62:G>A	G/A	3 dna:chromosome chromosome:AGPv4:3:1:235667834:1 REF	105360531	NA	NA	NA	NA	NA	NA	NA	AA	GG	AA	GA	AA	GA	GA	AA	AA	AA	GA	GG	AA	AA	GG	GA	GA	GA	GG	GA	GG	GG	GG	AA	GG	GG	AA	AA	AA	GG
100026037|F|0-62:A>G-62:A>G	A/G	4 dna:chromosome chromosome:AGPv4:4:1:246994605:1 REF	190149480	NA	NA	NA	NA	NA	NA	NA	AA	AA	AA	AA	AA	AG	AA	AA	AA	AA	AA	AA	AA	AA	AA	AA	AA	AA	AA	AA	AA	AA	AA	AA	GG	AA	AA	AA	AA	AA
2426545|F|0-62:G>A-62:G>A	G/A	5 dna:chromosome chromosome:AGPv4:5:1:223902240:1 REF	43568300	NA	NA	NA	NA	NA	NA	NA	GG	GG	GG	GG	GG	GG	GA	GG	GG	GG	GA	GG	GG	GG	GG	GG	GG	GG	AA	GG	GG	GG	GG	GG	GG	GG	GG	GG	GG	GG
2606771|F|0-62:A>T-62:A>T	A/T	9 dna:chromosome chromosome:AGPv4:9:1:159769782:1 REF	13150588	NA	NA	NA	NA	NA	NA	NA	TT	AA	TT	AT	TT	AT	AT	TT	TT	AT	AA	AA	TT	AA	TT	AT	TT	AA	TT	AA	AT	TT	AT	TT	TT	AT	AA	AA	TT	AA
4774186|F|0-62:T>C-62:T>C	T/C	5 dna:chromosome chromosome:AGPv4:5:1:223902240:1 REF	26075638	NA	NA	NA	NA	NA	NA	NA	TT	TT	TT	TT	TT	TT	TT	TT	TT	TT	TT	TT	TT	TT	TT	TT	TT	TT	TT	TT	TT	TT	TT	TT	TT	TT	TT	TT	TT	TT
4583482|F|0-62:G>A-62:G>A	G/A	3 dna:chromosome chromosome:AGPv4:3:1:235667834:1 REF	198494012	NA	NA	NA	NA	NA	NA	NA	GG	AA	AA	GA	GG	GA	GA	AA	GG	GG	GG	GG	GG	GG	GG	GA	AA	GG	GG	AA	AA	GG	GG	GG	GG	GG	GG	GG	AA	GG
4587253|F|0-62:C>T-62:C>T	C/T	1 dna:chromosome chromosome:AGPv4:1:1:307041717:1 REF	175981245	NA	NA	NA	NA	NA	NA	NA	CC	TT	CC	CC	CC	CT	CC	CC	CC	CC	CC	CC	CC	CC	CC	CC	CC	CC	CC	TT	CC	CC	CC	CC	CC	CC	CC	TT	CC	CC
2432789|F|0-62:G>A-62:G>A	G/A	1 dna:chromosome chromosome:AGPv4:1:1:307041717:1 REF	220970023	NA	NA	NA	NA	NA	NA	NA	GG	GG	GG	GG	GG	GG	GG	GG	GG	GG	GG	GG	GG	GG	GG	GG	GG	GG	GG	GG	GG	GG	GG	GG	GG	GG	GG	AA	GG	GG
2442442|F|0-62:T>C-62:T>C	T/C	7 dna:chromosome chromosome:AGPv4:7:1:182381542:1 REF	174709715	NA	NA	NA	NA	NA	NA	NA	TT	TT	TT	TT	TT	TT	TT	TT	TT	TT	TT	TT	TT	TT	CC	TT	TT	TT	TT	TC	TT	TT	TT	TT	TT	TC	TT	TT	TT	TT
2379253|F|0-62:T>C-62:T>C	T/C	5 dna:chromosome chromosome:AGPv4:5:1:223902240:1 REF	25230603	NA	NA	NA	NA	NA	NA	NA	CC	CC	TT	TT	CC	TC	TT	TT	CC	TC	TT	TT	CC	TC	CC	TT	CC	TT	CC	TT	TC	TT	TT	CC	CC	CC	TT	CC	TT	TT
2429639|F|0-62:C>G-62:C>G	C/G	1 dna:chromosome chromosome:AGPv4:1:1:307041717:1 REF	231553302	NA	NA	NA	NA	NA	NA	NA	CC	CC	CC	CC	CC	CC	CC	CC	CC	CC	CC	CC	CC	CC	CC	CC	CC	CC	CC	CC	CC	CC	CC	CC	CC	CC	CC	CC	CC	CC
2456668|F|0-62:T>C-62:T>C	T/C	2 dna:chromosome chromosome:AGPv4:2:1:244442276:1 REF	54351002	NA	NA	NA	NA	NA	NA	NA	TT	TT	TT	TT	TT	TT	TT	TT	TT	TC	TT	TT	TT	CC	TT	TT	TT	TT	TT	TC	TT	TT	TT	TT	TT	TT	TT	TT	TT	TT
2580242|F|0-62:C>T-62:C>T	C/T	2 dna:chromosome chromosome:AGPv4:2:1:244442276:1 REF	194257035	NA	NA	NA	NA	NA	NA	NA	CC	CC	CC	CC	CC	CC	CC	CC	CC	CC	CC	CC	CC	CC	CC	CC	CC	CC	CC	CC	CC	CC	CC	CC	CC	CC	CC	CC	CC	CC
16727669|F|0-62:G>A-62:G>A	G/A	2 dna:chromosome chromosome:AGPv4:2:1:244442276:1 REF	9674615	NA	NA	NA	NA	NA	NA	NA	AA	AA	AA	AA	AA	AA	AA	AA	AA	AA	AA	AA	AA	AA	AA	AA	AA	AA	AA	AA	AA	AA	AA	AA	AA	AA	AA	AA	AA	AA
7049393|F|0-62:G>A-62:G>A	G/A	1 dna:chromosome chromosome:AGPv4:1:1:307041717:1 REF	265278865	NA	NA	NA	NA	NA	NA	NA	GG	GG	GG	GG	GG	GG	GG	GG	GG	GG	GG	GG	GG	GG	GG	GG	GG	GG	GG	GG	GG	GG	GG	GG	GG	GG	GG	GG	GG	GG
2485102|F|0-62:C>T-62:C>T	C/T	3 dna:chromosome chromosome:AGPv4:3:1:235667834:1 REF	155497188	NA	NA	NA	NA	NA	NA	NA	CT	CT	CC	CC	CT	CC	CC	CC	CT	CC	CC	CC	CC	CC	CC	CC	CC	CC	CC	CC	CC	CC	CC	CC	CC	CC	CC	CC	CC	CC
4584164|F|0-62:C>T-62:C>T	C/T	6 dna:chromosome chromosome:AGPv4:6:1:174033170:1 REF	83173122	NA	NA	NA	NA	NA	NA	NA	CC	CC	CC	CC	CC	CC	CC	CC	CC	CC	CC	CC	CC	CC	CC	CC	CC	CC	CC	CC	CC	CC	CC	CC	CC	CC	CC	CC	CC	CC
100092216|F|0-62:G>C-62:G>C	G/C	4 dna:chromosome chromosome:AGPv4:4:1:246994605:1 REF	41543837	NA	NA	NA	NA	NA	NA	NA	GG	GG	GG	GG	GG	GG	GG	GG	GG	GC	GG	GG	GG	GC	GG	GG	GG	GG	GG	GG	GG	GG	GG	GG	GG	GG	GG	GC	GG	GG
4590942|F|0-61:G>A-61:G>A	G/A	5 dna:chromosome chromosome:AGPv4:5:1:223902240:1 REF	109270295	NA	NA	NA	NA	NA	NA	NA	GG	GG	GG	GG	GG	GG	GG	GG	GG	GG	GG	GG	GG	GG	GG	GG	GG	GG	AA	GG	GG	GG	GG	GG	GG	GG	GG	GG	GG	GG
7051091|F|0-61:G>C-61:G>C	G/C	B73V4_ctg75 dna:contig contig:AGPv4:B73V4_ctg75:1:516616:1 REF	118666	NA	NA	NA	NA	NA	NA	NA	GG	GG	GG	GG	GG	GG	GG	GG	GG	GG	GG	GG	GG	GG	GG	GG	GG	GG	GG	GG	GG	GG	GG	GG	GG	GG	GG	GG	GG	GG
2383069|F|0-61:A>G-61:A>G	A/G	3 dna:chromosome chromosome:AGPv4:3:1:235667834:1 REF	205756430	NA	NA	NA	NA	NA	NA	NA	AA	AA	AA	AA	AA	AA	AA	AA	AA	AA	AA	AA	AA	AA	AA	AA	AA	AA	AA	AA	AA	AA	AA	AA	AA	AA	AA	AA	AA	AA
100021498|F|0-61:C>T-61:C>T	C/T	9 dna:chromosome chromosome:AGPv4:9:1:159769782:1 REF	144749051	NA	NA	NA	NA	NA	NA	NA	CC	CC	CC	CC	CC	CC	CC	CC	CC	CC	CC	CC	CC	CC	CC	CC	CC	CC	CC	CC	CC	CC	CC	CC	CC	CC	CC	CC	CC	CC
16725003|F|0-61:G>A-61:G>A	G/A	4 dna:chromosome chromosome:AGPv4:4:1:246994605:1 REF	191970022	NA	NA	NA	NA	NA	NA	NA	GG	GG	GG	GG	GG	GG	GG	GG	GG	GG	GG	GG	GG	GG	GG	GG	GG	GG	GG	GG	GG	GG	GG	GG	GG	GG	GG	GG	GG	GG
2604208|F|0-61:C>G-61:C>G	C/G	2 dna:chromosome chromosome:AGPv4:2:1:244442276:1 REF	240936302	NA	NA	NA	NA	NA	NA	NA	CC	CC	CC	CC	CC	CC	CG	CC	CC	CC	CG	GG	CC	CC	CC	GG	CC	GG	CC	CC	GG	CC	GG	CC	CC	CC	GG	CC	CC	GG
7047162|F|0-61:T>C-61:T>C	T/C	10 dna:chromosome chromosome:AGPv4:10:1:150982314:1 REF	94274925	NA	NA	NA	NA	NA	NA	NA	TT	TT	TT	TT	TT	TC	TT	TT	TT	TT	TT	TT	TT	TT	CC	TT	TT	TT	TT	TT	TT	TT	TT	TT	TT	CC	TT	TT	TT	TT
4771898|F|0-61:G>A-61:G>A	G/A	10 dna:chromosome chromosome:AGPv4:10:1:150982314:1 REF	100653545	NA	NA	NA	NA	NA	NA	NA	AA	GG	AA	AA	GA	GG	GA	AA	AA	GG	GA	AA	GG	GG	AA	AA	AA	AA	GG	AA	AA	AA	GA	AA	GG	AA	AA	AA	AA	AA
2440779|F|0-61:C>G-61:C>G	C/G	B73V4_ctg98 dna:contig contig:AGPv4:B73V4_ctg98:1:103641:1 REF	101085	NA	NA	NA	NA	NA	NA	NA	CC	CC	CC	CC	CC	CC	CC	CC	CC	CC	CC	CC	CC	CC	CC	CC	CC	CC	CC	CC	CC	CC	CC	CC	CC	CC	CC	CC	CC	CC
9687608|F|0-61:G>T-61:G>T	G/T	3 dna:chromosome chromosome:AGPv4:3:1:235667834:1 REF	188442110	NA	NA	NA	NA	NA	NA	NA	GG	GG	GG	GG	GG	GG	GG	GG	GG	GG	GG	GG	GG	GG	GG	GG	GG	GG	GG	GG	GG	GG	GG	GG	GG	GG	GG	GG	GG	GG
100023618|F|0-61:C>T-61:C>T	C/T	5 dna:chromosome chromosome:AGPv4:5:1:223902240:1 REF	191705181	NA	NA	NA	NA	NA	NA	NA	TT	TT	TT	TT	TT	CT	TT	TT	TT	TT	TT	TT	TT	TT	TT	TT	TT	TT	TT	CT	TT	TT	TT	CC	CC	TT	TT	CC	TT	TT
4582685|F|0-61:T>C-61:T>C	T/C	5 dna:chromosome chromosome:AGPv4:5:1:223902240:1 REF	201984774	NA	NA	NA	NA	NA	NA	NA	TT	TT	TT	TT	TT	TT	TT	TT	TT	TT	TT	TT	TT	TT	TT	TT	TT	TT	TT	TT	TT	TT	TT	TT	TT	TT	TT	TT	TT	TT
4773016|F|0-61:G>A-61:G>A	G/A	4 dna:chromosome chromosome:AGPv4:4:1:246994605:1 REF	198407922	NA	NA	NA	NA	NA	NA	NA	GG	GG	GG	GG	GG	GG	GG	GG	GG	GG	GG	GG	GG	GG	GG	GG	GG	GG	GG	GG	GG	GG	GG	GG	GG	GG	GG	GG	GG	GG
4769031|F|0-61:C>T-61:C>T	C/T	5 dna:chromosome chromosome:AGPv4:5:1:223902240:1 REF	79228424	NA	NA	NA	NA	NA	NA	NA	CC	CC	CC	CC	CC	CC	CC	CC	CC	CC	CC	CC	CC	CC	CC	CC	CC	CC	CC	CC	CC	CC	CC	CC	CC	CC	CC	CC	CC	CC
4772337|F|0-61:G>T-61:G>T	G/T	1 dna:chromosome chromosome:AGPv4:1:1:307041717:1 REF	13024120	NA	NA	NA	NA	NA	NA	NA	GG	GG	GG	GG	GG	GG	GG	GG	GG	GG	GG	GG	GG	GG	GG	GG	GG	GG	GG	GG	GG	GG	GG	GG	GG	GG	GG	GG	GG	GG
2404203|F|0-61:A>G-61:A>G	A/G	3 dna:chromosome chromosome:AGPv4:3:1:235667834:1 REF	146285279	NA	NA	NA	NA	NA	NA	NA	AA	AA	AA	AA	AA	AA	AA	AA	AA	AA	AA	AA	AA	AA	AA	AA	AA	AA	AA	AA	AA	AA	AA	AA	AA	AA	AA	AA	AA	AA
100025571|F|0-61:T>C-61:T>C	T/C	1 dna:chromosome chromosome:AGPv4:1:1:307041717:1 REF	140877474	NA	NA	NA	NA	NA	NA	NA	CC	CC	CC	CC	CC	TC	CC	CC	CC	CC	CC	CC	CC	CC	CC	CC	CC	CC	CC	CC	CC	CC	CC	CC	CC	CC	CC	CC	CC	CC
2511116|F|0-61:A>G-61:A>G	A/G	4 dna:chromosome chromosome:AGPv4:4:1:246994605:1 REF	24425820	NA	NA	NA	NA	NA	NA	NA	AA	AA	AA	AA	AA	AA	AA	AA	AA	AA	AA	AA	AA	AA	AA	AA	AA	AA	AA	AA	AA	AA	AA	GG	AA	AA	AA	AA	AA	AA
4581889|F|0-61:G>A-61:G>A	G/A	3 dna:chromosome chromosome:AGPv4:3:1:235667834:1 REF	211262109	NA	NA	NA	NA	NA	NA	NA	GG	GG	GG	GG	GG	GG	GG	GG	GG	GG	GG	GG	GG	GG	GG	GG	GG	GG	GG	AA	GG	GG	GG	GG	GG	GG	GG	GG	GG	GG
2432079|F|0-61:A>T-61:A>T	A/T	2 dna:chromosome chromosome:AGPv4:2:1:244442276:1 REF	22571129	NA	NA	NA	NA	NA	NA	NA	AA	AA	TT	AT	AA	AT	AT	TT	AA	AA	AT	TT	AA	AA	AA	TT	AT	AA	AA	AA	TT	AA	TT	AA	AA	AA	TT	AA	TT	TT
4776642|F|0-61:T>C-61:T>C	T/C	4 dna:chromosome chromosome:AGPv4:4:1:246994605:1 REF	119807716	NA	NA	NA	NA	NA	NA	NA	TT	TT	TT	TT	TT	TT	TT	TT	TT	TT	TT	TT	TT	TT	TT	TT	TT	TT	CC	TT	TT	TT	TT	TT	TT	TT	TT	TT	TT	TT
4771295|F|0-61:C>A-61:C>A	C/A	6 dna:chromosome chromosome:AGPv4:6:1:174033170:1 REF	144061042	NA	NA	NA	NA	NA	NA	NA	CC	CC	CC	CC	CC	CC	CC	CC	CC	CC	CC	CC	CC	CC	CC	CC	CC	CC	CC	CC	CC	CC	CC	CC	CC	CC	CC	CC	CC	CC
4771129|F|0-61:T>C-61:T>C	T/C	2 dna:chromosome chromosome:AGPv4:2:1:244442276:1 REF	27523045	NA	NA	NA	NA	NA	NA	NA	TT	TT	TT	TC	TT	TT	TC	TC	TT	TT	TT	CC	TT	TT	TT	TC	TT	TT	TT	TT	TT	TT	TT	CC	TT	TT	TT	CC	TT	CC
2452474|F|0-61:C>G-61:C>G	C/G	3 dna:chromosome chromosome:AGPv4:3:1:235667834:1 REF	214229256	NA	NA	NA	NA	NA	NA	NA	CC	CC	CC	CC	CC	CC	CC	CC	CC	CC	CC	CC	CC	CC	CC	CC	CC	CC	CC	CC	CC	CC	CC	CC	CC	CC	CC	CC	CC	CC
100048045|F|0-61:C>T-61:C>T	C/T	3 dna:chromosome chromosome:AGPv4:3:1:235667834:1 REF	145917315	NA	NA	NA	NA	NA	NA	NA	CC	CC	CC	CC	CC	CC	CT	CC	CC	CC	CC	CC	CC	CC	CC	CC	CC	CC	CC	CC	CC	CC	CC	CC	CC	CC	CC	CC	CC	CC
100049315|F|0-61:G>C-61:G>C	G/C	1 dna:chromosome chromosome:AGPv4:1:1:307041717:1 REF	270258455	NA	NA	NA	NA	NA	NA	NA	GG	GG	GG	GG	GG	GG	GG	GG	GG	GG	GG	GG	GG	GG	GG	GG	GG	GG	GG	GG	GG	GG	GG	GG	GG	GG	GG	GG	GG	GG
4584241|F|0-61:A>G-61:A>G	A/G	2 dna:chromosome chromosome:AGPv4:2:1:244442276:1 REF	243478525	NA	NA	NA	NA	NA	NA	NA	AA	GG	AA	AG	AA	AG	AG	AG	AA	AA	AA	GG	AA	AA	AA	GG	AA	GG	AA	GG	GG	AA	GG	AA	GG	AA	GG	AA	AA	AA
9703513|F|0-61:G>T-61:G>T	G/T	9 dna:chromosome chromosome:AGPv4:9:1:159769782:1 REF	144123079	NA	NA	NA	NA	NA	NA	NA	GG	GG	GG	GG	GG	GG	GG	GG	GG	GG	GG	GG	GG	GG	GG	GG	GG	GG	GG	GG	GG	GG	GG	GG	GG	GG	GG	GG	GG	GG
9717239|F|0-61:G>A-61:G>A	G/A	3 dna:chromosome chromosome:AGPv4:3:1:235667834:1 REF	122404606	NA	NA	NA	NA	NA	NA	NA	AA	AA	AA	AA	AA	AA	AA	AA	AA	AA	AA	AA	AA	AA	AA	AA	AA	AA	AA	AA	AA	AA	AA	AA	AA	AA	AA	AA	AA	AA
4587124|F|0-61:A>G-61:A>G	A/G	3 dna:chromosome chromosome:AGPv4:3:1:235667834:1 REF	127115017	NA	NA	NA	NA	NA	NA	NA	AA	AA	AA	AA	AA	AA	AA	AA	AA	AA	GG	AA	AA	AA	GG	AA	AA	AA	AA	AA	AA	AA	AA	AA	AA	AG	AA	AA	AA	AA
100067051|F|0-61:C>G-61:C>G	C/G	2 dna:chromosome chromosome:AGPv4:2:1:244442276:1 REF	2223294	NA	NA	NA	NA	NA	NA	NA	CC	CC	GG	CG	CG	CC	CG	GG	CC	GG	GG	CC	GG	GG	GG	CG	CC	CC	GG	CC	GG	CC	CG	GG	CC	CG	CC	CC	GG	CC
4584617|F|0-61:A>G-61:A>G	A/G	8 dna:chromosome chromosome:AGPv4:8:1:181122637:1 REF	123057462	NA	NA	NA	NA	NA	NA	NA	AA	AA	AA	AG	AA	AG	AA	GG	AA	AA	GG	AG	AA	AA	AA	GG	AG	AA	AA	AA	GG	GG	AG	AA	AA	AA	GG	GG	AA	GG
2388429|F|0-60:C>A-60:C>A	C/A	8 dna:chromosome chromosome:AGPv4:8:1:181122637:1 REF	123946713	NA	NA	NA	NA	NA	NA	NA	CC	CC	CC	CC	CC	CA	CC	CC	CC	CC	CC	CC	CC	CC	CC	CC	CC	CC	AA	CC	CC	CC	CC	CC	AA	CC	CC	CC	CC	CC
2426677|F|0-60:T>C-60:T>C	T/C	3 dna:chromosome chromosome:AGPv4:3:1:235667834:1 REF	53777139	NA	NA	NA	NA	NA	NA	NA	CC	TT	TT	TC	CC	TC	TC	TT	CC	TC	TT	TT	CC	CC	TT	TT	TT	TT	CC	TC	TT	TT	TT	TT	CC	TT	TT	TT	TT	TT
4583509|F|0-60:C>T-60:C>T	C/T	8 dna:chromosome chromosome:AGPv4:8:1:181122637:1 REF	165878626	NA	NA	NA	NA	NA	NA	NA	TT	TT	TT	TT	TT	TT	TT	TT	TT	TT	TT	TT	TT	TT	TT	TT	TT	TT	TT	TT	TT	TT	TT	TT	TT	TT	TT	TT	TT	TT
4583958|F|0-60:C>T-60:C>T	C/T	1 dna:chromosome chromosome:AGPv4:1:1:307041717:1 REF	173135995	NA	NA	NA	NA	NA	NA	NA	CC	CC	CC	CC	CC	CC	CC	CC	CC	CC	CC	CC	CC	CC	CC	CC	CC	CC	CC	CC	CC	CC	CC	CC	CC	CC	CC	CC	CC	CC
4768375|F|0-60:C>T-60:C>T	C/T	3 dna:chromosome chromosome:AGPv4:3:1:235667834:1 REF	66962201	NA	NA	NA	NA	NA	NA	NA	CC	CC	CC	CC	CC	CC	CC	CC	CC	CC	CC	CC	CC	CC	CC	CC	CC	CC	CC	CC	CC	CC	CC	CC	CC	CC	CC	CC	CC	CC
7057059|F|0-60:C>T-60:C>T	C/T	1 dna:chromosome chromosome:AGPv4:1:1:307041717:1 REF	261028903	NA	NA	NA	NA	NA	NA	NA	CC	TT	CC	CC	CC	CC	CC	CC	CC	CC	CC	CC	CC	CC	CC	CC	CC	CC	CC	CC	CC	CC	CC	CC	CC	CC	CC	CC	CC	CC
100022496|F|0-60:C>T-60:C>T	C/T	10 dna:chromosome chromosome:AGPv4:10:1:150982314:1 REF	692946	NA	NA	NA	NA	NA	NA	NA	CC	CC	CC	CC	CC	CC	CC	CC	CC	CC	CC	CC	TT	CC	CC	CC	CC	CC	CC	CC	CC	CC	CC	CC	CC	CC	CC	CC	CC	CC
2431148|F|0-60:C>T-60:C>T	C/T	5 dna:chromosome chromosome:AGPv4:5:1:223902240:1 REF	66771633	NA	NA	NA	NA	NA	NA	NA	CC	CC	CC	CC	CC	CC	CC	CC	CC	CC	CC	CC	CC	CC	TT	CC	TT	CC	CC	CC	CC	CC	CC	CC	CC	TT	CC	CC	CC	CC
4584150|F|0-60:G>A-60:G>A	G/A	10 dna:chromosome chromosome:AGPv4:10:1:150982314:1 REF	144217537	NA	NA	NA	NA	NA	NA	NA	GG	GG	GG	GA	GG	GA	GG	GG	GG	GG	GG	GG	GG	GG	AA	GG	GG	GG	GG	AA	GG	GG	GG	GG	AA	GA	GG	GG	GG	GG
7048878|F|0-60:C>T-60:C>T	C/T	8 dna:chromosome chromosome:AGPv4:8:1:181122637:1 REF	142341153	NA	NA	NA	NA	NA	NA	NA	CC	TT	CC	CT	CT	CC	CC	CC	CC	TT	CC	CC	TT	TT	CC	CC	CC	CC	CC	CC	CC	CC	CC	CC	CC	CC	CC	CC	CC	CC
4772815|F|0-60:C>T-60:C>T	C/T	2 dna:chromosome chromosome:AGPv4:2:1:244442276:1 REF	147705224	NA	NA	NA	NA	NA	NA	NA	CC	CC	CC	CT	CC	CT	TT	CC	CC	TT	TT	CC	CC	TT	TT	CT	CT	TT	TT	TT	TT	TT	TT	CC	TT	CT	CC	CC	CC	TT
2557376|F|0-60:C>T-60:C>T	C/T	4 dna:chromosome chromosome:AGPv4:4:1:246994605:1 REF	163140220	NA	NA	NA	NA	NA	NA	NA	CC	CC	CC	CC	CC	CC	CC	CC	CC	CC	CC	CC	CC	CC	CC	CC	CC	CC	TT	CC	CC	CC	CC	CC	CC	CC	CC	CC	CC	CC
2516018|F|0-60:G>A-60:G>A	G/A	5 dna:chromosome chromosome:AGPv4:5:1:223902240:1 REF	79391743	NA	NA	NA	NA	NA	NA	NA	GG	GG	GG	GA	GG	GG	GG	GG	GG	GG	GG	GG	GG	GG	GG	GG	GG	GG	GA	GG	GG	GG	GG	GG	GG	GG	GG	GG	GG	GG
9688470|F|0-60:C>T-60:C>T	C/T	3 dna:chromosome chromosome:AGPv4:3:1:235667834:1 REF	134101186	NA	NA	NA	NA	NA	NA	NA	TT	TT	TT	TT	TT	TT	CT	TT	TT	TT	CC	TT	TT	TT	TT	TT	CT	TT	CC	CT	TT	CC	CC	TT	TT	CT	TT	TT	TT	CC
5587987|F|0-60:A>G-60:A>G	A/G	2 dna:chromosome chromosome:AGPv4:2:1:244442276:1 REF	192762122	NA	NA	NA	NA	NA	NA	NA	GG	AA	AA	AA	GG	AG	AA	AA	GG	GG	AA	AA	GG	GG	AA	AA	AA	AA	GG	AA	AA	AA	AA	AA	GG	AA	AA	GG	AA	AA
9688670|F|0-60:C>T-60:C>T	C/T	9 dna:chromosome chromosome:AGPv4:9:1:159769782:1 REF	112274492	NA	NA	NA	NA	NA	NA	NA	CC	CC	CC	CC	CC	CC	CC	CC	CC	CC	CC	CC	CC	CC	CC	CC	CC	CC	CC	CC	CC	CC	CC	CC	CC	CC	CC	CC	CC	CC
5583775|F|0-60:G>C-60:G>C	G/C	9 dna:chromosome chromosome:AGPv4:9:1:159769782:1 REF	28913542	NA	NA	NA	NA	NA	NA	NA	GG	GG	CC	GC	GG	GC	GC	CC	GG	GG	GC	CC	GG	GG	GG	CC	CC	CC	GG	CC	CC	CC	GG	GG	GG	GG	CC	GG	CC	CC
2426948|F|0-60:C>A-60:C>A	C/A	9 dna:chromosome chromosome:AGPv4:9:1:159769782:1 REF	100188595	NA	NA	NA	NA	NA	NA	NA	CC	CC	CC	CC	CC	CC	CC	CC	CC	CC	CC	CC	CC	CC	CC	CC	CC	CC	CC	CC	CC	CC	CC	CC	CC	CC	CC	CC	CC	CC
2458359|F|0-60:G>A-60:G>A	G/A	9 dna:chromosome chromosome:AGPv4:9:1:159769782:1 REF	88939724	NA	NA	NA	NA	NA	NA	NA	AA	AA	GG	GA	AA	AA	AA	GG	AA	GA	AA	AA	GG	AA	AA	AA	GG	AA	GG	GG	AA	GG	GG	GG	AA	GA	GA	GG	GG	GG
4770807|F|0-60:G>C-60:G>C	G/C	1 dna:chromosome chromosome:AGPv4:1:1:307041717:1 REF	86151758	NA	NA	NA	NA	NA	NA	NA	GG	GG	GG	GG	GG	GG	GG	GG	GG	GG	GG	GG	GG	GG	GG	GG	GG	GG	GG	GG	GG	GG	GG	GG	GG	GG	GG	GG	GG	GG
4766275|F|0-60:C>T-60:C>T	C/T	4 dna:chromosome chromosome:AGPv4:4:1:246994605:1 REF	167220359	NA	NA	NA	NA	NA	NA	NA	CC	TT	TT	CT	CC	CT	CT	CC	CC	CC	CT	TT	CC	CC	TT	TT	TT	CC	CC	CT	TT	TT	TT	CC	TT	TT	CC	TT	TT	CC
9697987|F|0-60:G>A-60:G>A	G/A	3 dna:chromosome chromosome:AGPv4:3:1:235667834:1 REF	211617843	NA	NA	NA	NA	NA	NA	NA	AA	AA	AA	AA	AA	AA	AA	AA	AA	AA	AA	AA	AA	AA	AA	AA	AA	AA	AA	AA	AA	AA	AA	AA	AA	AA	AA	AA	AA	AA
4583433|F|0-60:A>G-60:A>G	A/G	5 dna:chromosome chromosome:AGPv4:5:1:223902240:1 REF	37770375	NA	NA	NA	NA	NA	NA	NA	GG	AA	AA	AA	GG	AA	AA	AA	GG	GG	AA	AA	GG	GG	AA	AA	AA	AA	AA	AA	AA	AA	AA	AA	AA	AA	AA	AA	AA	AA
7048387|F|0-60:G>A-60:G>A	G/A	6 dna:chromosome chromosome:AGPv4:6:1:174033170:1 REF	93640167	NA	NA	NA	NA	NA	NA	NA	GG	GG	GG	GG	GG	GG	GG	GG	GG	GG	GG	GG	GG	GG	GG	GG	GG	GG	GG	GG	GG	GG	GG	GG	GG	GG	GG	GG	GG	GG
100073458|F|0-60:C>A-60:C>A	C/A	7 dna:chromosome chromosome:AGPv4:7:1:182381542:1 REF	145427636	NA	NA	NA	NA	NA	NA	NA	AA	AA	AA	AA	AA	AA	AA	AA	AA	AA	AA	AA	AA	AA	AA	AA	AA	AA	AA	AA	AA	AA	AA	AA	AA	AA	AA	AA	AA	AA
4593909|F|0-60:A>T-60:A>T	A/T	3 dna:chromosome chromosome:AGPv4:3:1:235667834:1 REF	211260360	NA	NA	NA	NA	NA	NA	NA	AA	AA	AA	AA	AA	AA	AA	AA	AA	AA	AA	AA	AA	AA	AA	AA	AA	AA	AA	TT	AA	AA	AA	AA	AA	AA	AA	AA	AA	AA
16726866|F|0-60:A>G-60:A>G	A/G	1 dna:chromosome chromosome:AGPv4:1:1:307041717:1 REF	55784021	NA	NA	NA	NA	NA	NA	NA	AA	AA	AA	AA	AA	AA	AA	AA	AA	AA	AA	AA	AA	AA	AA	AA	AA	AA	AA	AA	AA	AA	AA	AA	AA	AA	AA	AA	AA	AA
2447486|F|0-59:C>A-59:C>A	C/A	9 dna:chromosome chromosome:AGPv4:9:1:159769782:1 REF	139885577	NA	NA	NA	NA	NA	NA	NA	AA	CC	CC	CA	CA	CC	CA	CC	AA	CC	CC	CC	CC	CC	CC	CC	CC	CC	CC	CC	CC	CC	CC	CA	CC	CC	CC	AA	CC	CC
100021615|F|0-59:G>T-59:G>T	G/T	1 dna:chromosome chromosome:AGPv4:1:1:307041717:1 REF	4418230	NA	NA	NA	NA	NA	NA	NA	TT	TT	TT	TT	TT	TT	TT	TT	TT	TT	TT	TT	TT	TT	TT	TT	TT	TT	TT	TT	TT	TT	TT	TT	TT	TT	TT	TT	TT	TT
2494954|F|0-59:T>C-59:T>C	T/C	10 dna:chromosome chromosome:AGPv4:10:1:150982314:1 REF	39667219	NA	NA	NA	NA	NA	NA	NA	TT	TT	TT	TT	TT	TT	TT	TT	TT	TT	TT	TT	TT	TT	TT	TT	TT	TT	TT	TT	TT	TT	TT	TT	TT	TT	TT	TT	TT	TT
7047137|F|0-59:A>G-59:A>G	A/G	1 dna:chromosome chromosome:AGPv4:1:1:307041717:1 REF	78395792	NA	NA	NA	NA	NA	NA	NA	AA	AA	AA	AA	AA	AA	AA	AA	AA	AA	AA	AA	AA	AA	GG	AA	AA	AA	AA	AA	AA	AA	AA	AA	AA	GG	AA	AA	AA	AA
2439491|F|0-59:G>A-59:G>A	G/A	10 dna:chromosome chromosome:AGPv4:10:1:150982314:1 REF	148637802	NA	NA	NA	NA	NA	NA	NA	GG	GG	GG	GG	GG	GG	GG	GG	GG	GG	GG	GG	GG	GG	GG	GG	GG	GG	GG	GG	GG	GG	GG	GG	GG	GG	GG	GG	GG	GG
2400439|F|0-59:T>A-59:T>A	T/A	9 dna:chromosome chromosome:AGPv4:9:1:159769782:1 REF	146541231	NA	NA	NA	NA	NA	NA	NA	TT	TT	TT	TA	TT	TT	TT	TT	TT	TT	TT	TT	TT	TT	TT	TT	TT	TT	AA	TT	TT	TT	TT	TT	TT	TT	TT	TT	TT	TT
100022429|F|0-59:T>C-59:T>C	T/C	1 dna:chromosome chromosome:AGPv4:1:1:307041717:1 REF	5887182	NA	NA	NA	NA	NA	NA	NA	CC	CC	CC	CC	CC	CC	CC	CC	CC	CC	CC	CC	CC	CC	TT	CC	CC	CC	CC	CC	CC	CC	CC	CC	CC	TC	CC	CC	CC	CC
2604013|F|0-59:G>C-59:G>C	G/C	9 dna:chromosome chromosome:AGPv4:9:1:159769782:1 REF	82891592	NA	NA	NA	NA	NA	NA	NA	GG	GG	GG	GG	GG	GG	GG	GG	GG	GG	GC	GG	GG	GG	GG	GG	GG	GG	GG	GG	GG	GG	GC	GG	GG	GC	GG	GG	GG	GG
4772889|F|0-59:T>C-59:T>C	T/C	6 dna:chromosome chromosome:AGPv4:6:1:174033170:1 REF	76921264	NA	NA	NA	NA	NA	NA	NA	TT	TT	CC	TC	TT	TT	TC	CC	TT	TT	CC	CC	TT	TT	TT	CC	TC	CC	TT	CC	CC	CC	TC	CC	TT	TC	TC	TT	CC	TT
4581261|F|0-59:C>G-59:C>G	C/G	1 dna:chromosome chromosome:AGPv4:1:1:307041717:1 REF	294737644	NA	NA	NA	NA	NA	NA	NA	CC	CC	CC	CC	CC	CC	CC	CC	CC	CC	CC	CC	CC	CC	CC	CC	CC	CC	CC	CC	CC	CC	CC	CC	CC	CG	CC	CC	CC	CC
4771747|F|0-59:G>A-59:G>A	G/A	8 dna:chromosome chromosome:AGPv4:8:1:181122637:1 REF	175525451	NA	NA	NA	NA	NA	NA	NA	AA	GG	GG	GG	AA	GG	GG	GG	AA	AA	GG	GG	GG	AA	GG	GG	GG	GG	AA	AA	GG	GG	GG	AA	GG	GG	GG	GG	GG	GG
4767264|F|0-59:C>G-59:C>G	C/G	10 dna:chromosome chromosome:AGPv4:10:1:150982314:1 REF	129813332	NA	NA	NA	NA	NA	NA	NA	GG	CC	GG	CG	CG	CC	CC	GG	GG	CG	CG	GG	CC	CC	GG	GG	GG	CC	CG	GG	CG	GG	CG	CC	CC	GG	GG	CC	GG	CC
4592025|F|0-59:T>A-59:T>A	T/A	2 dna:chromosome chromosome:AGPv4:2:1:244442276:1 REF	222788946	NA	NA	NA	NA	NA	NA	NA	TT	TT	TT	TT	TT	TT	TT	TT	TT	TT	TT	TT	TT	TT	TT	TT	TT	TT	TT	TT	TT	TT	TT	TT	TT	TT	TT	TT	TT	TT
4768441|F|0-59:G>C-59:G>C	G/C	8 dna:chromosome chromosome:AGPv4:8:1:181122637:1 REF	153675316	NA	NA	NA	NA	NA	NA	NA	GG	CC	GG	GG	GG	CC	GC	GG	GG	GG	GG	GG	GG	GG	GG	GG	GG	GG	CC	GC	GG	GG	GG	CC	CC	GG	GG	CC	GG	GG
2427158|F|0-59:T>A-59:T>A	T/A	2 dna:chromosome chromosome:AGPv4:2:1:244442276:1 REF	125605745	NA	NA	NA	NA	NA	NA	NA	AA	TT	TT	TT	AA	TT	TT	TT	AA	TA	TT	TT	AA	TT	TT	TT	TT	TT	TT	TT	TT	TT	TT	TT	TT	TT	TT	TT	TT	TT
4771369|F|0-59:T>C-59:T>C	T/C	2 dna:chromosome chromosome:AGPv4:2:1:244442276:1 REF	31283331	NA	NA	NA	NA	NA	NA	NA	CC	CC	CC	TC	CC	CC	TT	CC	CC	TC	TC	CC	CC	TT	TT	CC	TC	TC	TT	TT	CC	TT	CC	TT	CC	TT	CC	TT	CC	TT
2428419|F|0-59:C>A-59:C>A	C/A	3 dna:chromosome chromosome:AGPv4:3:1:235667834:1 REF	207873909	NA	NA	NA	NA	NA	NA	NA	CC	CC	CC	CC	CC	CC	CA	CC	CC	CC	CA	AA	CC	CC	CC	CA	CC	CC	CC	CC	CC	AA	AA	CC	CC	CC	AA	CC	CC	AA
2435947|F|0-59:A>G-59:A>G	A/G	1 dna:chromosome chromosome:AGPv4:1:1:307041717:1 REF	248198591	NA	NA	NA	NA	NA	NA	NA	AA	AA	AA	AA	AA	AG	AA	AA	AA	AA	AA	AA	AA	AA	AA	AA	AA	AA	AA	AA	AA	AA	AA	AA	AA	AA	AA	AA	AA	AA
4584100|F|0-59:G>T-59:G>T	G/T	2 dna:chromosome chromosome:AGPv4:2:1:244442276:1 REF	204254850	NA	NA	NA	NA	NA	NA	NA	GG	GG	GG	GT	GG	GT	GT	GG	GG	GG	GT	GG	GG	GG	GG	GT	GT	GG	GG	TT	TT	GG	GT	GG	GG	GT	GT	GG	GG	GG
5583748|F|0-59:T>C-59:T>C	T/C	8 dna:chromosome chromosome:AGPv4:8:1:181122637:1 REF	119423750	NA	NA	NA	NA	NA	NA	NA	TT	TT	TT	TT	TT	TT	TT	TT	TT	TT	TT	TT	TT	TT	TT	TT	TT	TT	TT	TT	TT	TT	TT	TT	TT	TT	TT	TT	TT	TT
2504257|F|0-59:C>T-59:C>T	C/T	10 dna:chromosome chromosome:AGPv4:10:1:150982314:1 REF	64820556	NA	NA	NA	NA	NA	NA	NA	CC	CC	TT	CT	CT	CC	CT	TT	CT	CC	TT	TT	CC	CC	CC	TT	TT	TT	TT	CC	TT	TT	CT	CC	CC	CC	TT	CC	TT	TT
2583098|F|0-59:T>G-59:T>G	T/G	8 dna:chromosome chromosome:AGPv4:8:1:181122637:1 REF	34967128	NA	NA	NA	NA	NA	NA	NA	TT	TT	TT	TT	TT	TT	TT	TT	TT	TT	TT	TT	TT	TT	TT	TT	TT	TT	TT	TT	TT	TT	TT	TT	TT	TT	TT	TT	TT	TT
4583266|F|0-59:T>C-59:T>C	T/C	1 dna:chromosome chromosome:AGPv4:1:1:307041717:1 REF	235094732	NA	NA	NA	NA	NA	NA	NA	TC	TT	TT	TT	TC	TT	TT	TT	TC	TT	TT	TT	TC	TT	TT	TT	TT	TT	TT	TT	TT	TT	TT	TC	TT	TT	TT	TT	TT	TT
4772857|F|0-59:C>A-59:C>A	C/A	8 dna:chromosome chromosome:AGPv4:8:1:181122637:1 REF	166103277	NA	NA	NA	NA	NA	NA	NA	CC	AA	AA	CA	CC	CC	CA	AA	CC	CC	CC	CC	CC	CC	CC	CC	CC	AA	CC	CC	CC	CC	AA	CC	CC	CC	CC	CC	AA	AA
9702270|F|0-59:G>A-59:G>A	G/A	10 dna:chromosome chromosome:AGPv4:10:1:150982314:1 REF	77700859	NA	NA	NA	NA	NA	NA	NA	GG	AA	AA	GA	GG	GA	GA	AA	GG	GG	AA	AA	GG	GG	GG	AA	AA	AA	GG	GG	AA	AA	AA	AA	AA	GG	AA	AA	AA	AA
4576099|F|0-59:G>A-59:G>A	G/A	1 dna:chromosome chromosome:AGPv4:1:1:307041717:1 REF	199525440	NA	NA	NA	NA	NA	NA	NA	GG	GG	GG	GG	GG	GG	GG	GG	GG	GG	GG	GG	GG	GG	GG	GG	GG	GG	GG	GG	GG	GG	GG	GG	GG	GG	GG	GG	GG	GG
2615475|F|0-59:A>G-59:A>G	A/G	9 dna:chromosome chromosome:AGPv4:9:1:159769782:1 REF	76104383	NA	NA	NA	NA	NA	NA	NA	AA	AA	GG	AG	AA	AG	AA	GG	AA	AA	AA	AA	AA	AA	GG	AA	GG	AA	AA	GG	AA	GG	AA	GG	GG	AG	AG	AA	GG	GG
100052560|F|0-59:G>A-59:G>A	G/A	1 dna:chromosome chromosome:AGPv4:1:1:307041717:1 REF	306166750	NA	NA	NA	NA	NA	NA	NA	AA	AA	AA	AA	AA	AA	AA	AA	AA	AA	AA	AA	AA	AA	AA	AA	AA	AA	AA	AA	AA	AA	AA	AA	AA	AA	AA	AA	AA	AA
2425043|F|0-59:G>A-59:G>A	G/A	4 dna:chromosome chromosome:AGPv4:4:1:246994605:1 REF	83387589	NA	NA	NA	NA	NA	NA	NA	GG	GG	GG	GG	GG	GG	GG	GG	GG	GG	GG	GG	GG	GG	GG	GG	GG	GG	GG	GG	GG	GG	GG	GG	GG	GG	GG	GG	GG	GG
9703027|F|0-59:C>T-59:C>T	C/T	7 dna:chromosome chromosome:AGPv4:7:1:182381542:1 REF	126625102	NA	NA	NA	NA	NA	NA	NA	TT	TT	CC	CT	TT	CT	CT	CC	TT	TT	CC	CC	TT	TT	CC	CC	CC	CC	TT	CC	CC	CC	CC	TT	TT	CC	CC	TT	CC	CC
4578601|F|0-59:G>A-59:G>A	G/A	3 dna:chromosome chromosome:AGPv4:3:1:235667834:1 REF	217215181	NA	NA	NA	NA	NA	NA	NA	GG	AA	GG	AA	GA	AA	GA	AA	GG	GG	GA	AA	GG	GG	GG	GA	GA	GG	GG	AA	GG	AA	AA	AA	AA	GG	GG	AA	GG	AA
100072667|F|0-59:T>C-59:T>C	T/C	10 dna:chromosome chromosome:AGPv4:10:1:150982314:1 REF	136398924	NA	NA	NA	NA	NA	NA	NA	CC	TC	TC	TC	CC	TC	TC	TC	CC	CC	TC	TC	CC	CC	TC	TC	TC	TC	TC	CC	TC	TC	TC	TC	TC	TC	TC	TC	TC	TC
16726198|F|0-59:G>A-59:G>A	G/A	1 dna:chromosome chromosome:AGPv4:1:1:307041717:1 REF	231063461	NA	NA	NA	NA	NA	NA	NA	AA	AA	AA	AA	AA	GA	AA	AA	AA	AA	GA	AA	AA	AA	AA	AA	AA	AA	AA	AA	AA	AA	AA	AA	AA	AA	AA	AA	AA	AA
4772363|F|0-59:G>A-59:G>A	G/A	7 dna:chromosome chromosome:AGPv4:7:1:182381542:1 REF	49450140	NA	NA	NA	NA	NA	NA	NA	GG	GG	GG	GG	GG	GG	GA	GG	GG	GG	GA	GG	GG	GG	GG	GG	GG	GG	GA	GG	GG	GG	GG	GG	GG	GG	GG	GG	GG	GG
100088153|F|0-59:A>G-59:A>G	A/G	6 dna:chromosome chromosome:AGPv4:6:1:174033170:1 REF	55818789	NA	NA	NA	NA	NA	NA	NA	AA	AG	GG	AG	AA	GG	AG	AG	AA	AA	AG	AG	AA	AA	AG	AG	AG	AA	AG	AA	AA	AG	AG	AA	GG	GG	AG	AA	GG	AA
7050484|F|0-59:G>C-59:G>C	G/C	9 dna:chromosome chromosome:AGPv4:9:1:159769782:1 REF	21344272	NA	NA	NA	NA	NA	NA	NA	GG	GG	GG	GG	GC	GG	GG	GG	GG	GC	GG	GG	CC	GG	GG	GG	GG	GG	GG	GG	GG	GG	GG	GG	GG	GG	GG	GG	GG	GG
2585204|F|0-58:G>A-58:G>A	G/A	3 dna:chromosome chromosome:AGPv4:3:1:235667834:1 REF	111441748	NA	NA	NA	NA	NA	NA	NA	GG	GG	GG	GG	GG	GG	GG	GG	GG	GG	GG	GG	GG	GG	GG	GG	GG	GG	GG	GG	GG	GG	GG	GG	GG	GG	GG	GG	GG	GG
2404574|F|0-58:A>T-58:A>T	A/T	1 dna:chromosome chromosome:AGPv4:1:1:307041717:1 REF	149613887	NA	NA	NA	NA	NA	NA	NA	AA	TT	TT	AT	AA	AT	AT	AT	AA	AA	AT	AT	AA	AA	AA	TT	AA	AA	AA	TT	TT	AA	AT	AA	TT	AA	TT	AA	TT	AA
2460432|F|0-58:C>A-58:C>A	C/A	4 dna:chromosome chromosome:AGPv4:4:1:246994605:1 REF	206260361	NA	NA	NA	NA	NA	NA	NA	AA	CC	CC	CC	AA	CC	CC	CC	AA	AA	CC	CC	AA	AA	CC	CC	CC	CC	AA	CC	CC	CC	CC	CC	CC	CC	CC	AA	CC	CC
4770719|F|0-58:T>C-58:T>C	T/C	3 dna:chromosome chromosome:AGPv4:3:1:235667834:1 REF	31624022	NA	NA	NA	NA	NA	NA	NA	TT	TT	TT	TC	TC	TT	TT	TT	TT	CC	TT	TT	CC	CC	TT	TT	TT	TT	CC	TC	TT	TT	TT	TT	TT	TT	TT	TT	TT	TT
4584773|F|0-58:C>T-58:C>T	C/T	9 dna:chromosome chromosome:AGPv4:9:1:159769782:1 REF	132765383	NA	NA	NA	NA	NA	NA	NA	CC	CC	TT	CC	CC	CT	CC	CT	CC	CC	CC	TT	CC	CC	CC	CT	TT	CC	CC	CC	CC	TT	TT	CC	CC	CT	CC	CC	TT	TT
4773368|F|0-58:G>A-58:G>A	G/A	3 dna:chromosome chromosome:AGPv4:3:1:235667834:1 REF	220223827	NA	NA	NA	NA	NA	NA	NA	GG	GG	AA	GG	GA	GG	GA	GG	GG	GG	GA	GG	GG	GG	GG	GA	AA	AA	GG	GG	AA	AA	GG	GG	GG	AA	AA	GG	AA	GG
2553562|F|0-58:C>G-58:C>G	C/G	4 dna:chromosome chromosome:AGPv4:4:1:246994605:1 REF	169306172	NA	NA	NA	NA	NA	NA	NA	CC	CG	CG	CG	CC	CG	CG	CC	CC	CC	CG	CG	CC	CC	CC	CG	CG	CC	CC	CC	CG	CG	CG	CC	CG	CG	CC	CC	CG	CC
7047398|F|0-58:C>T-58:C>T	C/T	2 dna:chromosome chromosome:AGPv4:2:1:244442276:1 REF	139455305	NA	NA	NA	NA	NA	NA	NA	CC	CC	CC	CC	CC	CC	CC	CC	CC	CC	CC	CC	CC	CC	CC	CC	CC	CC	CC	CC	CC	CC	CC	CC	CC	CC	CC	CC	CC	CC
9715056|F|0-58:G>A-58:G>A	G/A	6 dna:chromosome chromosome:AGPv4:6:1:174033170:1 REF	35977728	NA	NA	NA	NA	NA	NA	NA	GG	GG	GG	GG	GG	GG	GG	GG	GG	GG	GG	GG	GG	GG	GG	GG	GG	GG	GG	GG	GG	GG	GG	GG	GG	GG	GG	GG	GG	GG
4770582|F|0-58:A>T-58:A>T	A/T	10 dna:chromosome chromosome:AGPv4:10:1:150982314:1 REF	100748559	NA	NA	NA	NA	NA	NA	NA	AA	AA	AA	AT	AA	AA	AA	AA	AA	AA	AA	AA	AA	AA	AA	AA	AA	AA	AA	TT	AA	AA	AA	TT	AA	AA	AA	TT	AA	AA
4581840|F|0-58:G>A-58:G>A	G/A	3 dna:chromosome chromosome:AGPv4:3:1:235667834:1 REF	223049120	NA	NA	NA	NA	NA	NA	NA	GG	GG	GG	GG	GG	GG	GG	GG	GG	GG	GG	GG	GG	GG	GG	GG	GG	GG	GG	GG	GG	GG	GG	GG	GG	GG	GG	GG	GG	GG
100027789|F|0-58:A>G-58:A>G	A/G	3 dna:chromosome chromosome:AGPv4:3:1:235667834:1 REF	116054575	NA	NA	NA	NA	NA	NA	NA	AA	AA	AA	AA	AA	AA	AA	AA	AA	AA	AA	AA	AA	AA	AA	AA	AA	AA	AA	AA	AA	AA	AA	AA	AA	AA	AA	AA	AA	AA
4771034|F|0-58:G>T-58:G>T	G/T	7 dna:chromosome chromosome:AGPv4:7:1:182381542:1 REF	150160020	NA	NA	NA	NA	NA	NA	NA	GG	GG	TT	GG	GG	GG	GT	GG	GG	GG	GT	GG	GG	GG	GG	GG	GG	GG	GG	GG	GG	GT	TT	GG	GG	GT	GG	TT	TT	TT
4584474|F|0-58:T>C-58:T>C	T/C	3 dna:chromosome chromosome:AGPv4:3:1:235667834:1 REF	185497423	NA	NA	NA	NA	NA	NA	NA	TT	CC	TT	TT	TT	TT	TC	TT	TT	TT	TC	CC	TT	TT	TT	TT	TT	TC	TT	TT	TT	CC	TC	TT	TT	TC	CC	TT	TT	CC
7049963|F|0-58:G>A-58:G>A	G/A	3 dna:chromosome chromosome:AGPv4:3:1:235667834:1 REF	49806723	NA	NA	NA	NA	NA	NA	NA	GG	GG	GG	GA	GG	GA	GG	GG	GG	GG	GG	GG	GG	GG	GG	GG	GG	GG	GG	GG	GG	GG	GG	GG	AA	GG	GG	GG	GG	GG
4583004|F|0-58:A>G-58:A>G	A/G	6 dna:chromosome chromosome:AGPv4:6:1:174033170:1 REF	162568620	NA	NA	NA	NA	NA	NA	NA	AA	AA	AA	AA	AA	AA	AG	AA	AA	AA	AA	AA	AA	AA	AA	AA	AA	AA	AA	GG	AA	AA	AG	AA	AA	AA	AA	AA	AA	AA
9702987|F|0-58:T>C-58:T>C	T/C	10 dna:chromosome chromosome:AGPv4:10:1:150982314:1 REF	136548247	NA	NA	NA	NA	NA	NA	NA	TT	TT	TT	TT	TT	TT	TT	TT	TT	TT	TT	TT	TT	TT	TT	TT	TT	TT	TT	TT	TT	TT	TT	TT	TT	TT	TT	TT	TT	TT
9716844|F|0-58:G>C-58:G>C	G/C	5 dna:chromosome chromosome:AGPv4:5:1:223902240:1 REF	190755097	NA	NA	NA	NA	NA	NA	NA	GG	GG	GG	GG	GG	GG	GG	GG	GG	GG	GG	GG	GG	GG	GG	GG	GG	GG	GG	GG	GG	GG	GG	GG	GG	GG	GG	GG	GG	GG
4582981|F|0-58:G>A-58:G>A	G/A	10 dna:chromosome chromosome:AGPv4:10:1:150982314:1 REF	144203874	NA	NA	NA	NA	NA	NA	NA	GG	GG	AA	GA	GG	GG	GG	AA	GG	GG	GG	AA	GG	GG	GG	GA	GG	GG	GG	GG	GG	GG	GG	GG	GG	GG	AA	GG	AA	AA
100067149|F|0-58:C>T-58:C>T	C/T	9 dna:chromosome chromosome:AGPv4:9:1:159769782:1 REF	139136975	NA	NA	NA	NA	NA	NA	NA	CC	CC	CC	CC	CC	CC	CC	CC	CC	CC	CC	CC	CC	CC	CC	CC	CC	CC	CC	CC	CC	CC	CC	CC	CC	CC	CC	CC	CC	CC
9694836|F|0-58:A>G-58:A>G	A/G	9 dna:chromosome chromosome:AGPv4:9:1:159769782:1 REF	153122346	NA	NA	NA	NA	NA	NA	NA	AA	GG	AA	AG	AA	AG	AG	AA	AA	AA	AA	AA	AA	AA	AA	AA	AA	AA	AA	GG	AA	AA	AA	GG	GG	AA	AA	AA	AA	AA
4592572|F|0-58:T>C-58:T>C	T/C	5 dna:chromosome chromosome:AGPv4:5:1:223902240:1 REF	56935248	NA	NA	NA	NA	NA	NA	NA	TT	TT	TT	TT	TT	TT	TT	TT	TT	TT	TT	TT	TT	TT	TT	TT	TT	TT	TT	TT	TT	TT	TT	TT	TT	TT	TT	TT	TT	TT
4772480|F|0-57:C>A-57:C>A	C/A	8 dna:chromosome chromosome:AGPv4:8:1:181122637:1 REF	77923597	NA	NA	NA	NA	NA	NA	NA	CC	CC	CC	CC	CC	CC	CA	CC	CC	CC	CC	CC	CC	CC	CA	CC	CC	CC	CC	AA	CC	CC	CA	CC	CC	CC	CC	AA	CC	CC
2529252|F|0-57:C>T-57:C>T	C/T	4 dna:chromosome chromosome:AGPv4:4:1:246994605:1 REF	11907419	NA	NA	NA	NA	NA	NA	NA	TT	TT	CC	CC	CT	CC	CC	CC	TT	TT	CC	CC	TT	TT	CC	CC	CC	CC	CC	CC	CC	CC	CC	CC	CC	CC	CC	CC	CC	CC
4773146|F|0-57:G>A-57:G>A	G/A	2 dna:chromosome chromosome:AGPv4:2:1:244442276:1 REF	232343580	NA	NA	NA	NA	NA	NA	NA	GG	GG	GG	GG	GG	GG	GG	GG	GG	GG	GG	GG	GG	GG	GG	GG	GG	GG	AA	GG	GG	GG	GG	GG	GG	GG	GG	GG	GG	GG
4772623|F|0-57:T>C-57:T>C	T/C	1 dna:chromosome chromosome:AGPv4:1:1:307041717:1 REF	248252816	NA	NA	NA	NA	NA	NA	NA	TT	TT	TC	TC	TT	TC	TC	TT	TT	TT	TC	TT	TT	TT	TC	TC	TT	CC	TC	TT	TT	TT	CC	CC	CC	TC	TT	CC	TT	TT
2379410|F|0-57:A>G-57:A>G	A/G	1 dna:chromosome chromosome:AGPv4:1:1:307041717:1 REF	300991884	NA	NA	NA	NA	NA	NA	NA	AA	AA	AA	AA	AA	AA	AA	AA	AA	AA	AA	AA	AA	AA	GG	AA	AA	AA	AA	AA	AA	AA	AA	AA	AA	AG	AA	AA	AA	AA
4771128|F|0-57:T>C-57:T>C	T/C	5 dna:chromosome chromosome:AGPv4:5:1:223902240:1 REF	3473901	NA	NA	NA	NA	NA	NA	NA	TT	TT	TT	TC	TT	TT	TT	TT	TT	TT	TT	TT	TT	TT	TT	TT	TT	TT	TT	TT	TT	TT	TT	TT	TT	TT	TT	TT	TT	TT
4582636|F|0-57:A>G-57:A>G	A/G	1 dna:chromosome chromosome:AGPv4:1:1:307041717:1 REF	252522966	NA	NA	NA	NA	NA	NA	NA	GG	AA	AA	AA	GG	AA	AG	AA	GG	GG	AA	AA	GG	GG	AA	AA	AA	AA	AA	GG	AA	AA	AA	AA	AA	AA	AA	AA	AA	AA
4587929|F|0-57:G>A-57:G>A	G/A	8 dna:chromosome chromosome:AGPv4:8:1:181122637:1 REF	180049963	NA	NA	NA	NA	NA	NA	NA	GG	GG	GG	GG	GG	GA	GA	GG	GG	GG	GG	GG	GG	GG	GG	GG	GG	GG	GG	GG	GG	GG	GG	GG	GG	GG	GG	GA	GG	GG
4771174|F|0-57:A>G-57:A>G	A/G	9 dna:chromosome chromosome:AGPv4:9:1:159769782:1 REF	145521067	NA	NA	NA	NA	NA	NA	NA	AA	AA	AA	AA	AA	AA	AA	AA	AA	AA	AA	AA	AA	AA	AG	AA	AA	AA	GG	GG	AA	AA	AA	AA	AA	AG	AA	AA	AA	AA
2420529|F|0-57:T>C-57:T>C	T/C	1 dna:chromosome chromosome:AGPv4:1:1:307041717:1 REF	231050205	NA	NA	NA	NA	NA	NA	NA	CC	CC	CC	TC	CC	TC	CC	CC	CC	CC	CC	CC	CC	CC	TC	CC	CC	CC	CC	TT	TC	CC	CC	CC	TT	CC	CC	CC	CC	CC
7048906|F|0-57:A>G-57:A>G	A/G	1 dna:chromosome chromosome:AGPv4:1:1:307041717:1 REF	198835807	NA	NA	NA	NA	NA	NA	NA	AA	AA	AA	AG	AA	AG	AA	AA	AA	AA	AA	AA	AA	AA	AA	AA	AA	AA	AA	AA	AA	AA	AA	AA	GG	AA	AA	AA	AA	AA
100025737|F|0-57:C>A-57:C>A	C/A	4 dna:chromosome chromosome:AGPv4:4:1:246994605:1 REF	29874299	NA	NA	NA	NA	NA	NA	NA	CC	CC	CC	CC	CC	CC	CC	CC	CC	CC	CC	CC	CC	CC	CC	CC	CC	CC	CC	CC	CC	CC	CC	CC	CC	CC	CC	CC	CC	CC
2440400|F|0-57:A>G-57:A>G	A/G	1 dna:chromosome chromosome:AGPv4:1:1:307041717:1 REF	228681599	NA	NA	NA	NA	NA	NA	NA	GG	AA	AA	AA	GG	AG	AA	AA	GG	AA	AG	AA	AA	AA	AA	AA	AA	AA	AA	AA	AA	AA	AA	AA	AA	AA	AA	GG	AA	AA
2632606|F|0-57:C>T-57:C>T	C/T	9 dna:chromosome chromosome:AGPv4:9:1:159769782:1 REF	122780480	NA	NA	NA	NA	NA	NA	NA	TT	CC	TT	CT	TT	CT	CT	TT	TT	CT	CC	CC	CC	TT	CT	CC	TT	CC	CC	CC	CC	TT	CT	TT	CC	CT	TT	CC	TT	CC
5583825|F|0-57:T>C-57:T>C	T/C	2 dna:chromosome chromosome:AGPv4:2:1:244442276:1 REF	71575744	NA	NA	NA	NA	NA	NA	NA	TT	TT	TT	TT	TT	TT	TT	TT	TT	TT	TT	TT	TT	TT	TT	TT	TT	TT	TT	TT	TT	TT	TT	TT	TT	TT	TT	TT	TT	TT
4590589|F|0-57:G>A-57:G>A	G/A	6 dna:chromosome chromosome:AGPv4:6:1:174033170:1 REF	83036798	NA	NA	NA	NA	NA	NA	NA	GG	GG	GG	GG	GG	GA	GA	GG	GG	GG	GG	GG	GG	GG	AA	GG	GA	GG	GG	GG	GG	GG	GG	GG	GG	GA	GG	GG	GG	AA
4769530|F|0-57:T>G-57:T>G	T/G	5 dna:chromosome chromosome:AGPv4:5:1:223902240:1 REF	79229726	NA	NA	NA	NA	NA	NA	NA	TT	TT	TT	TG	TT	TG	TT	TT	TT	TT	TT	TT	TT	TT	TT	TT	TT	TT	GG	GG	TT	TT	TT	TT	GG	TT	TT	TT	TT	TT
100049420|F|0-57:A>G-57:A>G	A/G	2 dna:chromosome chromosome:AGPv4:2:1:244442276:1 REF	224007892	NA	NA	NA	NA	NA	NA	NA	GG	GG	GG	GG	GG	GG	GG	GG	GG	GG	GG	GG	GG	GG	GG	GG	GG	GG	GG	GG	GG	GG	GG	GG	GG	GG	GG	GG	GG	GG
100050809|F|0-57:C>G-57:C>G	C/G	6 dna:chromosome chromosome:AGPv4:6:1:174033170:1 REF	19437268	NA	NA	NA	NA	NA	NA	NA	CC	CC	CG	CG	CC	CC	GG	GG	CC	CC	CG	GG	CC	CC	CC	CG	CC	CC	CC	CG	CC	GG	CC	CC	CC	CC	GG	CC	GG	CC
9688341|F|0-57:T>A-57:T>A	T/A	1 dna:chromosome chromosome:AGPv4:1:1:307041717:1 REF	251577224	NA	NA	NA	NA	NA	NA	NA	TT	TT	TT	TT	TT	TT	TT	TT	TT	TT	TT	TT	TT	TT	TT	TT	TT	TT	TT	TT	TT	TT	TT	TT	TT	TT	TT	TT	TT	TT
4581054|F|0-57:A>C-57:A>C	A/C	1 dna:chromosome chromosome:AGPv4:1:1:307041717:1 REF	286489725	NA	NA	NA	NA	NA	NA	NA	AA	AA	AA	AA	AA	AA	AA	AA	AA	AA	AA	AA	AA	AA	CC	AA	AA	AA	AC	AA	AA	AA	AA	AA	AA	AC	AA	AA	AA	AA
4768831|F|0-57:A>T-57:A>T	A/T	3 dna:chromosome chromosome:AGPv4:3:1:235667834:1 REF	143903466	NA	NA	NA	NA	NA	NA	NA	AA	AA	AA	AA	AA	AA	AA	AA	AA	AA	AA	AA	AA	AA	AA	AA	AA	AA	AA	AA	AA	AA	AA	AA	AA	AA	AA	AA	AA	AA
7049685|F|0-57:T>C-57:T>C	T/C	4 dna:chromosome chromosome:AGPv4:4:1:246994605:1 REF	241920957	NA	NA	NA	NA	NA	NA	NA	TT	TT	TT	TT	TT	TT	TC	TT	TT	TT	TT	TT	TT	TT	TC	TT	TT	TT	TT	CC	TT	TT	TC	TT	TT	TC	TT	TT	TT	TT
4773679|F|0-57:G>T-57:G>T	G/T	7 dna:chromosome chromosome:AGPv4:7:1:182381542:1 REF	173416042	NA	NA	NA	NA	NA	NA	NA	GG	GG	GG	GG	GG	GG	GG	GG	GG	GG	GG	GG	GG	GG	GG	GG	GG	GG	GG	GG	GG	GG	GG	GG	GG	GG	GG	GG	GG	GG
9712310|F|0-57:G>T-57:G>T	G/T	6 dna:chromosome chromosome:AGPv4:6:1:174033170:1 REF	110232122	NA	NA	NA	NA	NA	NA	NA	GG	GG	GG	GG	GG	GG	GT	GG	GG	GG	GG	GG	GG	GG	GG	GG	GG	GG	GG	GG	GG	GG	GT	GG	GG	GG	GG	GG	GG	GG
100021643|F|0-56:C>G-56:C>G	C/G	3 dna:chromosome chromosome:AGPv4:3:1:235667834:1 REF	129047677	NA	NA	NA	NA	NA	NA	NA	CC	CC	CC	CC	CC	CC	CC	CC	CC	CC	CC	CC	CC	CC	CC	CC	CC	CC	CC	CC	CC	CC	CC	CC	CC	CC	CC	CC	CC	CC
9705261|F|0-56:A>G-56:A>G	A/G	9 dna:chromosome chromosome:AGPv4:9:1:159769782:1 REF	127732682	NA	NA	NA	NA	NA	NA	NA	AA	AA	AA	AA	AA	AA	AA	AA	AA	AA	AA	AA	AA	AA	AA	AA	AA	AA	AA	AA	AA	AA	AA	AA	AA	AA	AA	AA	AA	AA
4769175|F|0-56:A>G-56:A>G	A/G	3 dna:chromosome chromosome:AGPv4:3:1:235667834:1 REF	105029038	NA	NA	NA	NA	NA	NA	NA	AA	AA	GG	AG	AA	GG	AG	GG	AA	AG	GG	AA	GG	AA	GG	AG	GG	GG	AA	AA	AA	GG	GG	AA	GG	GG	GG	AA	GG	GG
9693695|F|0-56:A>G-56:A>G	A/G	1 dna:chromosome chromosome:AGPv4:1:1:307041717:1 REF	21187753	NA	NA	NA	NA	NA	NA	NA	GG	AA	AA	AA	AG	AA	AG	AA	GG	AG	AA	AA	AA	GG	AA	AA	AA	AA	AA	AG	AA	AA	AA	AA	AA	AA	AA	GG	AA	AA
4773926|F|0-56:T>G-56:T>G	T/G	4 dna:chromosome chromosome:AGPv4:4:1:246994605:1 REF	125422288	NA	NA	NA	NA	NA	NA	NA	TT	TT	TT	TT	TT	TT	TT	TT	TT	TT	TT	TT	TT	TT	TT	TT	TT	TT	GG	TT	TT	TT	TT	TT	TT	TT	TT	GG	TT	TT
2462504|F|0-56:T>C-56:T>C	T/C	3 dna:chromosome chromosome:AGPv4:3:1:235667834:1 REF	27137198	NA	NA	NA	NA	NA	NA	NA	TT	TT	TT	TT	TT	TT	TT	TT	TT	TT	TT	TT	TT	TT	TT	TT	TT	TT	TT	TT	TT	TT	TT	TT	TT	TT	TT	TT	TT	TT
9665856|F|0-56:C>T-56:C>T	C/T	1 dna:chromosome chromosome:AGPv4:1:1:307041717:1 REF	148162669	NA	NA	NA	NA	NA	NA	NA	CC	CC	CC	CC	CC	CC	CC	CC	CC	CC	CC	CC	CC	CC	CC	CC	CC	CC	CC	CC	CC	CC	CC	CC	CC	CC	CC	CC	CC	CC
2387744|F|0-56:T>A-56:T>A	T/A	6 dna:chromosome chromosome:AGPv4:6:1:174033170:1 REF	140349538	NA	NA	NA	NA	NA	NA	NA	TT	TT	TT	TT	TT	TT	TA	TT	TT	TA	TT	TT	TT	AA	TT	TT	TT	TT	TT	TT	TT	TT	TA	TT	TT	TT	TT	AA	TT	TT
2563865|F|0-56:C>A-56:C>A	C/A	4 dna:chromosome chromosome:AGPv4:4:1:246994605:1 REF	73912290	NA	NA	NA	NA	NA	NA	NA	CC	CC	CC	CC	CC	CA	CC	CC	CC	CC	CC	CC	CC	CC	CC	CC	CC	CC	CC	CC	CC	CC	CC	CC	CC	CC	CC	AA	CC	CC
2597501|F|0-56:C>G-56:C>G	C/G	2 dna:chromosome chromosome:AGPv4:2:1:244442276:1 REF	48115948	NA	NA	NA	NA	NA	NA	NA	CC	CC	CC	CC	CC	CG	CG	CC	CC	CC	GG	CC	CC	CC	CC	GG	CG	GG	CC	CC	GG	GG	CC	CC	GG	CC	CC	CC	CC	CC
2531042|F|0-56:C>T-56:C>T	C/T	8 dna:chromosome chromosome:AGPv4:8:1:181122637:1 REF	125355544	NA	NA	NA	NA	NA	NA	NA	TT	TT	CC	CT	TT	CT	CC	CC	TT	TT	CC	CC	TT	TT	CC	CC	CC	CC	CC	CC	CC	CC	CC	CC	CC	CC	CC	CC	CC	CC
2425334|F|0-56:G>C-56:G>C	G/C	5 dna:chromosome chromosome:AGPv4:5:1:223902240:1 REF	21191267	NA	NA	NA	NA	NA	NA	NA	GG	GG	CC	GG	GG	GG	GG	GG	GG	GG	GG	GC	GG	GG	GG	GC	GG	GG	GG	GG	GC	GG	GG	GG	GG	GG	CC	GG	CC	GG
2449357|F|0-56:T>C-56:T>C	T/C	9 dna:chromosome chromosome:AGPv4:9:1:159769782:1 REF	39861617	NA	NA	NA	NA	NA	NA	NA	TT	CC	TT	TT	TT	TT	TT	TT	TT	TT	TT	TT	TT	TT	TT	TT	TT	TT	TT	TT	TT	TT	TT	CC	TT	TT	TT	TT	TT	TT
2595734|F|0-56:G>T-56:G>T	G/T	4 dna:chromosome chromosome:AGPv4:4:1:246994605:1 REF	165611164	NA	NA	NA	NA	NA	NA	NA	GG	TT	GT	GT	GT	GT	GT	GT	GG	GG	GT	TT	GG	GG	GG	TT	TT	GT	GG	TT	TT	TT	GT	GT	TT	GT	TT	GG	GT	TT
100026659|F|0-56:G>A-56:G>A	G/A	8 dna:chromosome chromosome:AGPv4:8:1:181122637:1 REF	113203046	NA	NA	NA	NA	NA	NA	NA	GG	GG	GG	GG	GG	GG	GG	GG	GG	GG	GG	GG	GG	GG	GG	GG	GG	GG	GG	GG	GG	GG	GG	GG	GG	GG	GG	AA	GG	GG
2435435|F|0-56:A>G-56:A>G	A/G	6 dna:chromosome chromosome:AGPv4:6:1:174033170:1 REF	155284597	NA	NA	NA	NA	NA	NA	NA	AA	AA	AA	AA	AA	AA	AA	AA	AA	AA	AA	AA	AA	AA	AA	AA	AA	AA	AA	AA	AA	AA	AA	AA	AA	AA	AA	AA	AA	AA
4585494|F|0-56:C>T-56:C>T	C/T	8 dna:chromosome chromosome:AGPv4:8:1:181122637:1 REF	7121600	NA	NA	NA	NA	NA	NA	NA	CC	TT	CC	CT	CC	CT	CT	CC	CC	CC	CC	TT	CC	CC	CC	TT	TT	TT	CC	CC	CT	CC	TT	CC	TT	CT	CC	CC	CC	CC
4584210|F|0-56:C>A-56:C>A	C/A	4 dna:chromosome chromosome:AGPv4:4:1:246994605:1 REF	244760805	NA	NA	NA	NA	NA	NA	NA	CC	CC	CC	CC	CC	CA	CA	CC	CC	CC	CA	CC	CC	CC	CC	CA	AA	AA	CC	CC	CA	AA	CA	AA	CC	CA	CC	AA	CC	CC
4581879|F|0-56:T>G-56:T>G	T/G	7 dna:chromosome chromosome:AGPv4:7:1:182381542:1 REF	156643650	NA	NA	NA	NA	NA	NA	NA	TT	GG	TT	TT	TT	TT	TT	TT	TT	TT	TT	TT	TT	TT	TT	TT	TT	TT	GG	TT	TT	TT	TT	TT	TT	TT	TT	TT	TT	TT
2452965|F|0-56:G>A-56:G>A	G/A	1 dna:chromosome chromosome:AGPv4:1:1:307041717:1 REF	27967538	NA	NA	NA	NA	NA	NA	NA	AA	GG	AA	GG	GA	GG	GA	AA	AA	GA	GG	GG	GG	AA	GG	GA	GG	GG	GG	GG	GA	GG	GG	AA	GG	GG	AA	AA	AA	GG
2461351|F|0-56:G>A-56:G>A	G/A	2 dna:chromosome chromosome:AGPv4:2:1:244442276:1 REF	11933785	NA	NA	NA	NA	NA	NA	NA	GG	GA	GG	GG	GG	GG	GA	GA	GG	GG	GG	GG	GG	GG	AA	GA	GA	AA	GG	GG	AA	GG	GG	GG	GG	GA	GG	GG	GG	AA
2614616|F|0-56:G>A-56:G>A	G/A	7 dna:chromosome chromosome:AGPv4:7:1:182381542:1 REF	161618036	NA	NA	NA	NA	NA	NA	NA	GG	GG	GG	GG	GG	GG	GG	GG	GG	GG	GG	GG	GG	GG	GG	GG	GG	GG	GG	GG	GG	GG	GG	GG	GG	GG	GG	GG	GG	GG
2607466|F|0-56:C>A-56:C>A	C/A	9 dna:chromosome chromosome:AGPv4:9:1:159769782:1 REF	102108004	NA	NA	NA	NA	NA	NA	NA	CC	CC	CC	CC	CC	CC	CC	CC	CC	CC	CC	CC	CC	CC	CC	CC	CC	CC	CC	CC	CC	CC	CC	CC	CC	CC	CC	CC	CC	CC
4776758|F|0-56:A>G-56:A>G	A/G	7 dna:chromosome chromosome:AGPv4:7:1:182381542:1 REF	7840247	NA	NA	NA	NA	NA	NA	NA	GG	AA	GG	GG	GG	AA	AG	GG	GG	GG	GG	GG	GG	GG	AA	GG	GG	GG	AA	AG	GG	GG	GG	AA	AA	AG	GG	AA	GG	GG
4592588|F|0-56:A>C-56:A>C	A/C	1 dna:chromosome chromosome:AGPv4:1:1:307041717:1 REF	45111111	NA	NA	NA	NA	NA	NA	NA	AA	AA	AA	AA	AA	AA	AA	AA	AA	AC	AC	AA	CC	AA	CC	AA	AA	AA	AA	AA	AA	AA	AA	AA	AA	CC	AA	AA	AA	AA
2504982|F|0-56:G>C-56:G>C	G/C	2 dna:chromosome chromosome:AGPv4:2:1:244442276:1 REF	194544291	NA	NA	NA	NA	NA	NA	NA	GG	GG	GG	GG	GG	GG	GG	GG	GG	GG	GG	GG	GG	GG	GG	GG	GG	GG	GG	GG	GG	GG	GG	GG	GG	GG	GG	GG	GG	GG
100073495|F|0-56:G>C-56:G>C	G/C	5 dna:chromosome chromosome:AGPv4:5:1:223902240:1 REF	86081314	NA	NA	NA	NA	NA	NA	NA	GG	GG	GG	GG	GG	GG	GG	GG	GG	GG	GG	GG	GG	GG	GG	GG	CC	GG	GG	GG	GG	GG	GG	GG	GG	GG	GG	GG	GG	GG
4770397|F|0-56:C>A-56:C>A	C/A	8 dna:chromosome chromosome:AGPv4:8:1:181122637:1 REF	102491443	NA	NA	NA	NA	NA	NA	NA	CC	CC	CC	CC	CC	CC	CC	CC	CC	CC	CC	CC	CC	CC	CC	CC	CC	CC	CC	CC	CC	CC	CC	CC	CC	CC	CC	CC	CC	CC
4582312|F|0-56:G>A-56:G>A	G/A	6 dna:chromosome chromosome:AGPv4:6:1:174033170:1 REF	94190693	NA	NA	NA	NA	NA	NA	NA	GG	GG	GG	GG	GG	GG	GA	GG	GG	GG	GG	GG	GG	GG	GG	GG	GG	GG	GG	GG	GG	GG	GA	GG	GG	GG	GG	GG	GG	GG
4772025|F|0-55:G>A-55:G>A	G/A	3 dna:chromosome chromosome:AGPv4:3:1:235667834:1 REF	207219293	NA	NA	NA	NA	NA	NA	NA	GG	AA	AA	GA	GG	GA	GA	AA	GG	GG	AA	AA	GG	GG	AA	AA	AA	AA	GG	GG	AA	AA	AA	AA	GG	AA	AA	AA	AA	AA
4582932|F|0-55:T>C-55:T>C	T/C	3 dna:chromosome chromosome:AGPv4:3:1:235667834:1 REF	125027247	NA	NA	NA	NA	NA	NA	NA	TT	TT	TT	TT	TT	TT	TT	TT	TT	TT	TT	TT	TT	TT	CC	TT	TT	TT	CC	TT	TT	TT	TT	TT	TT	TC	TT	TT	TT	TT
2459115|F|0-55:C>G-55:C>G	C/G	4 dna:chromosome chromosome:AGPv4:4:1:246994605:1 REF	180560784	NA	NA	NA	NA	NA	NA	NA	GG	CC	CC	CG	GG	CG	CG	CC	GG	CG	CG	CG	GG	CC	GG	CG	CC	GG	CC	GG	CG	CC	CG	GG	GG	CG	GG	GG	CC	GG
4765318|F|0-55:A>C-55:A>C	A/C	1 dna:chromosome chromosome:AGPv4:1:1:307041717:1 REF	159021457	NA	NA	NA	NA	NA	NA	NA	CC	AA	CC	CC	CC	AC	CC	CC	CC	CC	CC	CC	CC	CC	CC	CC	CC	CC	CC	AA	CC	CC	CC	CC	CC	CC	CC	CC	CC	CC
4583937|F|0-55:A>T-55:A>T	A/T	8 dna:chromosome chromosome:AGPv4:8:1:181122637:1 REF	19657881	NA	NA	NA	NA	NA	NA	NA	TT	TT	TT	TT	TT	TT	TT	TT	TT	TT	TT	TT	TT	TT	TT	TT	TT	TT	TT	AT	TT	TT	TT	AA	TT	TT	TT	TT	TT	TT
4582772|F|0-55:T>C-55:T>C	T/C	2 dna:chromosome chromosome:AGPv4:2:1:244442276:1 REF	117416486	NA	NA	NA	NA	NA	NA	NA	CC	TT	TT	TT	CC	TT	TT	TT	CC	TC	TT	TT	CC	TT	TT	TT	TT	TT	TT	TT	TT	TT	TT	TT	TT	TT	TT	TT	TT	TT
9710576|F|0-55:G>T-55:G>T	G/T	5 dna:chromosome chromosome:AGPv4:5:1:223902240:1 REF	221374284	NA	NA	NA	NA	NA	NA	NA	GG	GG	GG	GG	GG	GG	GG	GG	GG	GG	GG	GG	GG	GG	GG	GG	GG	GG	GG	GG	GG	GG	GG	GG	GG	GG	GG	GG	GG	GG
2615594|F|0-55:T>C-55:T>C	T/C	2 dna:chromosome chromosome:AGPv4:2:1:244442276:1 REF	110315013	NA	NA	NA	NA	NA	NA	NA	TT	TT	CC	TC	TT	TC	TC	CC	TT	TC	CC	CC	TT	CC	TT	CC	CC	CC	TT	TT	CC	CC	CC	TT	TT	TC	CC	TT	CC	CC
4591016|F|0-55:C>A-55:C>A	C/A	7 dna:chromosome chromosome:AGPv4:7:1:182381542:1 REF	151990325	NA	NA	NA	NA	NA	NA	NA	CC	AA	AA	CA	CA	CA	CA	CA	CC	AA	CA	CC	CC	AA	CC	CC	CC	CC	AA	AA	CC	AA	AA	CC	CC	CA	CC	CC	AA	AA
2508315|F|0-55:T>C-55:T>C	T/C	7 dna:chromosome chromosome:AGPv4:7:1:182381542:1 REF	18110706	NA	NA	NA	NA	NA	NA	NA	TT	TT	TT	TC	TT	TC	TT	TT	TT	TT	TT	TT	TT	TT	TT	TT	TT	TT	TT	TT	TT	TT	TT	TT	CC	TT	TT	TT	TT	TT
4774813|F|0-55:A>G-55:A>G	A/G	4 dna:chromosome chromosome:AGPv4:4:1:246994605:1 REF	81957123	NA	NA	NA	NA	NA	NA	NA	AA	GG	AA	AG	AA	GG	AG	GG	AA	AA	GG	GG	AA	AA	GG	GG	GG	GG	GG	GG	GG	AA	GG	GG	GG	AG	GG	GG	AA	GG
2508896|F|0-55:G>A-55:G>A	G/A	2 dna:chromosome chromosome:AGPv4:2:1:244442276:1 REF	19454444	NA	NA	NA	NA	NA	NA	NA	AA	GA	AA	GA	AA	GA	GA	GA	AA	AA	GA	AA	AA	AA	GG	GA	GA	GG	AA	GG	GG	AA	GA	AA	AA	GA	GG	GG	AA	GG
7048924|F|0-55:C>T-55:C>T	C/T	1 dna:chromosome chromosome:AGPv4:1:1:307041717:1 REF	86263143	NA	NA	NA	NA	NA	NA	NA	CC	CC	CC	CC	CC	CC	CC	CC	CC	CC	CC	CC	CC	CC	CC	CC	CC	CC	CC	CC	CC	CC	CC	CC	CC	CC	CC	CC	CC	CC
4578598|F|0-55:T>C-55:T>C	T/C	1 dna:chromosome chromosome:AGPv4:1:1:307041717:1 REF	68092942	NA	NA	NA	NA	NA	NA	NA	TT	CC	TT	TC	TT	TC	TC	TT	TT	TT	TC	CC	CC	TT	TT	TC	CC	CC	CC	CC	CC	CC	CC	CC	CC	TT	TT	CC	TT	CC
16725112|F|0-55:G>A-55:G>A	G/A	3 dna:chromosome chromosome:AGPv4:3:1:235667834:1 REF	230579676	NA	NA	NA	NA	NA	NA	NA	GG	GG	GG	GG	GA	GG	GG	GG	GG	AA	GG	GG	GG	AA	GG	GG	GG	GG	GG	GG	GG	GG	GG	GG	GG	GG	GG	GG	GG	GG
4587985|F|0-55:G>A-55:G>A	G/A	6 dna:chromosome chromosome:AGPv4:6:1:174033170:1 REF	125287698	NA	NA	NA	NA	NA	NA	NA	GG	GG	GG	GG	GG	GG	GG	GG	GG	GG	GG	GG	GG	GG	GG	GG	GG	GG	GG	GG	GG	GG	GG	GG	GG	GG	GG	AA	GG	GG
9699138|F|0-55:C>T-55:C>T	C/T	3 dna:chromosome chromosome:AGPv4:3:1:235667834:1 REF	184563658	NA	NA	NA	NA	NA	NA	NA	CC	CC	CC	CC	CC	CC	CT	CC	CC	CC	CC	TT	CC	CC	CC	CT	CC	CC	CC	CC	CC	CC	CC	CC	CC	CC	TT	CC	CC	CC
4779379|F|0-55:T>C-55:T>C	T/C	5 dna:chromosome chromosome:AGPv4:5:1:223902240:1 REF	35981420	NA	NA	NA	NA	NA	NA	NA	CC	CC	TT	TC	CC	CC	TC	TT	CC	TT	TT	TT	TT	TT	CC	TT	CC	TT	TT	CC	TT	TT	TT	TT	CC	CC	TT	CC	TT	TT
4580543|F|0-55:G>T-55:G>T	G/T	1 dna:chromosome chromosome:AGPv4:1:1:307041717:1 REF	192760591	NA	NA	NA	NA	NA	NA	NA	GG	GG	GG	GG	GG	GG	GG	GG	GG	GG	GG	GG	GG	GG	GG	GG	GG	GG	GG	GG	GG	GG	GG	GG	GG	GG	GG	GG	GG	GG
2434942|F|0-55:G>A-55:G>A	G/A	9 dna:chromosome chromosome:AGPv4:9:1:159769782:1 REF	111776386	NA	NA	NA	NA	NA	NA	NA	AA	GG	GG	GG	GA	GG	GG	GG	AA	GA	GG	GG	GG	AA	GG	GG	GG	GG	GG	GG	GG	GG	GG	GG	GG	GG	GG	AA	GG	GG
2406633|F|0-55:C>G-55:C>G	C/G	1 dna:chromosome chromosome:AGPv4:1:1:307041717:1 REF	216012352	NA	NA	NA	NA	NA	NA	NA	CC	CC	CC	CC	CC	CC	CC	CC	CC	CC	CC	CC	CC	CC	CC	CC	CC	CC	CC	CG	CC	CC	CC	CC	CC	CC	CC	CC	CC	CC
2427462|F|0-55:C>T-55:C>T	C/T	1 dna:chromosome chromosome:AGPv4:1:1:307041717:1 REF	304964621	NA	NA	NA	NA	NA	NA	NA	TT	CC	TT	CT	TT	CC	CT	TT	TT	CT	CT	TT	TT	TT	CC	TT	CC	CC	CC	CC	TT	CC	TT	CC	CC	CC	TT	CC	TT	TT
2506081|F|0-55:C>A-55:C>A	C/A	4 dna:chromosome chromosome:AGPv4:4:1:246994605:1 REF	245639026	NA	NA	NA	NA	NA	NA	NA	CC	CC	CC	CC	CC	CC	CC	CC	CC	CC	CC	CC	CC	CC	CC	CC	CC	CC	CA	CA	CC	CC	CC	CC	CC	CC	CC	CC	CC	CC
2505666|F|0-55:C>A-55:C>A	C/A	5 dna:chromosome chromosome:AGPv4:5:1:223902240:1 REF	4385417	NA	NA	NA	NA	NA	NA	NA	CC	CC	CC	CA	CC	CC	CC	CC	CC	CC	CC	CC	CC	CC	CC	CC	CC	CC	CC	CC	CC	CC	CC	CC	CC	CC	CC	CC	CC	CC
5585164|F|0-55:C>T-55:C>T	C/T	3 dna:chromosome chromosome:AGPv4:3:1:235667834:1 REF	223464224	NA	NA	NA	NA	NA	NA	NA	CC	CC	CC	CC	CC	CC	CC	CC	CC	CC	CC	CC	CC	CC	CC	CC	CC	CC	CC	CC	CC	CC	CC	CC	CC	CC	CC	CC	CC	CC
4772803|F|0-55:G>C-55:G>C	G/C	2 dna:chromosome chromosome:AGPv4:2:1:244442276:1 REF	707818	NA	NA	NA	NA	NA	NA	NA	GG	GG	GG	GG	GG	GG	GG	GG	GG	GG	GG	GG	GG	GG	GG	GG	GG	GG	GG	GG	GG	GG	GG	GG	GG	GG	GG	GG	GG	GG
4587698|F|0-55:C>T-55:C>T	C/T	3 dna:chromosome chromosome:AGPv4:3:1:235667834:1 REF	207882095	NA	NA	NA	NA	NA	NA	NA	CC	CC	CC	CC	CC	CC	CC	CC	CC	CC	CC	CC	CC	CC	CC	CC	CC	CC	CC	CC	CC	CC	CC	CC	CC	CC	CC	CC	CC	CC
2429684|F|0-55:G>A-55:G>A	G/A	1 dna:chromosome chromosome:AGPv4:1:1:307041717:1 REF	229001106	NA	NA	NA	NA	NA	NA	NA	GG	GG	GG	GG	GG	GG	GG	GG	GG	GG	GG	GG	GG	GG	GG	GG	GG	GG	GG	GG	GG	GG	GG	GG	GG	GG	GG	GG	GG	GG
2598817|F|0-55:C>T-55:C>T	C/T	3 dna:chromosome chromosome:AGPv4:3:1:235667834:1 REF	217800005	NA	NA	NA	NA	NA	NA	NA	CC	CC	CC	CC	CC	CC	CC	CC	CC	CC	CC	CC	CC	CC	CC	CC	CC	CC	CC	CC	CC	CC	CC	CC	CC	CC	CC	CC	CC	CC
7057285|F|0-55:T>A-55:T>A	T/A	1 dna:chromosome chromosome:AGPv4:1:1:307041717:1 REF	242210520	NA	NA	NA	NA	NA	NA	NA	TT	TT	TT	TT	TT	TT	TT	TT	TT	TT	TT	TT	TT	TT	TT	TT	TT	TT	TT	TT	TT	TT	TT	TT	TT	TT	TT	TT	TT	TT
4585778|F|0-55:G>A-55:G>A	G/A	4 dna:chromosome chromosome:AGPv4:4:1:246994605:1 REF	238712086	NA	NA	NA	NA	NA	NA	NA	GG	GG	GG	GG	GG	GG	GG	GG	GG	GG	GG	GG	GG	GG	GG	GG	GG	GG	GG	GG	GG	GG	GG	GG	GG	GG	GG	GG	GG	GG
4590511|F|0-55:G>T-55:G>T	G/T	10 dna:chromosome chromosome:AGPv4:10:1:150982314:1 REF	5754226	NA	NA	NA	NA	NA	NA	NA	GG	GG	GG	GG	GG	GG	GG	GG	GG	GG	GG	GG	GG	GG	GG	GG	GG	GG	GG	GG	GG	GG	GG	GG	GG	GG	GG	GG	GG	GG
4773592|F|0-55:A>T-55:A>T	A/T	2 dna:chromosome chromosome:AGPv4:2:1:244442276:1 REF	26731943	NA	NA	NA	NA	NA	NA	NA	AA	AT	AA	AT	AA	AA	AA	AA	AA	AA	AA	AA	AA	AA	TT	AA	AA	AA	AA	AA	AA	AA	AA	AA	AA	AT	AA	AA	AA	AA
100065863|F|0-55:C>T-55:C>T	C/T	7 dna:chromosome chromosome:AGPv4:7:1:182381542:1 REF	129347986	NA	NA	NA	NA	NA	NA	NA	CC	CC	CC	CC	CC	CC	CC	CC	CC	CC	CC	CC	CC	CC	CC	CC	CC	CC	CC	CC	CC	CC	CC	CC	CC	CC	CC	CC	CC	CC
2446418|F|0-55:T>C-55:T>C	T/C	8 dna:chromosome chromosome:AGPv4:8:1:181122637:1 REF	2301977	NA	NA	NA	NA	NA	NA	NA	TT	TT	TT	TT	TT	TT	TT	TT	TT	TT	TT	TT	TT	TT	TT	TT	TT	TT	TT	TT	TT	TT	TT	TT	TT	TT	TT	TT	TT	TT
7049988|F|0-55:T>C-55:T>C	T/C	10 dna:chromosome chromosome:AGPv4:10:1:150982314:1 REF	143378965	NA	NA	NA	NA	NA	NA	NA	TT	TT	TT	TT	TT	TT	TT	TT	TT	TT	TC	TT	TT	TT	TT	TT	TT	TT	TC	TT	TT	TT	TT	TT	TT	TT	TT	TT	TT	TT
2434294|F|0-55:T>C-55:T>C	T/C	2 dna:chromosome chromosome:AGPv4:2:1:244442276:1 REF	196697938	NA	NA	NA	NA	NA	NA	NA	TT	TT	TT	TT	TT	TT	TT	TT	TT	TT	TT	TT	TT	TT	TT	TT	TT	TT	TT	TT	TT	TT	TT	TT	TT	TT	TT	TT	TT	TT
5583190|F|0-54:A>G-54:A>G	A/G	4 dna:chromosome chromosome:AGPv4:4:1:246994605:1 REF	244918633	NA	NA	NA	NA	NA	NA	NA	AA	AA	AA	AA	AA	AA	AA	AA	AA	AA	AA	AA	AA	AA	AA	AA	AA	AA	GG	AA	AA	AA	AA	AA	AA	AA	AA	AA	AA	AA
4772330|F|0-54:T>C-54:T>C	T/C	1 dna:chromosome chromosome:AGPv4:1:1:307041717:1 REF	261048721	NA	NA	NA	NA	NA	NA	NA	CC	CC	CC	TC	CC	TT	TC	CC	CC	CC	TT	TT	CC	CC	CC	TC	TT	TT	TT	CC	TT	TT	TT	CC	TT	TC	TT	TT	CC	TT
4588734|F|0-54:T>C-54:T>C	T/C	4 dna:chromosome chromosome:AGPv4:4:1:246994605:1 REF	80724283	NA	NA	NA	NA	NA	NA	NA	TT	TT	TT	TT	TT	TT	TT	TT	TT	TT	TT	TT	TT	TT	TT	TT	TT	TT	TT	TT	TT	TT	TT	TT	TT	TT	TT	TT	TT	TT
7050947|F|0-54:C>T-54:C>T	C/T	9 dna:chromosome chromosome:AGPv4:9:1:159769782:1 REF	79539669	NA	NA	NA	NA	NA	NA	NA	CC	CC	CC	CC	CC	CT	CC	CC	CC	CC	CC	CC	CC	CC	TT	CC	CC	CC	CC	CC	CC	CC	CC	CC	TT	CT	CC	CC	CC	CC
100023206|F|0-54:G>A-54:G>A	G/A	6 dna:chromosome chromosome:AGPv4:6:1:174033170:1 REF	108204596	NA	NA	NA	NA	NA	NA	NA	GG	GG	GG	GG	GG	GG	GG	GG	GG	GG	GG	GG	GG	GG	GG	GG	GG	GG	GG	GG	GG	GG	GG	GG	GG	GG	GG	GG	GG	GG
2531259|F|0-54:T>C-54:T>C	T/C	7 dna:chromosome chromosome:AGPv4:7:1:182381542:1 REF	30366149	NA	NA	NA	NA	NA	NA	NA	TT	TT	TT	TT	TT	TT	TT	TT	TT	TT	TT	TT	TT	TT	TT	TT	TT	TT	TT	TT	TT	TT	TT	TT	TT	TT	TT	TT	TT	TT
100023548|F|0-54:C>T-54:C>T	C/T	4 dna:chromosome chromosome:AGPv4:4:1:246994605:1 REF	195447983	NA	NA	NA	NA	NA	NA	NA	CC	CC	CC	CC	CC	CC	CC	CC	CC	CC	CC	CC	CC	CC	CC	CC	CC	CC	CC	CC	CC	CC	CC	CC	CC	CC	CC	CC	CC	CC
2431093|F|0-54:A>G-54:A>G	A/G	4 dna:chromosome chromosome:AGPv4:4:1:246994605:1 REF	154662387	NA	NA	NA	NA	NA	NA	NA	AA	AA	AA	AG	AA	AA	AA	AA	AA	AG	AA	AA	AA	GG	GG	AA	AA	AA	AA	GG	AA	AA	AA	GG	AA	AG	AA	AA	AA	AA
4772269|F|0-54:C>A-54:C>A	C/A	5 dna:chromosome chromosome:AGPv4:5:1:223902240:1 REF	174729776	NA	NA	NA	NA	NA	NA	NA	CC	CC	CC	CC	CC	CC	CC	CC	CC	CC	CC	CC	CC	CC	CC	CC	CC	CC	CC	CC	CC	CC	CC	CC	CC	CC	CC	AA	CC	CC
4769519|F|0-54:T>C-54:T>C	T/C	3 dna:chromosome chromosome:AGPv4:3:1:235667834:1 REF	179539854	NA	NA	NA	NA	NA	NA	NA	TT	TT	TT	TT	TT	TT	TT	TT	TT	TT	TT	TT	TT	TT	TT	TT	TT	TT	TT	TT	TT	TT	TT	CC	TT	TT	TT	CC	TT	TT
7048277|F|0-54:C>G-54:C>G	C/G	4 dna:chromosome chromosome:AGPv4:4:1:246994605:1 REF	196479742	NA	NA	NA	NA	NA	NA	NA	CC	CC	CC	CC	CC	CC	CC	CC	CC	CC	CC	CC	CC	CC	CC	CC	CC	CC	CC	CC	CC	CC	CC	CC	CC	CC	CC	CC	CC	CC
4773277|F|0-54:T>A-54:T>A	T/A	8 dna:chromosome chromosome:AGPv4:8:1:181122637:1 REF	133392970	NA	NA	NA	NA	NA	NA	NA	AA	TT	TT	TT	AA	TT	TT	TT	AA	TT	TT	TT	TT	TT	AA	TT	TT	TT	TT	AA	TT	TT	TT	TT	TT	AA	TT	TT	TT	TT
2435586|F|0-54:C>T-54:C>T	C/T	5 dna:chromosome chromosome:AGPv4:5:1:223902240:1 REF	37318994	NA	NA	NA	NA	NA	NA	NA	CC	CC	CC	CC	CC	CC	CC	CC	CC	CC	CC	CC	CC	CC	CC	CC	CC	CC	CC	CC	CC	CC	CC	CC	CC	CC	CC	CC	CC	CC
4582900|F|0-54:C>T-54:C>T	C/T	5 dna:chromosome chromosome:AGPv4:5:1:223902240:1 REF	27296123	NA	NA	NA	NA	NA	NA	NA	CC	TT	CC	CC	CC	CC	CC	CC	CC	CC	CC	CC	CC	CC	CC	CC	CC	CC	CC	CC	CC	CC	CC	CC	CC	CC	CC	TT	CC	CC
2448767|F|0-54:T>A-54:T>A	T/A	1 dna:chromosome chromosome:AGPv4:1:1:307041717:1 REF	40267824	NA	NA	NA	NA	NA	NA	NA	TT	TT	TT	TT	TA	TT	TA	TT	TT	TA	TT	TT	AA	TT	TT	TT	TT	TT	TT	TT	TT	TT	TT	TT	TT	TT	TT	TT	TT	TT
4588643|F|0-54:C>A-54:C>A	C/A	5 dna:chromosome chromosome:AGPv4:5:1:223902240:1 REF	212108592	NA	NA	NA	NA	NA	NA	NA	AA	CA	AA	AA	AA	CC	CA	AA	AA	AA	AA	AA	AA	AA	CC	AA	CC	CC	CC	CC	AA	AA	CC	CC	CC	CA	AA	CC	AA	CC
100027596|F|0-54:C>A-54:C>A	C/A	7 dna:chromosome chromosome:AGPv4:7:1:182381542:1 REF	87811697	NA	NA	NA	NA	NA	NA	NA	CC	CC	CC	CA	CC	AA	CA	CC	CC	CA	CA	AA	CC	AA	CC	CA	AA	CC	CA	CC	CA	AA	AA	CC	AA	CA	AA	CC	CC	AA
7048416|F|0-54:T>C-54:T>C	T/C	4 dna:chromosome chromosome:AGPv4:4:1:246994605:1 REF	161110794	NA	NA	NA	NA	NA	NA	NA	CC	TT	CC	TC	CC	CC	TT	TT	CC	CC	TT	CC	CC	CC	TT	TC	TT	CC	TT	TT	CC	CC	TC	TT	CC	TC	TT	TT	CC	TT
4577012|F|0-54:G>A-54:G>A	G/A	2 dna:chromosome chromosome:AGPv4:2:1:244442276:1 REF	209342388	NA	NA	NA	NA	NA	NA	NA	GG	GG	GA	GG	GG	GG	GG	GA	GG	GG	GA	AA	GG	GG	GG	GA	GA	AA	GG	GG	GG	AA	GA	AA	GG	GG	GG	GG	GG	GG
4586820|F|0-54:A>G-54:A>G	A/G	8 dna:chromosome chromosome:AGPv4:8:1:181122637:1 REF	16431718	NA	NA	NA	NA	NA	NA	NA	AA	AA	AA	AG	AA	AA	AA	AA	AA	AA	AA	AA	AA	AA	AA	AA	AA	AA	AA	AA	AA	AA	AA	GG	AA	AA	AA	AG	AA	AA
9693430|F|0-54:C>G-54:C>G	C/G	8 dna:chromosome chromosome:AGPv4:8:1:181122637:1 REF	161721749	NA	NA	NA	NA	NA	NA	NA	CC	CC	CC	CC	CC	CC	CC	CC	CC	CC	CC	CC	CC	CC	CC	CC	CC	CC	CC	CC	CC	CC	CC	CC	CC	CC	CC	CC	CC	CC
4773436|F|0-54:G>A-54:G>A	G/A	2 dna:chromosome chromosome:AGPv4:2:1:244442276:1 REF	2346194	NA	NA	NA	NA	NA	NA	NA	GG	GG	GG	GG	GG	GG	GG	GG	GG	GG	GG	GG	GG	GG	GG	GG	GG	GG	GG	GG	GG	GG	GG	GG	GG	GG	GG	AA	GG	GG
4773421|F|0-54:T>C-54:T>C	T/C	2 dna:chromosome chromosome:AGPv4:2:1:244442276:1 REF	132746122	NA	NA	NA	NA	NA	NA	NA	TT	TT	CC	TC	TT	TC	TC	CC	TT	TC	CC	CC	TT	CC	CC	CC	CC	CC	TT	TT	CC	CC	CC	TT	TT	CC	CC	CC	CC	CC
4771887|F|0-54:A>T-54:A>T	A/T	2 dna:chromosome chromosome:AGPv4:2:1:244442276:1 REF	197749253	NA	NA	NA	NA	NA	NA	NA	AA	AA	AA	AA	AA	AA	AA	AA	AA	AA	AA	AA	AA	AA	AA	AA	AA	AA	AA	AA	AA	AA	AA	AA	AA	AA	AA	AA	AA	AA
4581988|F|0-54:C>T-54:C>T	C/T	7 dna:chromosome chromosome:AGPv4:7:1:182381542:1 REF	161995122	NA	NA	NA	NA	NA	NA	NA	CC	CC	CC	CC	CC	CC	CC	CC	CC	CC	CC	CC	CC	CC	CC	CC	CC	CC	CC	CC	CC	CC	CC	CC	CC	CC	CC	CC	CC	CC
7048228|F|0-54:C>A-54:C>A	C/A	5 dna:chromosome chromosome:AGPv4:5:1:223902240:1 REF	5623801	NA	NA	NA	NA	NA	NA	NA	CC	CC	CC	CC	CC	CC	CC	CC	CC	CC	CC	CC	CC	CC	CC	CC	CC	CC	CC	CC	CC	CC	CC	CC	CC	CC	CC	CC	CC	CC
2461491|F|0-54:G>A-54:G>A	G/A	6 dna:chromosome chromosome:AGPv4:6:1:174033170:1 REF	167401063	NA	NA	NA	NA	NA	NA	NA	GG	AA	GG	GG	GG	GG	GG	GG	GG	GG	GG	GG	GG	GG	GG	GG	GG	GG	GG	GG	GG	GG	GG	GG	GG	GG	GG	GG	GG	GG
4584791|F|0-54:G>T-54:G>T	G/T	5 dna:chromosome chromosome:AGPv4:5:1:223902240:1 REF	6112192	NA	NA	NA	NA	NA	NA	NA	GG	GG	TT	TT	GG	GG	GG	GT	GG	GG	GT	TT	GG	GG	GG	TT	GG	GG	GG	GG	TT	TT	GG	TT	GG	GG	GT	GG	TT	TT
4590200|F|0-54:A>T-54:A>T	A/T	1 dna:chromosome chromosome:AGPv4:1:1:307041717:1 REF	59764960	NA	NA	NA	NA	NA	NA	NA	TT	TT	TT	TT	TT	AT	TT	TT	TT	TT	TT	TT	TT	TT	TT	TT	TT	TT	TT	TT	TT	TT	TT	TT	TT	TT	TT	TT	TT	TT
2379384|F|0-54:G>T-54:G>T	G/T	3 dna:chromosome chromosome:AGPv4:3:1:235667834:1 REF	188257413	NA	NA	NA	NA	NA	NA	NA	GG	GG	GG	GT	GG	GT	GG	GG	GG	GG	GG	GG	GG	GG	GG	GG	GG	GG	GG	GG	GG	GG	GG	GG	TT	GG	GG	GG	GG	GG
16727390|F|0-54:C>A-54:C>A	C/A	5 dna:chromosome chromosome:AGPv4:5:1:223902240:1 REF	12789121	NA	NA	NA	NA	NA	NA	NA	CC	CC	CC	CC	CC	CC	CC	CC	CC	CC	CC	CC	CC	CC	CC	CC	CC	CC	CC	CC	CC	CC	CC	CC	CC	CC	CC	CC	CC	CC
4592381|F|0-54:T>A-54:T>A	T/A	3 dna:chromosome chromosome:AGPv4:3:1:235667834:1 REF	47239579	NA	NA	NA	NA	NA	NA	NA	TT	AA	AA	AA	TT	TA	TA	AA	TT	TT	AA	AA	TT	TT	TT	AA	AA	AA	AA	AA	AA	AA	AA	AA	TT	TA	AA	AA	AA	AA
4578607|F|0-54:T>C-54:T>C	T/C	5 dna:chromosome chromosome:AGPv4:5:1:223902240:1 REF	23986228	NA	NA	NA	NA	NA	NA	NA	CC	CC	TT	TT	CC	TC	TC	TT	CC	TC	TT	TT	CC	TC	TT	TT	TT	TT	CC	TT	TT	TT	TT	TT	CC	TT	TT	TT	TT	TT
4589252|F|0-54:G>T-54:G>T	G/T	10 dna:chromosome chromosome:AGPv4:10:1:150982314:1 REF	141043150	NA	NA	NA	NA	NA	NA	NA	GG	GG	GG	GG	GG	GG	GG	GG	GG	GG	GG	GG	GG	GG	GG	GG	GG	GG	GG	GG	GG	GG	GG	GG	GG	GG	GG	GG	GG	GG
16727621|F|0-54:T>C-54:T>C	T/C	8 dna:chromosome chromosome:AGPv4:8:1:181122637:1 REF	63370627	NA	NA	NA	NA	NA	NA	NA	TC	TT	TT	TT	TC	TC	TT	TT	TC	TC	TT	TT	TT	TC	TT	TT	TT	TT	TT	TC	TT	TT	TT	TT	TC	TT	TT	TC	TT	TT
100065490|F|0-54:G>A-54:G>A	G/A	6 dna:chromosome chromosome:AGPv4:6:1:174033170:1 REF	123037524	NA	NA	NA	NA	NA	NA	NA	GA	AA	AA	AA	GA	AA	AA	AA	GA	GA	AA	AA	GA	GA	GA	AA	AA	AA	AA	AA	AA	AA	AA	AA	AA	GA	AA	AA	AA	AA
4770980|F|0-54:C>A-54:C>A	C/A	5 dna:chromosome chromosome:AGPv4:5:1:223902240:1 REF	201458552	NA	NA	NA	NA	NA	NA	NA	CC	CC	CC	CC	CC	CC	CC	CC	CC	CC	CC	CC	CC	CC	CC	CC	CC	CC	CC	CC	CC	CC	CC	CC	CC	CC	CC	CC	CC	CC
2435881|F|0-54:A>G-54:A>G	A/G	2 dna:chromosome chromosome:AGPv4:2:1:244442276:1 REF	194431455	NA	NA	NA	NA	NA	NA	NA	AA	GG	AA	AA	AA	AA	AA	AA	AA	AA	AA	AA	AA	AA	AA	AA	AA	AA	AA	GG	AA	AA	AA	AA	AA	AA	AA	AA	AA	AA
4767686|F|0-54:C>A-54:C>A	C/A	8 dna:chromosome chromosome:AGPv4:8:1:181122637:1 REF	120669416	NA	NA	NA	NA	NA	NA	NA	CC	CC	AA	CA	CC	CC	CA	AA	CC	CC	AA	CC	CC	CC	AA	CA	AA	CC	CC	CC	AA	AA	CA	CC	CC	CA	AA	AA	AA	AA
4583265|F|0-54:A>G-54:A>G	A/G	2 dna:chromosome chromosome:AGPv4:2:1:244442276:1 REF	197840868	NA	NA	NA	NA	NA	NA	NA	AA	AA	AA	AA	AA	AA	AA	AA	AA	AA	AA	AA	AA	AG	AA	AA	AA	AA	AA	GG	AA	AA	AA	AA	AA	AA	AA	AA	AA	AA
2424898|F|0-54:C>T-54:C>T	C/T	5 dna:chromosome chromosome:AGPv4:5:1:223902240:1 REF	2882132	NA	NA	NA	NA	NA	NA	NA	CC	CC	CC	CT	CC	CT	CC	CC	CC	CC	CC	CC	CC	CC	CC	CC	CC	CC	CT	CT	CC	CC	CC	CC	CT	CC	CC	CC	CC	CC
2448112|F|0-54:C>A-54:C>A	C/A	7 dna:chromosome chromosome:AGPv4:7:1:182381542:1 REF	121751802	NA	NA	NA	NA	NA	NA	NA	CC	CC	CC	CC	CC	CC	CC	CC	CC	CC	CC	CC	CC	CC	CC	CC	CC	CC	CC	CC	CC	CC	CC	CC	CC	CC	CC	CC	CC	CC
7062057|F|0-54:C>T-54:C>T	C/T	4 dna:chromosome chromosome:AGPv4:4:1:246994605:1 REF	3684422	NA	NA	NA	NA	NA	NA	NA	CC	CC	CC	CC	CC	CC	CC	CC	CC	CC	CC	CC	CC	CC	CC	CC	CC	CC	CC	CC	CC	CC	CC	CC	CC	CC	CC	CC	CC	CC
9664885|F|0-53:C>G-53:C>G	C/G	7 dna:chromosome chromosome:AGPv4:7:1:182381542:1 REF	19183881	NA	NA	NA	NA	NA	NA	NA	CC	CC	CC	CC	CC	CC	CC	CC	CC	CC	CC	CC	CC	CC	CC	CC	CC	CC	CC	CC	CC	CC	CC	CC	CC	CC	CC	CC	CC	CC
100021678|F|0-53:G>A-53:G>A	G/A	10 dna:chromosome chromosome:AGPv4:10:1:150982314:1 REF	148897198	NA	NA	NA	NA	NA	NA	NA	AA	GG	GG	GA	AA	GA	GA	GA	AA	AA	AA	GG	AA	AA	AA	GA	GA	AA	AA	GG	AA	AA	GG	GG	GG	AA	GG	AA	GG	GG
7048036|F|0-53:A>G-53:A>G	A/G	3 dna:chromosome chromosome:AGPv4:3:1:235667834:1 REF	195192535	NA	NA	NA	NA	NA	NA	NA	AA	GG	AA	AA	AA	AA	AA	AA	AA	AA	AA	AA	AA	AA	AA	AA	AA	AA	AA	AA	AA	AA	AA	AA	AA	AA	AA	AA	AA	AA
2439246|F|0-53:A>G-53:A>G	A/G	4 dna:chromosome chromosome:AGPv4:4:1:246994605:1 REF	16984516	NA	NA	NA	NA	NA	NA	NA	GG	AA	AA	AA	GG	AA	AG	AA	GG	GG	AA	AA	GG	GG	AA	AA	AA	AA	AA	AA	AA	AA	AA	AA	AA	AA	AA	AA	AA	AA
2427636|F|0-53:G>T-53:G>T	G/T	2 dna:chromosome chromosome:AGPv4:2:1:244442276:1 REF	239624298	NA	NA	NA	NA	NA	NA	NA	GG	GG	GG	GG	GG	GG	GG	GG	GG	GG	GG	GG	GG	GG	GG	GG	GG	GG	GG	GG	GG	GG	GG	GG	GG	GG	GG	GG	GG	GG
2596392|F|0-53:C>A-53:C>A	C/A	8 dna:chromosome chromosome:AGPv4:8:1:181122637:1 REF	175361241	NA	NA	NA	NA	NA	NA	NA	AA	AA	AA	AA	AA	CA	AA	AA	AA	AA	AA	AA	AA	AA	AA	AA	AA	AA	AA	CA	AA	AA	AA	CC	CC	AA	AA	CC	AA	AA
2426978|F|0-53:C>G-53:C>G	C/G	1 dna:chromosome chromosome:AGPv4:1:1:307041717:1 REF	10029174	NA	NA	NA	NA	NA	NA	NA	CC	CC	CC	CC	CC	CC	CC	CC	CC	CC	CC	CC	CC	CC	CC	CC	CC	CC	CC	CC	CC	CC	CC	CC	CC	CC	CC	CC	CC	CC
9687791|F|0-53:A>G-53:A>G	A/G	5 dna:chromosome chromosome:AGPv4:5:1:223902240:1 REF	221978393	NA	NA	NA	NA	NA	NA	NA	GG	AA	AA	AA	AG	AA	AA	AA	GG	AG	AA	AA	GG	GG	AA	AA	AA	AA	AA	AA	AA	AA	AA	AA	AA	AA	AA	AA	AA	AA
9698442|F|0-53:C>T-53:C>T	C/T	1 dna:chromosome chromosome:AGPv4:1:1:307041717:1 REF	72835587	NA	NA	NA	NA	NA	NA	NA	CC	CC	CC	CC	CC	CC	CC	CC	CC	CC	CC	CC	CC	CC	CC	CC	CC	CC	CC	CC	CC	CC	CC	CC	CC	CC	CC	CC	CC	CC
2553205|F|0-53:C>T-53:C>T	C/T	6 dna:chromosome chromosome:AGPv4:6:1:174033170:1 REF	105524239	NA	NA	NA	NA	NA	NA	NA	CC	CC	CC	CC	CC	CC	CC	CC	CC	CC	CC	CC	CC	CC	CC	CC	CC	CC	CC	CC	CC	CC	CC	CC	CC	CC	CC	CC	CC	CC
7048854|F|0-53:G>A-53:G>A	G/A	5 dna:chromosome chromosome:AGPv4:5:1:223902240:1 REF	82561114	NA	NA	NA	NA	NA	NA	NA	GG	GG	GG	GG	GG	GG	GG	GG	GG	GG	GG	GG	GG	GG	GG	GG	GG	GG	GG	GG	GG	GG	GG	GG	GG	GG	GG	GG	GG	GG
9698591|F|0-53:T>C-53:T>C	T/C	3 dna:chromosome chromosome:AGPv4:3:1:235667834:1 REF	186921608	NA	NA	NA	NA	NA	NA	NA	CC	CC	CC	CC	CC	CC	CC	CC	CC	CC	CC	CC	CC	CC	CC	CC	CC	CC	CC	CC	CC	CC	CC	CC	CC	CC	CC	CC	CC	CC
2583445|F|0-53:G>A-53:G>A	G/A	8 dna:chromosome chromosome:AGPv4:8:1:181122637:1 REF	167235201	NA	NA	NA	NA	NA	NA	NA	GG	GG	GG	GG	GG	GG	GG	GG	GG	GG	GG	GG	GG	GG	GG	GG	GG	GG	GG	GG	GG	GG	GG	GG	GG	GG	GG	GG	GG	GG
9705974|F|0-53:T>A-53:T>A	T/A	7 dna:chromosome chromosome:AGPv4:7:1:182381542:1 REF	136109451	NA	NA	NA	NA	NA	NA	NA	TT	TT	TT	TT	TT	TT	TT	TT	TT	TT	TT	TT	TT	TT	TT	TT	TT	TT	TT	TT	TT	TT	TT	TT	TT	TT	TT	TT	TT	TT
2396186|F|0-53:G>A-53:G>A	G/A	4 dna:chromosome chromosome:AGPv4:4:1:246994605:1 REF	169725311	NA	NA	NA	NA	NA	NA	NA	GG	GG	GG	GG	GG	GG	GG	GG	GG	GG	GG	GG	GG	GG	GG	GG	GG	GG	GG	GG	GG	GG	GA	GG	GG	GG	GG	GG	GG	GG
2380093|F|0-53:G>A-53:G>A	G/A	6 dna:chromosome chromosome:AGPv4:6:1:174033170:1 REF	156804712	NA	NA	NA	NA	NA	NA	NA	AA	AA	GG	GA	AA	GA	GG	GG	AA	AA	GG	GA	AA	AA	GG	AA	GG	AA	GG	AA	AA	GG	GA	GG	AA	GA	AA	GG	GG	GG
5583531|F|0-53:T>A-53:T>A	T/A	2 dna:chromosome chromosome:AGPv4:2:1:244442276:1 REF	231041699	NA	NA	NA	NA	NA	NA	NA	TT	TT	TT	TT	TT	TT	TT	TT	TT	TT	TT	TT	TT	TT	TT	TT	TT	TT	TT	TT	TT	TT	TT	TT	TT	TT	TT	TT	TT	TT
2509059|F|0-53:C>A-53:C>A	C/A	4 dna:chromosome chromosome:AGPv4:4:1:246994605:1 REF	27807577	NA	NA	NA	NA	NA	NA	NA	CC	CC	CC	CC	CC	CC	CC	CC	CC	CC	CC	CC	CC	CC	CC	CC	CC	CC	CC	CC	CC	CC	CC	CC	CC	CC	CC	CC	CC	CC
100025322|F|0-53:C>G-53:C>G	C/G	10 dna:chromosome chromosome:AGPv4:10:1:150982314:1 REF	102403634	NA	NA	NA	NA	NA	NA	NA	CC	CC	CC	CC	CC	CC	CC	CC	CC	CC	CC	CC	CC	CC	CC	CC	CC	CC	CC	CC	CC	CC	CC	CC	CC	CC	CC	CC	CC	CC
4583829|F|0-53:T>C-53:T>C	T/C	5 dna:chromosome chromosome:AGPv4:5:1:223902240:1 REF	210580022	NA	NA	NA	NA	NA	NA	NA	TT	TT	TT	TT	TT	TT	TC	TT	TT	TT	TT	TT	TT	TT	TT	TT	TT	TT	TT	TT	TT	TT	TC	TT	TT	TT	TT	TT	TT	TT
2435459|F|0-53:C>G-53:C>G	C/G	6 dna:chromosome chromosome:AGPv4:6:1:174033170:1 REF	120703726	NA	NA	NA	NA	NA	NA	NA	CC	CC	CC	CC	CC	CC	CC	CC	CC	CC	CC	CC	CC	CC	CC	CC	CC	CC	CC	CC	CC	CC	CC	CC	CC	CC	CC	CC	CC	CC
4771883|F|0-53:G>A-53:G>A	G/A	6 dna:chromosome chromosome:AGPv4:6:1:174033170:1 REF	144108505	NA	NA	NA	NA	NA	NA	NA	AA	AA	GG	GA	AA	GA	GG	GG	AA	GA	GG	GG	AA	GG	AA	GG	GG	GG	GG	AA	GG	GG	GG	AA	AA	GA	GG	GG	GG	GG
100026120|F|0-53:C>A-53:C>A	C/A	5 dna:chromosome chromosome:AGPv4:5:1:223902240:1 REF	11322307	NA	NA	NA	NA	NA	NA	NA	CC	CC	CC	CC	CC	CC	CC	CC	CC	CC	CC	CC	CC	CC	CC	CC	CC	CC	CC	CC	CC	CC	CC	CC	CC	CC	CC	CC	CC	CC
4771183|F|0-53:G>A-53:G>A	G/A	6 dna:chromosome chromosome:AGPv4:6:1:174033170:1 REF	125228035	NA	NA	NA	NA	NA	NA	NA	GG	GG	GG	GG	GG	GG	GA	GG	GG	GG	GG	GG	GG	GG	GG	GG	GG	GG	GG	GG	GG	GG	GA	GG	GG	GG	GG	GG	GG	GG
2604556|F|0-53:C>G-53:C>G	C/G	3 dna:chromosome chromosome:AGPv4:3:1:235667834:1 REF	191429670	NA	NA	NA	NA	NA	NA	NA	GG	GG	GG	GG	GG	GG	GG	GG	GG	GG	GG	GG	GG	GG	GG	GG	GG	GG	GG	GG	GG	GG	CG	GG	GG	GG	GG	GG	GG	GG
2446751|F|0-53:G>A-53:G>A	G/A	10 dna:chromosome chromosome:AGPv4:10:1:150982314:1 REF	118968773	NA	NA	NA	NA	NA	NA	NA	AA	GG	AA	GA	GA	AA	GA	AA	AA	GG	GA	AA	GG	GG	GG	AA	AA	AA	GG	GG	AA	AA	AA	GG	AA	GG	AA	GG	AA	AA
4584507|F|0-53:G>A-53:G>A	G/A	6 dna:chromosome chromosome:AGPv4:6:1:174033170:1 REF	116065165	NA	NA	NA	NA	NA	NA	NA	GG	GG	GG	GG	GG	GG	GA	GG	GG	GG	GG	GG	GG	GG	GG	GG	GG	GG	GG	GG	GG	GG	GA	GG	GG	GG	GG	GG	GG	GG
4770816|F|0-53:A>G-53:A>G	A/G	3 dna:chromosome chromosome:AGPv4:3:1:235667834:1 REF	9568629	NA	NA	NA	NA	NA	NA	NA	AA	GG	AA	AG	AA	AA	AG	AA	AA	AA	AG	AA	AA	AA	GG	AA	AA	AA	AA	AA	AA	AA	AA	AA	AA	AG	AA	AA	AA	AA
4587866|F|0-53:A>C-53:A>C	A/C	8 dna:chromosome chromosome:AGPv4:8:1:181122637:1 REF	130925093	NA	NA	NA	NA	NA	NA	NA	AA	AA	AA	AA	AA	AA	AA	AA	AA	AA	AA	AA	AA	AA	AA	AA	AA	AA	AA	AA	AA	AA	AA	AA	AA	AA	AA	AA	AA	AA
2567649|F|0-53:T>C-53:T>C	T/C	1 dna:chromosome chromosome:AGPv4:1:1:307041717:1 REF	71831881	NA	NA	NA	NA	NA	NA	NA	TT	TT	TT	TC	TT	TT	TC	TT	TT	TT	TC	TT	TT	TT	CC	TT	TT	TT	TT	TT	TT	TT	TT	TT	TT	CC	TT	TT	TT	TT
100050746|F|0-53:C>T-53:C>T	C/T	4 dna:chromosome chromosome:AGPv4:4:1:246994605:1 REF	145703165	NA	NA	NA	NA	NA	NA	NA	CC	CC	CC	CC	CC	CC	CC	CC	CC	CC	CC	CC	CC	CC	CC	CC	CC	CC	CC	CC	CC	CC	CC	CC	CC	CC	CC	TT	CC	CC
4584078|F|0-53:G>T-53:G>T	G/T	9 dna:chromosome chromosome:AGPv4:9:1:159769782:1 REF	6343651	NA	NA	NA	NA	NA	NA	NA	GG	GG	GG	TT	GG	GT	GT	TT	GG	GG	GG	GG	GG	GG	TT	GG	GT	GG	TT	GG	GT	TT	GT	GG	TT	GT	GG	GG	GG	GG
4592734|F|0-53:C>T-53:C>T	C/T	10 dna:chromosome chromosome:AGPv4:10:1:150982314:1 REF	15568372	NA	NA	NA	NA	NA	NA	NA	CC	CC	CC	CC	CC	CC	CC	CC	CC	CC	CC	CC	CC	CC	CC	CC	CC	CC	CC	CC	CC	CC	CC	CC	CC	CC	CC	CC	CC	CC
2508417|F|0-53:C>A-53:C>A	C/A	5 dna:chromosome chromosome:AGPv4:5:1:223902240:1 REF	4695945	NA	NA	NA	NA	NA	NA	NA	CC	CC	CA	CA	CC	CA	CC	CC	CC	CC	CC	CA	CC	CC	CC	CA	CA	CA	CC	CC	CC	CC	CC	CC	CA	CA	CC	CC	CA	CC
4577410|F|0-53:C>T-53:C>T	C/T	6 dna:chromosome chromosome:AGPv4:6:1:174033170:1 REF	168619449	NA	NA	NA	NA	NA	NA	NA	CC	CC	CC	CC	CC	CC	CC	CC	CC	CC	CC	CC	CC	CC	CC	CC	CC	CC	CC	CC	CC	CC	CC	CC	CC	CC	CC	CC	CC	CC
4591068|F|0-53:G>A-53:G>A	G/A	9 dna:chromosome chromosome:AGPv4:9:1:159769782:1 REF	157964859	NA	NA	NA	NA	NA	NA	NA	GG	GG	GG	GG	GG	GG	GG	GG	GG	GG	GG	GG	GG	GG	GG	GG	GG	GG	GG	GG	GG	GG	GG	GG	GG	GG	GG	GG	GG	GG
4592483|F|0-53:T>G-53:T>G	T/G	7 dna:chromosome chromosome:AGPv4:7:1:182381542:1 REF	33003380	NA	NA	NA	NA	NA	NA	NA	TT	GG	TT	TT	TT	TT	TT	TT	TT	TG	TT	TT	TT	GG	TT	TT	TT	TT	TT	TT	TT	TT	TT	TT	TT	TT	TT	TT	TT	TT
2408155|F|0-53:C>G-53:C>G	C/G	5 dna:chromosome chromosome:AGPv4:5:1:223902240:1 REF	205045302	NA	NA	NA	NA	NA	NA	NA	CC	CC	CC	CC	CC	CC	CC	CC	CC	CC	CC	CC	CC	CC	CC	CC	CC	GG	CC	CC	CC	CC	CG	CC	CC	CC	CC	CC	CG	GG
100072816|F|0-53:G>A-53:G>A	G/A	4 dna:chromosome chromosome:AGPv4:4:1:246994605:1 REF	43394725	NA	NA	NA	NA	NA	NA	NA	GG	GG	GG	GG	GG	GG	GG	GG	GG	GG	GG	GG	GG	GG	GG	GG	GG	GG	GG	GG	GG	GG	GG	GG	GG	GG	GG	GG	GG	GG
100089927|F|0-53:G>T-53:G>T	G/T	5 dna:chromosome chromosome:AGPv4:5:1:223902240:1 REF	59890439	NA	NA	NA	NA	NA	NA	NA	GG	GG	GG	GG	GG	GG	GG	GG	GG	GG	GG	GG	GG	GG	GG	GG	GG	GG	GG	GG	GG	GG	GG	GG	GG	GG	GG	GG	GG	GG
7048032|F|0-52:G>T-52:G>T	G/T	5 dna:chromosome chromosome:AGPv4:5:1:223902240:1 REF	51114319	NA	NA	NA	NA	NA	NA	NA	GG	GG	GG	GG	GG	GG	GG	GG	GG	GG	GG	GG	GG	GG	GG	GG	GG	GG	GG	GG	GG	GG	GG	GG	GG	GG	GG	GG	GG	GG
2441392|F|0-52:C>A-52:C>A	C/A	7 dna:chromosome chromosome:AGPv4:7:1:182381542:1 REF	141954563	NA	NA	NA	NA	NA	NA	NA	CC	CC	CC	CC	CC	CC	CC	CC	CC	CC	CC	CC	CC	CC	CC	CC	CC	CC	CC	CC	CC	CC	CC	CC	CC	CC	CC	CC	CC	CC
2450955|F|0-52:G>C-52:G>C	G/C	6 dna:chromosome chromosome:AGPv4:6:1:174033170:1 REF	128640280	NA	NA	NA	NA	NA	NA	NA	GG	CC	GG	GC	GG	GC	GG	GG	GG	GG	GG	GG	GG	GG	GG	GG	GG	GG	GG	GG	GG	GG	GG	GG	CC	GG	GG	GG	GG	GG
9665428|F|0-52:C>T-52:C>T	C/T	7 dna:chromosome chromosome:AGPv4:7:1:182381542:1 REF	86222561	NA	NA	NA	NA	NA	NA	NA	TT	CC	CC	CC	TT	CC	CC	CC	TT	CT	CC	CC	TT	CC	CC	CC	CC	CC	CC	CC	CC	CC	CC	CC	CC	CC	CC	CC	CC	CC
2447217|F|0-52:G>A-52:G>A	G/A	9 dna:chromosome chromosome:AGPv4:9:1:159769782:1 REF	25260602	NA	NA	NA	NA	NA	NA	NA	GG	GG	GG	GG	GG	GG	GG	GG	GG	GG	GG	GG	GG	GG	GG	GG	GG	GG	GG	GG	GG	GG	GG	GG	GG	GG	GG	GG	GG	GG
4772552|F|0-52:C>T-52:C>T	C/T	7 dna:chromosome chromosome:AGPv4:7:1:182381542:1 REF	171097238	NA	NA	NA	NA	NA	NA	NA	TT	CC	CC	CC	TT	CC	CC	CC	TT	TT	CC	CC	TT	TT	CC	CC	CC	CC	TT	TT	CC	CC	CC	TT	CC	CC	CC	CC	CC	CC
2426233|F|0-52:T>C-52:T>C	T/C	3 dna:chromosome chromosome:AGPv4:3:1:235667834:1 REF	181395774	NA	NA	NA	NA	NA	NA	NA	TT	TT	TT	TT	TT	TT	TT	TT	TT	TT	TT	TT	TT	TT	TT	TT	TT	TT	TT	TT	TT	TT	TT	TT	TT	TT	TT	CC	TT	TT
9702473|F|0-52:A>C-52:A>C	A/C	5 dna:chromosome chromosome:AGPv4:5:1:223902240:1 REF	176582285	NA	NA	NA	NA	NA	NA	NA	CC	CC	CC	AC	CC	CC	CC	CC	CC	CC	CC	CC	CC	CC	CC	CC	CC	CC	CC	CC	CC	CC	CC	CC	CC	CC	CC	CC	CC	CC
5585327|F|0-52:A>G-52:A>G	A/G	4 dna:chromosome chromosome:AGPv4:4:1:246994605:1 REF	208900328	NA	NA	NA	NA	NA	NA	NA	AA	GG	AA	AA	AA	AA	AA	AA	AA	AA	AA	AA	AA	AA	AA	AA	AA	AA	GG	AA	AA	AA	AA	AA	AA	AA	AA	AA	AA	AA
100025305|F|0-52:T>C-52:T>C	T/C	6 dna:chromosome chromosome:AGPv4:6:1:174033170:1 REF	149154807	NA	NA	NA	NA	NA	NA	NA	CC	CC	CC	CC	CC	CC	CC	CC	CC	CC	CC	CC	CC	CC	CC	CC	CC	CC	CC	CC	CC	CC	CC	CC	CC	CC	CC	CC	CC	CC
2513814|F|0-52:G>C-52:G>C	G/C	8 dna:chromosome chromosome:AGPv4:8:1:181122637:1 REF	110969248	NA	NA	NA	NA	NA	NA	NA	GG	GG	GG	GG	GG	GG	GG	GG	GG	GG	GG	GG	GG	GG	GG	GG	GG	GG	GG	GG	GG	GG	GG	GG	GG	GG	GG	GG	GG	GG
5583655|F|0-52:C>T-52:C>T	C/T	2 dna:chromosome chromosome:AGPv4:2:1:244442276:1 REF	203276705	NA	NA	NA	NA	NA	NA	NA	CC	CC	CT	CC	CC	CC	CC	CC	CC	CC	CT	TT	CC	CC	CC	CT	CC	TT	CC	CC	CC	TT	CT	CC	CC	CC	CC	CC	CC	CC
2472811|F|0-52:T>A-52:T>A	T/A	8 dna:chromosome chromosome:AGPv4:8:1:181122637:1 REF	115695833	NA	NA	NA	NA	NA	NA	NA	TA	AA	TT	TA	TA	TT	TA	TT	TA	TA	TT	AA	AA	AA	TT	TT	TT	AA	TT	TT	TT	TT	TT	TT	TT	TA	TT	TT	TT	TT
9688658|F|0-52:T>A-52:T>A	T/A	1 dna:chromosome chromosome:AGPv4:1:1:307041717:1 REF	90294368	NA	NA	NA	NA	NA	NA	NA	TT	TT	TT	TT	TT	TT	TT	TT	TT	TT	TT	TT	TT	TT	TT	TT	TT	TT	TT	TT	TT	TT	TT	TT	TT	TT	TT	TT	TT	TT
2429588|F|0-52:A>C-52:A>C	A/C	6 dna:chromosome chromosome:AGPv4:6:1:174033170:1 REF	132724411	NA	NA	NA	NA	NA	NA	NA	CC	AA	AA	AA	CC	AC	AC	AA	CC	CC	CC	AA	CC	CC	CC	AA	CC	AA	CC	AA	AA	CC	CC	AA	AA	AC	AA	AA	AA	AA
4585715|F|0-52:C>T-52:C>T	C/T	8 dna:chromosome chromosome:AGPv4:8:1:181122637:1 REF	150836316	NA	NA	NA	NA	NA	NA	NA	CC	CC	CC	CC	CC	CC	CC	CC	CC	CC	CC	CC	CC	CC	CC	CC	CC	CC	CC	CC	CC	CC	CC	CC	CC	CC	CC	CC	CC	CC
9703138|F|0-52:G>A-52:G>A	G/A	8 dna:chromosome chromosome:AGPv4:8:1:181122637:1 REF	170595265	NA	NA	NA	NA	NA	NA	NA	GG	GG	GG	GG	GG	GG	GG	GG	GG	GG	GG	GG	GG	GG	GG	GG	GG	GG	GG	GG	GG	GG	GG	GG	GG	GG	GG	GG	GG	GG
9688887|F|0-52:G>A-52:G>A	G/A	1 dna:chromosome chromosome:AGPv4:1:1:307041717:1 REF	245855041	NA	NA	NA	NA	NA	NA	NA	GG	GG	GG	GG	GG	GG	GG	GG	GG	GG	GG	GG	GG	GG	GG	GG	GG	GG	GG	GG	GG	GG	GG	GG	GG	GG	GG	GG	GG	GG
2411479|F|0-52:A>C-52:A>C	A/C	2 dna:chromosome chromosome:AGPv4:2:1:244442276:1 REF	178429712	NA	NA	NA	NA	NA	NA	NA	AC	AC	AA	AC	AC	AC	AC	AA	AC	AC	AC	AC	AC	AC	AA	AC	AC	AA	AC	AC	AA	AA	AC	AA	AA	AA	AC	AC	AA	AC
2558377|F|0-52:C>T-52:C>T	C/T	1 dna:chromosome chromosome:AGPv4:1:1:307041717:1 REF	118875839	NA	NA	NA	NA	NA	NA	NA	TT	TT	TT	TT	TT	TT	TT	TT	TT	TT	TT	TT	TT	TT	TT	TT	TT	TT	TT	TT	TT	TT	TT	TT	TT	TT	TT	TT	TT	TT
2602676|F|0-52:C>T-52:C>T	C/T	8 dna:chromosome chromosome:AGPv4:8:1:181122637:1 REF	22498450	NA	NA	NA	NA	NA	NA	NA	CC	CC	CC	CC	CC	CC	CC	CC	CC	CC	CC	CC	CC	CC	CC	CC	CC	CC	CC	CC	CC	CC	CC	CC	CC	CC	CC	CC	CC	CC
2550515|F|0-52:G>C-52:G>C	G/C	2 dna:chromosome chromosome:AGPv4:2:1:244442276:1 REF	132434666	NA	NA	NA	NA	NA	NA	NA	GG	GG	GG	GG	GG	GG	GG	GG	GG	GG	GG	GG	GG	GG	GG	GG	GG	GG	CC	GG	GG	GG	GG	GG	GG	GG	GG	GG	GG	GG
2428942|F|0-52:C>G-52:C>G	C/G	5 dna:chromosome chromosome:AGPv4:5:1:223902240:1 REF	208684045	NA	NA	NA	NA	NA	NA	NA	CC	CC	CC	CC	CC	CC	CC	CC	CC	CC	CC	CC	CC	CC	CC	CC	CC	CC	CC	CC	CC	CC	CC	CC	CC	CC	CC	CC	CC	CC
2541869|F|0-52:C>T-52:C>T	C/T	1 dna:chromosome chromosome:AGPv4:1:1:307041717:1 REF	68934956	NA	NA	NA	NA	NA	NA	NA	CC	TT	CC	CT	CC	CC	CC	CC	CC	CC	CC	CC	TT	CC	CC	CC	CC	CC	CC	TT	CC	CC	CC	TT	CC	CC	CC	TT	CC	CC
2384292|F|0-52:C>A-52:C>A	C/A	NA	NA	NA	NA	NA	NA	NA	NA	NA	CC	CC	CC	CC	CC	CC	CC	CC	CC	CC	CC	CC	CC	CC	CC	CC	CC	CC	CC	CC	CC	CC	CC	CC	CC	CC	CC	CC	CC	CC
2605077|F|0-52:C>T-52:C>T	C/T	1 dna:chromosome chromosome:AGPv4:1:1:307041717:1 REF	274769851	NA	NA	NA	NA	NA	NA	NA	CC	TT	CC	CT	CC	CT	CC	CC	CC	CC	CT	CC	CC	CC	CT	CC	CC	TT	CT	CC	CC	CC	CT	CC	TT	CC	CC	CC	CC	CC
7047438|F|0-52:C>T-52:C>T	C/T	6 dna:chromosome chromosome:AGPv4:6:1:174033170:1 REF	89303560	NA	NA	NA	NA	NA	NA	NA	CC	CC	CC	CC	CC	CC	CC	CC	CC	CC	CC	CC	CC	CC	CC	CC	CC	CC	CC	CC	CC	CC	CC	CC	CC	CC	CC	CC	CC	CC
2382284|F|0-52:C>T-52:C>T	C/T	9 dna:chromosome chromosome:AGPv4:9:1:159769782:1 REF	78828589	NA	NA	NA	NA	NA	NA	NA	CC	CC	CC	CC	CC	CC	CC	CC	CC	CT	CC	CC	TT	CC	CC	CC	CC	CC	CC	CC	CC	CC	CC	CC	CC	CC	CC	CC	CC	CC
9688802|F|0-52:C>G-52:C>G	C/G	6 dna:chromosome chromosome:AGPv4:6:1:174033170:1 REF	153938076	NA	NA	NA	NA	NA	NA	NA	GG	GG	GG	GG	GG	GG	GG	GG	GG	GG	GG	GG	GG	GG	GG	GG	GG	GG	GG	CG	GG	GG	GG	GG	GG	GG	GG	GG	GG	GG
9712413|F|0-52:T>C-52:T>C	T/C	2 dna:chromosome chromosome:AGPv4:2:1:244442276:1 REF	241535864	NA	NA	NA	NA	NA	NA	NA	TT	TT	TT	TT	TT	TT	TT	TT	TT	TT	TT	TT	TT	TT	TT	TT	TT	TT	TT	TT	TT	TT	TT	TT	TT	TT	TT	TT	TT	TT
7048298|F|0-52:C>T-52:C>T	C/T	8 dna:chromosome chromosome:AGPv4:8:1:181122637:1 REF	165575521	NA	NA	NA	NA	NA	NA	NA	CC	CC	CC	CC	CC	CC	CC	CC	CC	CC	CC	CC	CC	CC	CC	CC	CC	CC	CC	CC	CC	CC	CC	CC	CC	CC	CC	CC	CC	CC
100067999|F|0-52:A>T-52:A>T	A/T	7 dna:chromosome chromosome:AGPv4:7:1:182381542:1 REF	81721533	NA	NA	NA	NA	NA	NA	NA	AA	AA	AA	AA	AA	AA	AA	AA	AA	AA	AA	AA	AA	AA	AA	AA	AA	AA	AA	AA	AA	AA	AA	AA	AA	AA	AA	AA	AA	AA
9703552|F|0-52:T>C-52:T>C	T/C	1 dna:chromosome chromosome:AGPv4:1:1:307041717:1 REF	48756117	NA	NA	NA	NA	NA	NA	NA	CC	CC	TC	TC	TC	TC	TC	TC	CC	CC	TC	TC	CC	CC	TC	TC	TC	CC	TC	CC	TC	TC	TC	CC	TC	TC	TC	TC	TC	TC
4584701|F|0-52:A>C-52:A>C	A/C	8 dna:chromosome chromosome:AGPv4:8:1:181122637:1 REF	113204967	NA	NA	NA	NA	NA	NA	NA	AC	AC	AA	AC	AC	AC	AC	AA	AC	AC	AC	AA	AC	AA	AA	AA	AA	AA	AC	AC	AA	AC	AC	AC	AC	AA	AA	AA	AA	AA
2409012|F|0-52:A>G-52:A>G	A/G	2 dna:chromosome chromosome:AGPv4:2:1:244442276:1 REF	94231430	NA	NA	NA	NA	NA	NA	NA	GG	GG	GG	GG	GG	GG	GG	GG	GG	GG	GG	GG	GG	GG	GG	GG	GG	GG	GG	GG	GG	GG	GG	GG	GG	GG	GG	GG	GG	GG
7061614|F|0-52:C>G-52:C>G	C/G	9 dna:chromosome chromosome:AGPv4:9:1:159769782:1 REF	136093252	NA	NA	NA	NA	NA	NA	NA	GG	GG	GG	GG	GG	CG	GG	GG	GG	GG	GG	GG	GG	GG	CG	GG	GG	GG	CG	GG	GG	GG	GG	GG	CG	CG	GG	GG	GG	GG
100086714|F|0-52:T>C-52:T>C	T/C	9 dna:chromosome chromosome:AGPv4:9:1:159769782:1 REF	8651551	NA	NA	NA	NA	NA	NA	NA	TT	TT	TT	TT	TT	TT	TC	TT	TT	TT	TT	TT	TT	TT	TT	TT	TT	TT	TT	TT	TT	TT	TC	TT	TT	TT	TT	TT	TT	TT
2458394|F|0-51:A>G-51:A>G	A/G	4 dna:chromosome chromosome:AGPv4:4:1:246994605:1 REF	166178650	NA	NA	NA	NA	NA	NA	NA	GG	AG	GG	AG	GG	GG	AG	AA	GG	GG	AG	GG	GG	GG	GG	GG	GG	AA	AG	GG	GG	GG	GG	GG	GG	GG	AA	GG	GG	AA
7061205|F|0-51:T>A-51:T>A	T/A	NA	NA	NA	NA	NA	NA	NA	NA	NA	TT	TT	TT	TT	TT	TT	TT	TT	TT	TT	TT	TT	TT	TT	TT	TT	TT	TT	TT	TT	TT	TT	TT	TT	TT	TT	TT	TT	TT	TT
4591719|F|0-51:C>T-51:C>T	C/T	1 dna:chromosome chromosome:AGPv4:1:1:307041717:1 REF	91257732	NA	NA	NA	NA	NA	NA	NA	TT	CC	CC	CC	TT	TT	CC	CC	TT	TT	CC	CC	TT	TT	CC	CC	CC	CC	CC	CC	CC	CC	CC	CC	TT	CC	CC	CC	CC	CC
4584047|F|0-51:A>C-51:A>C	A/C	3 dna:chromosome chromosome:AGPv4:3:1:235667834:1 REF	179371986	NA	NA	NA	NA	NA	NA	NA	AA	AA	CC	AC	AA	AC	AC	CC	AA	AA	AC	AA	AA	AA	AA	CC	CC	CC	CC	AA	CC	AA	AA	AA	AA	AA	AA	AA	CC	AA
4580893|F|0-51:T>A-51:T>A	T/A	5 dna:chromosome chromosome:AGPv4:5:1:223902240:1 REF	187199327	NA	NA	NA	NA	NA	NA	NA	TT	TT	TT	TT	TT	TT	TT	TT	TT	TT	TT	TT	TT	TT	TT	TT	TT	TT	TT	TT	TT	TT	TT	TT	TT	TT	TT	TT	TT	TT
4592323|F|0-51:A>G-51:A>G	A/G	7 dna:chromosome chromosome:AGPv4:7:1:182381542:1 REF	180722101	NA	NA	NA	NA	NA	NA	NA	AA	AA	GG	AG	AA	AG	AG	GG	AA	AA	GG	GG	AA	AA	AA	GG	GG	GG	AA	AG	GG	GG	GG	AA	AA	AG	GG	AA	GG	GG
9705636|F|0-51:G>A-51:G>A	G/A	3 dna:chromosome chromosome:AGPv4:3:1:235667834:1 REF	188979658	NA	NA	NA	NA	NA	NA	NA	GG	GG	GG	GG	GG	GG	GG	GG	GG	GG	GG	GG	GG	GG	GG	GG	GG	GG	GG	GG	GG	GG	GG	GG	GG	GG	GG	GG	GG	GG
9698292|F|0-51:A>T-51:A>T	A/T	10 dna:chromosome chromosome:AGPv4:10:1:150982314:1 REF	127320181	NA	NA	NA	NA	NA	NA	NA	AA	AA	AA	AA	AA	AA	AA	AA	AA	AA	AA	AA	AA	AA	AA	AA	AA	AA	AA	AA	AA	AA	AA	AA	AA	AA	AA	AA	AA	AA
2523486|F|0-51:C>T-51:C>T	C/T	7 dna:chromosome chromosome:AGPv4:7:1:182381542:1 REF	23918028	NA	NA	NA	NA	NA	NA	NA	CC	CC	CC	CC	CC	CC	CC	CC	CC	CC	CC	CC	CC	CC	CC	CC	CC	CC	CC	CC	CC	CC	CC	CC	CC	CC	CC	CC	CC	CC
9688245|F|0-51:C>G-51:C>G	C/G	4 dna:chromosome chromosome:AGPv4:4:1:246994605:1 REF	193332310	NA	NA	NA	NA	NA	NA	NA	CC	CC	CC	CC	CC	CG	CC	CC	CC	CC	CC	CC	CC	CC	CC	CC	CC	CC	CC	CC	CG	CC	CC	CC	GG	CC	CC	CC	CC	CC
9680381|F|0-51:G>A-51:G>A	G/A	9 dna:chromosome chromosome:AGPv4:9:1:159769782:1 REF	68752188	NA	NA	NA	NA	NA	NA	NA	GG	GG	GG	GG	GG	GG	GG	GG	GG	GG	GG	GG	GG	GG	GG	GG	GG	GG	GG	GG	GG	GG	GG	GG	GG	GG	GG	GG	GG	GG
4771392|F|0-51:G>A-51:G>A	G/A	8 dna:chromosome chromosome:AGPv4:8:1:181122637:1 REF	66859361	NA	NA	NA	NA	NA	NA	NA	AA	AA	GG	GA	AA	AA	GA	GA	AA	GA	GG	GG	AA	AA	AA	GA	GG	GG	GG	GG	GA	GG	GA	AA	AA	GA	GG	GG	GG	GG
4591811|F|0-51:T>G-51:T>G	T/G	6 dna:chromosome chromosome:AGPv4:6:1:174033170:1 REF	58512069	NA	NA	NA	NA	NA	NA	NA	TT	TT	TT	TG	TG	TG	GG	GG	TT	TG	TG	GG	TT	GG	GG	TG	TG	TT	TT	TG	TT	GG	GG	GG	TT	TG	GG	TT	TT	GG
2502578|F|0-51:T>C-51:T>C	T/C	2 dna:chromosome chromosome:AGPv4:2:1:244442276:1 REF	94071572	NA	NA	NA	NA	NA	NA	NA	TT	TT	TT	TT	TT	TT	TT	TT	TT	TT	TT	TT	TT	TT	TT	TT	TT	TT	TT	TT	TT	TT	TT	TT	TT	TT	TT	TT	TT	TT
2509666|F|0-51:A>G-51:A>G	A/G	9 dna:chromosome chromosome:AGPv4:9:1:159769782:1 REF	141817547	NA	NA	NA	NA	NA	NA	NA	AA	AA	AA	AA	AA	AA	AA	AA	AA	AA	AA	AA	AA	AA	AA	AA	AA	AA	AA	AA	AA	AA	AA	AG	AA	AA	AA	AA	AA	AA
9681155|F|0-51:C>A-51:C>A	C/A	1 dna:chromosome chromosome:AGPv4:1:1:307041717:1 REF	26431982	NA	NA	NA	NA	NA	NA	NA	CC	CC	CC	CC	CC	CC	CC	CC	CC	CC	CC	CC	CC	CC	CC	CC	CC	CC	CC	CC	CC	CC	CC	CC	CC	CC	CC	CC	CC	CC
9689055|F|0-51:G>A-51:G>A	G/A	1 dna:chromosome chromosome:AGPv4:1:1:307041717:1 REF	222598912	NA	NA	NA	NA	NA	NA	NA	GG	GG	GG	GG	GG	GG	GG	GG	GG	GG	GG	GG	GG	GG	GA	GG	GG	GG	GG	GG	GG	GG	GG	AA	GG	GG	GG	GG	GG	GG
4772784|F|0-51:G>A-51:G>A	G/A	3 dna:chromosome chromosome:AGPv4:3:1:235667834:1 REF	221797914	NA	NA	NA	NA	NA	NA	NA	GG	AA	AA	GG	GG	GG	GA	GG	GG	GG	GA	GG	GG	GG	AA	GA	AA	AA	GG	AA	GA	AA	GG	GG	GG	AA	AA	GG	AA	GG
2433638|F|0-51:G>C-51:G>C	G/C	2 dna:chromosome chromosome:AGPv4:2:1:244442276:1 REF	244254823	NA	NA	NA	NA	NA	NA	NA	GG	GG	GG	GC	GG	GG	GG	GG	GG	GG	CC	GG	GG	GG	CC	GG	GG	GG	GG	GG	GG	GG	GG	CC	GG	GC	GG	GG	GG	GG
4578400|F|0-51:G>A-51:G>A	G/A	7 dna:chromosome chromosome:AGPv4:7:1:182381542:1 REF	152336057	NA	NA	NA	NA	NA	NA	NA	GG	AA	GG	GG	GG	GG	GG	GG	GG	GG	GG	GG	GG	GG	GG	GG	GG	GG	AA	GG	GG	GG	GG	GG	GG	GG	GG	GG	GG	GG
4773539|F|0-51:T>G-51:T>G	T/G	8 dna:chromosome chromosome:AGPv4:8:1:181122637:1 REF	11885150	NA	NA	NA	NA	NA	NA	NA	TT	TT	TT	TG	TT	TT	TT	TT	TT	TT	TT	TT	TT	TT	TT	TT	TT	TT	GG	TT	TT	TT	TT	TT	TT	TT	TT	TT	TT	TT
9702103|F|0-51:G>A-51:G>A	G/A	1 dna:chromosome chromosome:AGPv4:1:1:307041717:1 REF	211044076	NA	NA	NA	NA	NA	NA	NA	GG	GG	GG	GG	GG	GG	GA	GG	GG	GG	GG	GG	GG	GG	GG	GG	GG	GG	GG	GG	GG	GG	GG	GG	GG	GG	GG	GG	GG	GG
4764686|F|0-51:G>A-51:G>A	G/A	3 dna:chromosome chromosome:AGPv4:3:1:235667834:1 REF	178144709	NA	NA	NA	NA	NA	NA	NA	GG	GG	GG	GG	GG	GG	GG	GG	GG	GG	GG	GG	GG	GG	GG	GG	GG	GG	GG	GG	GG	GG	GG	AA	GG	GG	GG	GG	GG	GG
4582777|F|0-51:C>T-51:C>T	C/T	3 dna:chromosome chromosome:AGPv4:3:1:235667834:1 REF	99059711	NA	NA	NA	NA	NA	NA	NA	CC	CC	TT	CT	CC	CT	CT	TT	CC	CT	CT	CC	TT	CC	CC	CT	CT	CT	CC	CC	CC	CC	CC	CC	CC	CC	TT	CC	TT	CC
4773205|F|0-51:C>T-51:C>T	C/T	8 dna:chromosome chromosome:AGPv4:8:1:181122637:1 REF	149103106	NA	NA	NA	NA	NA	NA	NA	CC	TT	CC	CC	CT	CT	CC	CC	CC	TT	CC	CC	TT	TT	CC	CC	CC	CC	CC	CT	CC	CC	CC	CC	CC	CC	CC	CC	CC	CC
4581217|F|0-51:A>T-51:A>T	A/T	3 dna:chromosome chromosome:AGPv4:3:1:235667834:1 REF	32750512	NA	NA	NA	NA	NA	NA	NA	AA	AA	AA	AA	AA	AA	AA	AA	AA	AA	AA	AA	AA	AA	AT	AA	AA	AA	TT	AA	AA	AA	AA	AA	AA	AT	AA	AA	AA	AA
4582318|F|0-51:T>C-51:T>C	T/C	2 dna:chromosome chromosome:AGPv4:2:1:244442276:1 REF	110217424	NA	NA	NA	NA	NA	NA	NA	TT	TT	TT	TT	TT	TT	TC	TT	TT	TT	TT	TT	TT	TT	TT	TT	TT	TT	CC	TT	TT	TT	TT	TT	TT	TT	TT	CC	TT	TT
7049015|F|0-51:T>C-51:T>C	T/C	1 dna:chromosome chromosome:AGPv4:1:1:307041717:1 REF	159431123	NA	NA	NA	NA	NA	NA	NA	TT	TT	TT	TT	TT	TT	TT	TT	TT	TT	TT	TT	TT	TT	TT	TT	TT	TT	TT	TT	TT	TT	TT	TT	TT	TT	TT	TT	TT	TT
4577892|F|0-51:C>G-51:C>G	C/G	7 dna:chromosome chromosome:AGPv4:7:1:182381542:1 REF	96120864	NA	NA	NA	NA	NA	NA	NA	CC	CC	GG	CG	CC	GG	CG	GG	CC	CC	GG	GG	CC	CC	GG	GG	GG	GG	CC	GG	GG	GG	GG	CC	GG	GG	GG	CC	GG	GG
7049614|F|0-51:C>T-51:C>T	C/T	2 dna:chromosome chromosome:AGPv4:2:1:244442276:1 REF	216365384	NA	NA	NA	NA	NA	NA	NA	CC	CT	CC	CT	CC	CC	CC	CC	CC	CC	CC	CC	CC	CC	CC	CC	CC	CC	CC	CC	CC	CC	CC	CC	CC	CC	CC	CC	CC	CC
9667618|F|0-51:C>T-51:C>T	C/T	10 dna:chromosome chromosome:AGPv4:10:1:150982314:1 REF	150184546	NA	NA	NA	NA	NA	NA	NA	CC	CC	CC	CC	CC	CC	CC	CC	CC	CC	CC	CC	CC	CC	CC	CC	CC	CC	CC	CC	CC	CC	CC	CC	CC	CC	CC	CC	CC	CC
2488971|F|0-51:G>A-51:G>A	G/A	6 dna:chromosome chromosome:AGPv4:6:1:174033170:1 REF	169693801	NA	NA	NA	NA	NA	NA	NA	GG	GG	GG	GG	GG	GG	GG	GG	GG	GG	GG	GG	GG	GG	GG	GG	GG	GG	GG	GG	GG	GG	GG	GG	GG	GG	GG	GG	GG	GG
4584376|F|0-51:C>G-51:C>G	C/G	1 dna:chromosome chromosome:AGPv4:1:1:307041717:1 REF	283651610	NA	NA	NA	NA	NA	NA	NA	CC	CC	CC	CG	CC	CC	CC	CC	CC	CC	CC	CC	CC	CC	CC	CC	CC	CC	CC	CC	CC	CC	CC	CC	CC	CC	CC	CC	CC	CC
100089550|F|0-51:G>C-51:G>C	G/C	6 dna:chromosome chromosome:AGPv4:6:1:174033170:1 REF	170415532	NA	NA	NA	NA	NA	NA	NA	CC	CC	CC	CC	CC	CC	CC	CC	CC	CC	CC	CC	CC	CC	CC	CC	CC	CC	CC	CC	CC	CC	CC	CC	CC	CC	CC	CC	CC	CC
4767814|F|0-50:C>T-50:C>T	C/T	9 dna:chromosome chromosome:AGPv4:9:1:159769782:1 REF	128559934	NA	NA	NA	NA	NA	NA	NA	CC	CC	CC	CC	CC	CC	CT	CC	CC	CC	CC	CC	CC	CC	CC	CC	CC	CC	CC	CC	CC	CC	CC	CC	CC	CC	CC	CC	CC	CC
2506189|F|0-50:C>G-50:C>G	C/G	6 dna:chromosome chromosome:AGPv4:6:1:174033170:1 REF	59432837	NA	NA	NA	NA	NA	NA	NA	CC	CC	CC	CC	CC	CC	CC	CC	CC	CC	CC	CC	CC	CC	CC	CC	CC	CC	CC	CC	CC	CC	CC	CC	CC	CC	CC	CC	CC	CC
4775759|F|0-50:G>T-50:G>T	G/T	9 dna:chromosome chromosome:AGPv4:9:1:159769782:1 REF	124559806	NA	NA	NA	NA	NA	NA	NA	GG	GG	GG	GT	GG	GT	GT	GG	GG	GG	TT	TT	GG	GG	GG	TT	GG	TT	TT	GG	TT	GG	GT	GG	TT	GT	GG	GG	GG	TT
2380936|F|0-50:A>G-50:A>G	A/G	3 dna:chromosome chromosome:AGPv4:3:1:235667834:1 REF	188055683	NA	NA	NA	NA	NA	NA	NA	AA	GG	AA	AG	AA	AG	AA	AA	AA	AG	AA	AA	GG	AA	AA	AA	AA	AA	AA	AA	AA	AA	AA	AA	GG	AA	AA	GG	AA	AA
2427367|F|0-50:A>C-50:A>C	A/C	5 dna:chromosome chromosome:AGPv4:5:1:223902240:1 REF	196086568	NA	NA	NA	NA	NA	NA	NA	AA	AA	AA	AA	AA	AA	AA	AA	AA	AA	AA	AA	AA	AA	AA	AA	AA	AA	AA	AC	AA	AA	AA	AA	AA	AA	AA	AA	AA	AA
7047179|F|0-50:A>T-50:A>T	A/T	6 dna:chromosome chromosome:AGPv4:6:1:174033170:1 REF	118324104	NA	NA	NA	NA	NA	NA	NA	AA	AA	AA	AA	AA	AA	AA	AA	AA	AA	AA	AA	AA	AA	AA	AA	AA	AA	AA	AA	AA	AA	AA	AA	AA	AA	AA	AA	AA	AA
4765919|F|0-50:A>C-50:A>C	A/C	5 dna:chromosome chromosome:AGPv4:5:1:223902240:1 REF	23983279	NA	NA	NA	NA	NA	NA	NA	CC	CC	AA	AA	CC	AC	AC	AA	CC	AC	AA	AA	CC	AC	AA	AA	AA	AA	CC	AA	AA	AA	AA	AA	CC	AA	AA	AA	AA	AA
7059149|F|0-50:C>T-50:C>T	C/T	5 dna:chromosome chromosome:AGPv4:5:1:223902240:1 REF	223570336	NA	NA	NA	NA	NA	NA	NA	CC	CC	CC	CC	CC	CC	CC	CC	CC	CC	CC	CC	CC	CC	CC	CC	CC	CC	CC	CC	CC	CC	CC	CC	CC	CC	CC	CC	CC	CC
2511640|F|0-50:C>G-50:C>G	C/G	7 dna:chromosome chromosome:AGPv4:7:1:182381542:1 REF	150632640	NA	NA	NA	NA	NA	NA	NA	CC	CC	CC	CC	CC	CC	CC	CC	CC	CC	CC	CC	CC	CC	CC	CC	CC	CC	CC	CC	CC	CC	CC	CC	CC	CC	CC	CC	CC	CC
2575031|F|0-50:C>T-50:C>T	C/T	1 dna:chromosome chromosome:AGPv4:1:1:307041717:1 REF	76160504	NA	NA	NA	NA	NA	NA	NA	CC	TT	CC	CT	CC	CT	CC	CC	CC	CC	CC	CC	CC	CC	CC	CC	CC	CC	CC	TT	CC	CC	CC	TT	TT	CC	CC	TT	CC	CC
2593773|F|0-50:G>A-50:G>A	G/A	8 dna:chromosome chromosome:AGPv4:8:1:181122637:1 REF	156959023	NA	NA	NA	NA	NA	NA	NA	GG	GG	GG	GG	GG	GG	GG	GG	GG	GG	GG	GG	GG	GG	GG	GG	GG	GG	GG	GG	GG	GG	GG	GG	GG	GG	GG	GG	GG	GG
100024537|F|0-50:C>A-50:C>A	C/A	7 dna:chromosome chromosome:AGPv4:7:1:182381542:1 REF	108767246	NA	NA	NA	NA	NA	NA	NA	CC	CC	CC	CC	CC	CC	CC	CC	CC	CC	CC	CC	CC	CC	CC	CC	CC	CC	CC	CC	CC	CC	CC	CC	CC	CC	CC	CC	CC	CC
2553179|F|0-50:C>T-50:C>T	C/T	5 dna:chromosome chromosome:AGPv4:5:1:223902240:1 REF	953340	NA	NA	NA	NA	NA	NA	NA	CC	CC	TT	TT	CC	CC	CT	TT	CC	TT	TT	CT	CC	TT	CC	TT	CC	TT	CC	CC	TT	CC	TT	CC	CC	CT	CT	CC	TT	TT
2426266|F|0-50:T>C-50:T>C	T/C	9 dna:chromosome chromosome:AGPv4:9:1:159769782:1 REF	45478343	NA	NA	NA	NA	NA	NA	NA	TT	CC	TT	TC	TT	TT	TT	TT	TT	TT	TT	TT	TT	TT	TT	TT	TT	TT	TT	TT	TT	TT	TC	TT	TT	TT	TT	CC	TT	TT
4771235|F|0-50:A>G-50:A>G	A/G	10 dna:chromosome chromosome:AGPv4:10:1:150982314:1 REF	3669721	NA	NA	NA	NA	NA	NA	NA	AA	AA	AA	AG	AA	AG	AG	AG	AA	AA	AG	GG	AA	AA	AA	GG	GG	GG	AA	AA	GG	GG	GG	AA	AG	AG	GG	GG	AA	GG
4584900|F|0-50:C>T-50:C>T	C/T	1 dna:chromosome chromosome:AGPv4:1:1:307041717:1 REF	26003993	NA	NA	NA	NA	NA	NA	NA	CC	CC	CC	CC	CC	CC	CC	CC	CC	CC	CT	CC	CC	CC	CC	CC	CC	CC	CC	CC	CC	CC	CC	TT	CC	CC	CC	CC	CC	CC
4773615|F|0-50:C>T-50:C>T	C/T	6 dna:chromosome chromosome:AGPv4:6:1:174033170:1 REF	58472906	NA	NA	NA	NA	NA	NA	NA	TT	TT	TT	CT	CT	CC	CT	TT	TT	CT	TT	TT	TT	CC	CC	TT	CT	TT	CC	TT	TT	TT	CT	CC	CC	CT	CC	TT	TT	CC
100025669|F|0-50:C>T-50:C>T	C/T	8 dna:chromosome chromosome:AGPv4:8:1:181122637:1 REF	111286617	NA	NA	NA	NA	NA	NA	NA	TT	TT	TT	TT	TT	CT	TT	TT	TT	TT	TT	TT	TT	TT	TT	TT	TT	TT	CC	TT	TT	TT	TT	TT	CC	TT	TT	TT	TT	TT
2476219|F|0-50:C>A-50:C>A	C/A	2 dna:chromosome chromosome:AGPv4:2:1:244442276:1 REF	210784561	NA	NA	NA	NA	NA	NA	NA	CC	CC	CC	CA	CC	CC	CA	CC	CC	CC	CC	CC	CC	CC	CC	CC	CC	CC	CC	CC	CC	CC	CC	AA	CC	CC	CC	AA	CC	CC
9688757|F|0-50:C>T-50:C>T	C/T	2 dna:chromosome chromosome:AGPv4:2:1:244442276:1 REF	59827720	NA	NA	NA	NA	NA	NA	NA	CC	CC	CC	CC	CC	CC	CC	CC	CC	CC	CC	CC	CC	CC	CC	CC	CC	CC	CC	CC	CC	CC	CC	CC	CC	CC	CC	CC	CC	CC
9699288|F|0-50:A>G-50:A>G	A/G	4 dna:chromosome chromosome:AGPv4:4:1:246994605:1 REF	80188203	NA	NA	NA	NA	NA	NA	NA	AA	GG	AA	AG	AA	AG	GG	GG	AA	AG	GG	GG	AA	GG	AA	GG	GG	GG	AA	AA	GG	GG	GG	AA	AA	AA	GG	GG	AA	GG
4583763|F|0-50:T>C-50:T>C	T/C	5 dna:chromosome chromosome:AGPv4:5:1:223902240:1 REF	76225782	NA	NA	NA	NA	NA	NA	NA	TT	TT	CC	TC	TT	TC	TT	TT	TT	TT	TT	TT	TT	TT	TT	TC	TT	TT	TT	TT	TT	TT	TT	TT	CC	TT	CC	TT	CC	TT
4593931|F|0-50:T>C-50:T>C	T/C	7 dna:chromosome chromosome:AGPv4:7:1:182381542:1 REF	124329417	NA	NA	NA	NA	NA	NA	NA	TT	TT	TT	TT	TT	TT	TT	TT	TT	CC	TT	TT	TT	CC	TT	TT	TT	TT	TT	TT	TT	TT	TT	TT	TT	TT	TT	TT	TT	TT
4770241|F|0-50:C>T-50:C>T	C/T	7 dna:chromosome chromosome:AGPv4:7:1:182381542:1 REF	178476521	NA	NA	NA	NA	NA	NA	NA	CC	CC	CC	CC	CC	CC	CC	CC	CC	CC	CC	CC	CC	CC	CC	CC	CC	CC	CC	CC	CC	CC	CC	CC	CC	CC	CC	CC	CC	CC
4582322|F|0-50:G>A-50:G>A	G/A	4 dna:chromosome chromosome:AGPv4:4:1:246994605:1 REF	206849008	NA	NA	NA	NA	NA	NA	NA	GG	GG	GG	GA	GG	GA	GG	GG	GG	GG	GG	GG	GG	GG	AA	GG	GG	GG	GG	GG	GG	GG	GG	GG	AA	GA	GG	GG	GG	GG
4764141|F|0-50:A>G-50:A>G	A/G	1 dna:chromosome chromosome:AGPv4:1:1:307041717:1 REF	196583386	NA	NA	NA	NA	NA	NA	NA	GG	AA	AA	AA	AG	AA	AA	AA	GG	GG	AG	AA	GG	GG	AG	AA	AG	AA	AA	GG	AA	AA	AG	AA	AA	GG	GG	AA	AA	AA
2508417|F|0-50:G>A-50:G>A	G/A	5 dna:chromosome chromosome:AGPv4:5:1:223902240:1 REF	4695945	NA	NA	NA	NA	NA	NA	NA	GG	GG	GG	GG	GG	GG	GG	GG	GG	GG	GG	GG	GG	GG	GG	GG	GG	GG	GG	GG	GG	GG	GG	GG	GG	GG	GG	GG	GG	GG
2532697|F|0-50:T>A-50:T>A	T/A	9 dna:chromosome chromosome:AGPv4:9:1:159769782:1 REF	26658881	NA	NA	NA	NA	NA	NA	NA	TT	TT	TT	TA	TT	TT	TA	TT	TT	TT	TT	TT	TT	TT	TT	TT	TA	TT	TT	AA	TT	AA	TT	TT	TT	TT	TA	TT	TT	AA
100053527|F|0-50:G>A-50:G>A	G/A	8 dna:chromosome chromosome:AGPv4:8:1:181122637:1 REF	13776241	NA	NA	NA	NA	NA	NA	NA	AA	GG	GG	GG	AA	GG	GG	GG	AA	GA	GG	GG	GG	GG	GG	GG	GG	GG	GG	GG	GG	GG	GG	GG	GG	GG	GG	GG	GG	GG
4773790|F|0-50:G>A-50:G>A	G/A	1 dna:chromosome chromosome:AGPv4:1:1:307041717:1 REF	81895017	NA	NA	NA	NA	NA	NA	NA	GG	GG	GG	GG	GG	GG	GG	GG	GG	GG	GG	GG	GG	GG	GG	GG	GA	GG	GG	GG	GG	AA	GG	GG	GG	GG	AA	GG	GG	GG
2463820|F|0-50:G>C-50:G>C	G/C	3 dna:chromosome chromosome:AGPv4:3:1:235667834:1 REF	24757416	NA	NA	NA	NA	NA	NA	NA	GG	GG	GG	GG	GG	GC	GG	GG	GG	GG	GG	GG	GG	GG	GG	GG	GG	GG	GG	GG	GG	GG	GG	GG	CC	GG	GG	GG	GG	GG
9699503|F|0-50:C>T-50:C>T	C/T	4 dna:chromosome chromosome:AGPv4:4:1:246994605:1 REF	183566076	NA	NA	NA	NA	NA	NA	NA	CC	CC	CC	CC	CC	CC	CC	CC	CC	CC	CC	CC	CC	CC	CC	CC	CC	CC	CC	CC	CC	CC	CC	CC	CC	CC	CC	CC	CC	CC
100065654|F|0-50:C>T-50:C>T	C/T	9 dna:chromosome chromosome:AGPv4:9:1:159769782:1 REF	88221162	NA	NA	NA	NA	NA	NA	NA	CC	CC	CC	CC	CC	CC	CC	CC	CC	CC	CT	CC	CC	CC	CC	CC	CC	CC	CC	CC	CC	CC	CT	CC	CC	CT	CC	CC	CC	CC
4772580|F|0-50:A>C-50:A>C	A/C	5 dna:chromosome chromosome:AGPv4:5:1:223902240:1 REF	81069843	NA	NA	NA	NA	NA	NA	NA	AA	AA	AA	AA	AA	AA	AA	AA	AA	AA	AA	AA	AA	AA	AA	AA	AA	AA	AA	AA	AA	AA	AA	AA	AA	AA	AA	AA	AA	AA
100085650|F|0-50:G>A-50:G>A	G/A	1 dna:chromosome chromosome:AGPv4:1:1:307041717:1 REF	298413102	NA	NA	NA	NA	NA	NA	NA	GG	GG	GG	GG	GG	GG	GG	GG	GG	GG	GG	GG	GG	GG	GG	GG	GG	GG	GG	GG	GG	GG	GG	GA	GG	GG	GG	GG	GG	GG
2548671|F|0-50:C>T-50:C>T	C/T	1 dna:chromosome chromosome:AGPv4:1:1:307041717:1 REF	230141738	NA	NA	NA	NA	NA	NA	NA	CC	CC	CC	CC	CC	CC	CC	CC	CC	CC	CC	CC	CC	CC	CC	CC	CC	CC	CC	CC	CC	CC	CC	CC	CC	CC	CC	CC	CC	CC
100021874|F|0-49:C>T-49:C>T	C/T	2 dna:chromosome chromosome:AGPv4:2:1:244442276:1 REF	5974125	NA	NA	NA	NA	NA	NA	NA	TT	TT	TT	TT	TT	TT	TT	TT	TT	TT	TT	TT	TT	TT	TT	TT	TT	TT	TT	TT	TT	TT	TT	TT	TT	TT	TT	TT	TT	TT
2587476|F|0-49:C>A-49:C>A	C/A	8 dna:chromosome chromosome:AGPv4:8:1:181122637:1 REF	138049857	NA	NA	NA	NA	NA	NA	NA	CC	CC	CC	CC	CC	CC	CC	CC	CC	CC	CC	CC	CC	CC	AA	CC	CC	CC	CC	CA	CC	CC	CC	CC	CC	CA	CC	CC	CC	CC
2425112|F|0-49:C>A-49:C>A	C/A	6 dna:chromosome chromosome:AGPv4:6:1:174033170:1 REF	168297362	NA	NA	NA	NA	NA	NA	NA	CC	CC	CC	CC	CC	CC	CA	CC	CC	CC	CA	CC	CC	CC	AA	CC	CC	CC	CC	CC	CC	CC	CC	CC	CC	CA	CC	CC	CC	CC
2577699|F|0-49:G>A-49:G>A	G/A	4 dna:chromosome chromosome:AGPv4:4:1:246994605:1 REF	17532558	NA	NA	NA	NA	NA	NA	NA	GG	GG	GG	GA	GG	GG	GG	GG	GG	GG	GG	GG	GG	GG	GG	GG	GG	GG	GG	AA	GG	GG	GG	GG	GG	GG	GG	GG	GG	GG
9687721|F|0-49:G>A-49:G>A	G/A	7 dna:chromosome chromosome:AGPv4:7:1:182381542:1 REF	160006332	NA	NA	NA	NA	NA	NA	NA	GG	GG	AA	AA	GA	AA	GA	AA	GG	GA	AA	AA	AA	GG	GG	AA	AA	AA	GG	AA	AA	AA	AA	GG	AA	GA	AA	GG	AA	AA
4773824|F|0-49:A>G-49:A>G	A/G	10 dna:chromosome chromosome:AGPv4:10:1:150982314:1 REF	10422701	NA	NA	NA	NA	NA	NA	NA	AA	AA	GG	GG	AA	AG	AG	GG	AA	AA	AG	GG	AA	AA	AA	GG	AG	GG	AA	AA	GG	AA	GG	AA	GG	AA	GG	AA	GG	GG
4773393|F|0-49:A>G-49:A>G	A/G	1 dna:chromosome chromosome:AGPv4:1:1:307041717:1 REF	172721718	NA	NA	NA	NA	NA	NA	NA	GG	GG	GG	AG	GG	AG	GG	GG	GG	GG	AG	GG	GG	GG	AA	GG	GG	GG	GG	GG	GG	GG	GG	AA	AA	AA	GG	GG	GG	GG
2517797|F|0-49:A>G-49:A>G	A/G	5 dna:chromosome chromosome:AGPv4:5:1:223902240:1 REF	194303667	NA	NA	NA	NA	NA	NA	NA	AA	AA	GG	AA	AA	AA	AA	AA	AA	AA	AA	AA	AA	AA	AA	AA	AA	AA	AA	AA	AA	AA	AA	GG	AA	AA	AA	AA	AG	AA
4584986|F|0-49:A>C-49:A>C	A/C	4 dna:chromosome chromosome:AGPv4:4:1:246994605:1 REF	175609778	NA	NA	NA	NA	NA	NA	NA	AA	AA	AA	AA	AA	AA	AA	AA	AA	AA	AA	AA	AA	AA	AA	AA	AA	AA	AA	AA	AA	AA	AA	AA	AA	AA	AA	AA	AA	AA
16725074|F|0-49:C>T-49:C>T	C/T	7 dna:chromosome chromosome:AGPv4:7:1:182381542:1 REF	176692391	NA	NA	NA	NA	NA	NA	NA	CC	CC	CT	CC	CC	CC	CC	CT	CC	CC	CT	TT	CC	CC	CC	TT	CT	CC	CC	TT	TT	TT	CC	TT	CC	CT	TT	CC	CC	TT
2444437|F|0-49:A>T-49:A>T	A/T	5 dna:chromosome chromosome:AGPv4:5:1:223902240:1 REF	43493780	NA	NA	NA	NA	NA	NA	NA	TT	AA	AA	AA	TT	AA	AA	AA	TT	AA	AA	AA	AA	AA	AT	AA	AA	AA	AA	AA	AA	AA	AA	AA	AA	AT	AA	AA	AA	AA
4773454|F|0-49:G>A-49:G>A	G/A	3 dna:chromosome chromosome:AGPv4:3:1:235667834:1 REF	173798390	NA	NA	NA	NA	NA	NA	NA	GG	AA	GG	GA	GG	GG	GA	GG	GG	GA	GA	GG	AA	GG	GG	GG	GG	GG	GG	GA	GG	AA	AA	GG	GG	GA	GG	GG	GG	AA
2522444|F|0-49:A>T-49:A>T	A/T	7 dna:chromosome chromosome:AGPv4:7:1:182381542:1 REF	147953458	NA	NA	NA	NA	NA	NA	NA	TT	AA	AA	AA	AT	AA	AA	AA	TT	AT	AA	AA	TT	AA	AA	AA	AA	AA	AA	AA	AA	AA	AA	AA	AA	AA	AA	AA	AA	AA
2498308|F|0-49:C>A-49:C>A	C/A	6 dna:chromosome chromosome:AGPv4:6:1:174033170:1 REF	60308231	NA	NA	NA	NA	NA	NA	NA	CC	AA	CC	CC	CC	CC	CA	CC	CC	CC	CC	CC	CC	CC	CC	CC	CC	CC	CC	CA	CC	CC	CA	AA	CC	CC	CC	AA	CC	CC
2597024|F|0-49:G>C-49:G>C	G/C	8 dna:chromosome chromosome:AGPv4:8:1:181122637:1 REF	113893434	NA	NA	NA	NA	NA	NA	NA	GG	GG	CC	GC	GG	GG	GG	GC	GG	GG	GG	GG	GG	GG	GG	GG	GG	GG	GG	GG	GG	GG	GG	GG	GG	GG	GG	GG	CC	GG
7059392|F|0-49:A>T-49:A>T	A/T	5 dna:chromosome chromosome:AGPv4:5:1:223902240:1 REF	15277434	NA	NA	NA	NA	NA	NA	NA	AA	AA	AA	AA	AA	AA	AA	AA	AA	AA	AA	AA	AA	AA	AA	AA	AT	AA	AA	AA	AA	AA	AA	AA	AA	AT	AA	AA	AA	AA
9694534|F|0-49:A>T-49:A>T	A/T	7 dna:chromosome chromosome:AGPv4:7:1:182381542:1 REF	176978360	NA	NA	NA	NA	NA	NA	NA	AA	AA	AA	AA	AA	AA	AA	AA	AA	AA	AA	AA	AA	AA	AA	AA	AA	AA	AA	AA	AA	AA	AA	AA	AA	AA	AA	AA	AA	AA
4769410|F|0-49:T>A-49:T>A	T/A	8 dna:chromosome chromosome:AGPv4:8:1:181122637:1 REF	40739469	NA	NA	NA	NA	NA	NA	NA	TT	TT	AA	AA	TT	TT	AA	AA	TT	TA	TA	AA	TT	TT	TT	AA	TA	AA	AA	TT	AA	TT	TT	TT	TT	TA	TT	AA	AA	TT
2532553|F|0-49:T>G-49:T>G	T/G	6 dna:chromosome chromosome:AGPv4:6:1:174033170:1 REF	149398682	NA	NA	NA	NA	NA	NA	NA	TT	GG	GG	TG	TT	GG	TG	GG	TT	TT	GG	GG	TT	TT	TG	GG	GG	GG	TT	GG	GG	GG	GG	TT	GG	GG	GG	GG	GG	GG
4581674|F|0-49:C>G-49:C>G	C/G	5 dna:chromosome chromosome:AGPv4:5:1:223902240:1 REF	30230646	NA	NA	NA	NA	NA	NA	NA	CC	CC	CC	CC	CC	CC	CC	CC	CC	CC	CC	CC	CC	CC	CC	CC	CC	CC	CC	CC	CC	CC	CC	CC	CC	CC	CC	CC	CC	CC
5587106|F|0-49:T>C-49:T>C	T/C	5 dna:chromosome chromosome:AGPv4:5:1:223902240:1 REF	18760751	NA	NA	NA	NA	NA	NA	NA	TT	TT	TT	TT	TT	TT	TT	TT	TT	TT	TT	TT	TT	TT	TT	TT	TT	TT	TT	TT	TT	TT	TT	CC	TT	TT	TT	TT	TT	TT
100027725|F|0-49:A>G-49:A>G	A/G	10 dna:chromosome chromosome:AGPv4:10:1:150982314:1 REF	91886838	NA	NA	NA	NA	NA	NA	NA	AA	AA	AA	AA	AA	AG	AG	AA	AA	AA	AA	AA	AA	AA	AA	AA	GG	GG	AA	AA	AG	AA	AA	AA	AA	AA	AA	AA	AA	GG
4588554|F|0-49:G>C-49:G>C	G/C	1 dna:chromosome chromosome:AGPv4:1:1:307041717:1 REF	139557850	NA	NA	NA	NA	NA	NA	NA	GG	GG	GG	GG	GG	GC	GG	GG	GG	GG	GG	GG	GG	GG	GG	GG	GG	GG	GG	GG	GG	GG	GG	GG	CC	GG	GG	GG	GG	GG
9706012|F|0-49:T>A-49:T>A	T/A	1 dna:chromosome chromosome:AGPv4:1:1:307041717:1 REF	173139779	NA	NA	NA	NA	NA	NA	NA	TT	TT	TT	TT	TT	TT	TT	TT	TT	TT	TT	TT	TT	TT	TT	TT	TT	TT	TT	TT	TT	TT	TT	TT	TT	TT	TT	TT	TT	TT
9702134|F|0-49:C>T-49:C>T	C/T	5 dna:chromosome chromosome:AGPv4:5:1:223902240:1 REF	1179758	NA	NA	NA	NA	NA	NA	NA	CC	CC	CC	CC	CC	CC	CC	CC	CC	CC	CC	CC	CC	CC	CC	CC	CC	CC	CC	CC	CC	CC	CC	CC	CC	CC	CC	CC	CC	CC
2426335|F|0-49:A>G-49:A>G	A/G	2 dna:chromosome chromosome:AGPv4:2:1:244442276:1 REF	18089656	NA	NA	NA	NA	NA	NA	NA	AA	AA	AA	AA	AA	AA	AA	AA	AA	AA	AA	AA	AA	AA	AA	AA	AA	AA	AA	AA	AA	AA	AA	AA	AA	AA	AA	AA	AA	AA
2419873|F|0-49:T>C-49:T>C	T/C	7 dna:chromosome chromosome:AGPv4:7:1:182381542:1 REF	165719806	NA	NA	NA	NA	NA	NA	NA	TT	CC	CC	CC	TT	CC	TC	TT	TT	TT	TC	TC	TT	TT	CC	TC	TC	TT	CC	CC	TT	CC	CC	CC	CC	CC	TT	TT	CC	TT
2444348|F|0-49:C>T-49:C>T	C/T	1 dna:chromosome chromosome:AGPv4:1:1:307041717:1 REF	271807699	NA	NA	NA	NA	NA	NA	NA	CC	CC	CC	CT	CC	CT	CC	CC	CC	CC	CC	CC	CC	CC	CT	CC	CC	TT	CT	CC	CC	TT	CT	CC	TT	CC	CC	TT	CC	CC
2384720|F|0-49:C>T-49:C>T	C/T	2 dna:chromosome chromosome:AGPv4:2:1:244442276:1 REF	40559482	NA	NA	NA	NA	NA	NA	NA	CC	TT	TT	TT	CC	CT	CC	TT	CC	CC	CT	TT	CC	CC	CC	TT	CT	CC	TT	TT	TT	CC	TT	TT	CC	CT	TT	CC	TT	CT
4770397|F|0-49:A>T-49:A>T	A/T	8 dna:chromosome chromosome:AGPv4:8:1:181122637:1 REF	102491443	NA	NA	NA	NA	NA	NA	NA	AA	AA	AA	AA	AA	AA	AA	AA	AA	AA	AA	AA	AA	AA	AT	AA	AA	AA	AA	AA	AA	AA	AA	AA	AA	AA	AA	AA	AA	AA
4773535|F|0-48:C>T-48:C>T	C/T	4 dna:chromosome chromosome:AGPv4:4:1:246994605:1 REF	164098412	NA	NA	NA	NA	NA	NA	NA	CC	TT	TT	CT	CC	CT	CT	CC	CC	CC	CC	TT	CC	CC	CC	TT	TT	CC	CC	CC	TT	TT	CT	CC	TT	CT	CC	CC	TT	CC
2508026|F|0-48:C>T-48:C>T	C/T	8 dna:chromosome chromosome:AGPv4:8:1:181122637:1 REF	8734874	NA	NA	NA	NA	NA	NA	NA	CC	CC	CC	CC	CC	CC	CC	CC	CC	CC	CC	CC	CC	CC	CC	CC	CC	CC	CC	CC	CC	CC	CC	CC	CC	CC	CC	CC	CC	CC
4771007|F|0-48:G>A-48:G>A	G/A	5 dna:chromosome chromosome:AGPv4:5:1:223902240:1 REF	221579292	NA	NA	NA	NA	NA	NA	NA	GG	GG	GG	GA	GA	GG	GG	AA	GG	GA	AA	GG	GG	GG	GG	GA	GA	GG	GG	GA	GA	AA	GG	AA	GG	GA	GG	GG	GG	AA
9679361|F|0-48:G>A-48:G>A	G/A	6 dna:chromosome chromosome:AGPv4:6:1:174033170:1 REF	168357184	NA	NA	NA	NA	NA	NA	NA	GG	GG	GG	GG	GG	GG	GG	GG	GG	GG	GG	GG	GG	GG	GG	GG	GG	GG	GG	GG	GG	GG	GG	GG	GG	GG	GG	GG	GG	GG
5583269|F|0-48:G>A-48:G>A	G/A	2 dna:chromosome chromosome:AGPv4:2:1:244442276:1 REF	170206095	NA	NA	NA	NA	NA	NA	NA	GG	GG	GG	GA	GG	GG	GG	GG	GG	GG	GG	GG	GG	GG	GG	GG	GG	GG	GG	GG	GG	GG	GG	AA	GG	GG	GG	AA	GG	GG
2436239|F|0-48:T>A-48:T>A	T/A	2 dna:chromosome chromosome:AGPv4:2:1:244442276:1 REF	221014764	NA	NA	NA	NA	NA	NA	NA	TT	TT	TT	TT	TT	TT	TT	TT	TT	TT	TT	TT	TT	TT	TT	TT	TT	TT	TT	TT	TT	TT	TT	TT	TT	TT	TT	TT	TT	TT
2432119|F|0-48:A>G-48:A>G	A/G	7 dna:chromosome chromosome:AGPv4:7:1:182381542:1 REF	2203027	NA	NA	NA	NA	NA	NA	NA	AA	AA	AA	AA	AA	AA	AA	AA	AA	AA	AA	AA	AA	AA	AA	AA	AA	AA	AA	AA	AA	AA	AA	AA	AA	AA	AA	AA	AA	AA
7059244|F|0-48:G>A-48:G>A	G/A	8 dna:chromosome chromosome:AGPv4:8:1:181122637:1 REF	160756622	NA	NA	NA	NA	NA	NA	NA	GG	GG	GG	GG	GG	GG	GG	GG	GG	GG	GG	GG	GG	GG	GG	GG	GG	GG	GG	GG	GG	GG	GG	GG	GG	GG	GG	GG	GG	GG
9682171|F|0-48:T>A-48:T>A	T/A	7 dna:chromosome chromosome:AGPv4:7:1:182381542:1 REF	147335376	NA	NA	NA	NA	NA	NA	NA	TT	TT	TT	TT	TT	TT	TT	TT	TT	TT	TT	TT	TT	TT	TT	TT	TT	TT	TT	TT	TT	TT	TT	TT	TT	TT	TT	TT	TT	TT
4770804|F|0-48:C>T-48:C>T	C/T	1 dna:chromosome chromosome:AGPv4:1:1:307041717:1 REF	296598154	NA	NA	NA	NA	NA	NA	NA	CC	CC	CC	CT	CC	CT	CT	CC	CC	CC	CT	TT	CC	CC	CC	TT	TT	CC	CC	CC	TT	CC	CC	CC	CC	CT	CC	CC	CC	CC
2550468|F|0-48:T>C-48:T>C	T/C	6 dna:chromosome chromosome:AGPv4:6:1:174033170:1 REF	165363652	NA	NA	NA	NA	NA	NA	NA	TT	TT	CC	TC	TT	TC	TC	CC	TT	TT	TC	CC	TT	TT	CC	TC	CC	TT	TT	TC	TT	CC	TT	TT	TT	TC	TT	CC	CC	CC
4582303|F|0-48:C>G-48:C>G	C/G	1 dna:chromosome chromosome:AGPv4:1:1:307041717:1 REF	72901158	NA	NA	NA	NA	NA	NA	NA	CC	CC	GG	CC	CC	CC	CC	GG	CC	CC	CC	CC	CC	CC	CC	CG	CC	CC	CC	CC	CC	CC	CG	CC	CC	CC	GG	CC	GG	CC
100024808|F|0-48:T>C-48:T>C	T/C	5 dna:chromosome chromosome:AGPv4:5:1:223902240:1 REF	11025136	NA	NA	NA	NA	NA	NA	NA	CC	CC	CC	CC	CC	CC	CC	CC	CC	CC	CC	CC	CC	CC	CC	CC	CC	CC	CC	CC	CC	CC	CC	CC	CC	CC	CC	CC	CC	CC
16725097|F|0-48:G>A-48:G>A	G/A	1 dna:chromosome chromosome:AGPv4:1:1:307041717:1 REF	14362022	NA	NA	NA	NA	NA	NA	NA	GG	GG	GG	GG	GG	GG	GG	GG	GG	GG	GG	GG	GG	GG	GG	GG	GG	GG	GG	GA	GG	GG	GG	GG	GG	GG	GG	GG	GG	GG
2509179|F|0-48:G>C-48:G>C	G/C	1 dna:chromosome chromosome:AGPv4:1:1:307041717:1 REF	306357930	NA	NA	NA	NA	NA	NA	NA	CC	GG	CC	GC	CC	GC	GC	CC	CC	CC	GC	CC	CC	CC	GC	CC	GG	GG	CC	CC	CC	GG	CC	CC	GG	GC	CC	GG	CC	CC
2395220|F|0-48:T>C-48:T>C	T/C	7 dna:chromosome chromosome:AGPv4:7:1:182381542:1 REF	97220296	NA	NA	NA	NA	NA	NA	NA	TT	TT	TT	TT	TT	TT	TT	TT	TT	TT	TT	TT	TT	TT	CC	TT	TT	TT	TT	TT	TT	TT	TT	TT	TT	TC	TT	TT	TT	TT
2504112|F|0-48:G>C-48:G>C	G/C	4 dna:chromosome chromosome:AGPv4:4:1:246994605:1 REF	72856132	NA	NA	NA	NA	NA	NA	NA	GG	GG	GG	GG	GC	GG	GG	GG	GG	GC	GG	GG	GG	GC	GG	GG	GG	GG	GG	GG	GG	GG	GG	GG	GG	GG	GG	GG	GG	GG
2426078|F|0-48:G>T-48:G>T	G/T	3 dna:chromosome chromosome:AGPv4:3:1:235667834:1 REF	185955782	NA	NA	NA	NA	NA	NA	NA	GT	GG	GG	GT	GT	GT	GG	GG	GT	GT	GG	GG	GG	GT	GT	GG	GG	GG	GG	GG	GG	GG	GG	GG	GT	GT	GG	GG	GG	GG
9666743|F|0-48:G>A-48:G>A	G/A	9 dna:chromosome chromosome:AGPv4:9:1:159769782:1 REF	5871634	NA	NA	NA	NA	NA	NA	NA	GG	GG	GG	GG	GG	GG	GG	GG	GG	GG	GG	GG	GG	GG	GG	GG	GG	GG	GG	GG	GG	GG	GG	GG	GG	GG	GG	GG	GG	GG
2548919|F|0-48:G>C-48:G>C	G/C	1 dna:chromosome chromosome:AGPv4:1:1:307041717:1 REF	29957952	NA	NA	NA	NA	NA	NA	NA	GG	GG	GG	GG	GG	GG	GG	GG	GG	GG	GG	GG	GG	GG	GG	GG	GG	GG	GG	GG	GG	GG	GG	GG	GG	GG	GG	GG	GG	GG
4592576|F|0-48:T>A-48:T>A	T/A	6 dna:chromosome chromosome:AGPv4:6:1:174033170:1 REF	21266949	NA	NA	NA	NA	NA	NA	NA	AA	TT	TT	TT	AA	TA	TT	TT	AA	AA	TT	TT	AA	AA	TT	TT	TT	TT	AA	TA	TT	TT	TT	TT	AA	TT	TT	TT	TT	TT
4774027|F|0-48:G>A-48:G>A	G/A	5 dna:chromosome chromosome:AGPv4:5:1:223902240:1 REF	192699584	NA	NA	NA	NA	NA	NA	NA	GG	GG	AA	GG	GG	GG	GG	GG	GG	GG	GG	GG	GG	GG	GG	GG	GG	GG	GG	GG	GG	GG	GG	GG	GG	GG	GG	GG	GA	GG
7051068|F|0-48:G>C-48:G>C	G/C	6 dna:chromosome chromosome:AGPv4:6:1:174033170:1 REF	85561569	NA	NA	NA	NA	NA	NA	NA	GG	GG	GG	GG	GG	GG	GG	GG	GG	GG	GG	GG	GG	GG	GG	GG	GG	GG	GG	GG	GG	GG	GG	GG	GG	GG	GG	GG	GG	GG
2571861|F|0-48:C>G-48:C>G	C/G	10 dna:chromosome chromosome:AGPv4:10:1:150982314:1 REF	81337254	NA	NA	NA	NA	NA	NA	NA	CC	CC	GG	CG	CC	CC	CG	GG	CC	CC	GG	GG	CC	CC	CC	GG	GG	CC	CC	CC	CG	GG	CG	GG	CC	CC	GG	GG	GG	CC
4588152|F|0-48:C>T-48:C>T	C/T	10 dna:chromosome chromosome:AGPv4:10:1:150982314:1 REF	21533699	NA	NA	NA	NA	NA	NA	NA	CC	CC	CC	CT	CC	CC	CT	CC	CC	CC	CC	CC	CC	CC	CC	CC	CC	CC	CC	CC	CC	CC	CC	CC	CC	CC	CC	CC	CC	CC
4772007|F|0-48:T>C-48:T>C	T/C	1 dna:chromosome chromosome:AGPv4:1:1:307041717:1 REF	52169331	NA	NA	NA	NA	NA	NA	NA	TT	TT	TT	TT	TT	TT	TT	TT	TT	TT	TT	TT	TT	TT	TT	TT	TT	TT	TT	TT	TT	TT	TT	TT	TT	TT	TT	TT	TT	TT
4575908|F|0-48:C>T-48:C>T	C/T	7 dna:chromosome chromosome:AGPv4:7:1:182381542:1 REF	57817729	NA	NA	NA	NA	NA	NA	NA	CC	CC	CC	CC	CC	CC	CT	CC	CC	CC	CC	CC	CC	CC	CC	CC	CC	CC	CC	CC	CC	CC	CC	CC	CC	CC	CC	CC	CC	CC
4770386|F|0-48:G>A-48:G>A	G/A	2 dna:chromosome chromosome:AGPv4:2:1:244442276:1 REF	212385074	NA	NA	NA	NA	NA	NA	NA	AA	AA	AA	AA	AA	AA	AA	AA	AA	AA	AA	AA	AA	AA	AA	AA	AA	AA	AA	AA	AA	AA	AA	AA	AA	AA	AA	AA	AA	AA
100063298|F|0-48:A>G-48:A>G	A/G	8 dna:chromosome chromosome:AGPv4:8:1:181122637:1 REF	177988641	NA	NA	NA	NA	NA	NA	NA	AA	AG	AA	AA	AA	AA	AA	AA	AA	AA	AA	AA	AA	AA	AA	AA	AA	AA	AA	AA	AA	AA	AA	AA	AA	AA	AA	AA	AA	AA
4765986|F|0-48:C>A-48:C>A	C/A	8 dna:chromosome chromosome:AGPv4:8:1:181122637:1 REF	172039922	NA	NA	NA	NA	NA	NA	NA	AA	AA	AA	AA	AA	CA	AA	AA	AA	AA	AA	AA	AA	AA	AA	AA	AA	AA	AA	CC	AA	AA	AA	AA	AA	AA	AA	AA	AA	AA
4587471|F|0-48:G>A-48:G>A	G/A	9 dna:chromosome chromosome:AGPv4:9:1:159769782:1 REF	117413685	NA	NA	NA	NA	NA	NA	NA	GG	GG	GG	GA	GG	GA	GA	GG	GG	GG	GG	GG	GG	GG	GG	GG	GG	AA	GG	GG	GG	GG	GG	GG	GG	GG	GG	GG	GG	GG
100021362|F|0-47:A>T-47:A>T	A/T	4 dna:chromosome chromosome:AGPv4:4:1:246994605:1 REF	184155045	NA	NA	NA	NA	NA	NA	NA	AA	AA	AA	AA	AA	AA	AA	AA	AA	AA	AA	AA	AA	AA	AA	AA	AA	AA	AA	AA	AA	AA	AA	AA	AA	AA	AA	AA	AA	AA
2458513|F|0-47:T>C-47:T>C	T/C	10 dna:chromosome chromosome:AGPv4:10:1:150982314:1 REF	5750704	NA	NA	NA	NA	NA	NA	NA	TT	TT	TT	TT	TT	TT	TT	TT	TT	TT	TT	TT	TT	TT	TT	TT	TT	TT	TT	TT	TT	TT	TT	TT	TT	TT	TT	TT	TT	TT
2428177|F|0-47:T>C-47:T>C	T/C	9 dna:chromosome chromosome:AGPv4:9:1:159769782:1 REF	150358613	NA	NA	NA	NA	NA	NA	NA	CC	TT	TT	TT	TC	TT	TT	TT	CC	TC	TT	TT	CC	TT	TT	TT	TT	TT	TT	TT	TT	TT	TT	TT	TT	TT	TT	TT	TT	TT
2605799|F|0-47:G>T-47:G>T	G/T	6 dna:chromosome chromosome:AGPv4:6:1:174033170:1 REF	67440846	NA	NA	NA	NA	NA	NA	NA	TT	TT	GG	GT	GT	GG	GT	GG	TT	GT	GT	GG	TT	GG	GG	GG	GG	GG	GG	GG	GG	GG	GT	GG	GG	GG	GG	GG	GG	GG
5585270|F|0-47:C>T-47:C>T	C/T	1 dna:chromosome chromosome:AGPv4:1:1:307041717:1 REF	32947652	NA	NA	NA	NA	NA	NA	NA	CC	TT	TT	TT	CT	TT	TT	TT	CC	CT	TT	TT	TT	CC	TT	TT	TT	TT	TT	TT	TT	TT	TT	CC	TT	TT	TT	CC	TT	TT
4588009|F|0-47:G>C-47:G>C	G/C	1 dna:chromosome chromosome:AGPv4:1:1:307041717:1 REF	266983007	NA	NA	NA	NA	NA	NA	NA	GG	GG	GG	GG	GG	GG	GG	GG	GG	GG	GG	GG	GG	GG	GG	GG	GG	GG	GG	GG	GG	GG	GG	GG	GG	GG	GG	GG	GG	GG
2463350|F|0-47:C>G-47:C>G	C/G	3 dna:chromosome chromosome:AGPv4:3:1:235667834:1 REF	182373816	NA	NA	NA	NA	NA	NA	NA	CC	CC	CC	CC	CC	CC	CC	CC	CC	CG	CC	CC	GG	CC	CC	CC	CC	CC	CC	CC	CC	CC	CG	CC	CC	CC	CC	GG	CC	CC
2461372|F|0-47:G>T-47:G>T	G/T	3 dna:chromosome chromosome:AGPv4:3:1:235667834:1 REF	173419995	NA	NA	NA	NA	NA	NA	NA	GG	GG	GG	GG	GG	GT	GT	GG	GG	GG	GG	GG	GG	GG	GG	GG	GG	GG	GG	GG	GG	GG	GG	GG	TT	GG	GG	GG	GG	GG
2439464|F|0-47:A>G-47:A>G	A/G	5 dna:chromosome chromosome:AGPv4:5:1:223902240:1 REF	30559302	NA	NA	NA	NA	NA	NA	NA	AA	AA	GG	AA	AA	AA	AG	AG	AA	AA	AA	AG	AA	AA	GG	AG	AA	AA	GG	AA	AA	AA	AA	AA	AA	AG	GG	AA	GG	AA
100025747|F|0-47:G>A-47:G>A	G/A	7 dna:chromosome chromosome:AGPv4:7:1:182381542:1 REF	179333958	NA	NA	NA	NA	NA	NA	NA	GG	GG	GG	GG	GG	GG	GG	GG	GG	GG	GG	GG	GG	GG	GG	GG	GG	GG	GG	GG	GG	GG	GG	GG	GG	GG	GG	GG	GG	GG
4772729|F|0-47:C>T-47:C>T	C/T	4 dna:chromosome chromosome:AGPv4:4:1:246994605:1 REF	242519920	NA	NA	NA	NA	NA	NA	NA	TT	CC	TT	CC	TT	CC	CT	CC	TT	TT	CC	TT	TT	TT	CC	CT	CC	CC	CC	CC	CC	CC	CC	CC	CC	CC	CC	CC	TT	CC
2505708|F|0-47:G>T-47:G>T	G/T	5 dna:chromosome chromosome:AGPv4:5:1:223902240:1 REF	199537264	NA	NA	NA	NA	NA	NA	NA	GG	TT	GG	GT	GG	GT	GG	GG	GG	GG	GT	GG	GG	GG	GG	GG	GG	GG	GG	GG	GG	GG	GG	GG	TT	GG	GG	GG	GG	GG
9680839|F|0-47:C>A-47:C>A	C/A	7 dna:chromosome chromosome:AGPv4:7:1:182381542:1 REF	161871255	NA	NA	NA	NA	NA	NA	NA	CC	CC	CC	CC	CC	CC	CC	CC	CC	CC	CC	CC	CC	CC	CC	CC	CC	CC	CC	CC	CC	CC	CC	CC	CC	CC	CC	CC	CC	CC
9667149|F|0-47:G>A-47:G>A	G/A	1 dna:chromosome chromosome:AGPv4:1:1:307041717:1 REF	13580803	NA	NA	NA	NA	NA	NA	NA	GG	GG	AA	GG	GG	GG	GG	GA	GG	GG	GA	GG	GG	GG	GG	GG	AA	GG	GG	GG	GG	AA	GA	GG	GG	GG	AA	GG	AA	GG
4768264|F|0-47:C>G-47:C>G	C/G	1 dna:chromosome chromosome:AGPv4:1:1:307041717:1 REF	198670798	NA	NA	NA	NA	NA	NA	NA	CC	CC	CC	CC	CC	CC	CC	CC	CC	CC	CC	CC	CC	CC	CC	CC	CC	CC	CC	CC	CC	CC	CC	CC	CC	CC	CC	CC	CC	CC
4582919|F|0-47:A>T-47:A>T	A/T	2 dna:chromosome chromosome:AGPv4:2:1:244442276:1 REF	221665724	NA	NA	NA	NA	NA	NA	NA	AA	AA	AA	AT	AA	AA	AA	AA	AA	AA	AA	AA	AA	AA	AA	AA	TT	AA	AA	AA	AA	TT	TT	AA	AA	AA	TT	AA	AA	TT
7049020|F|0-47:G>A-47:G>A	G/A	10 dna:chromosome chromosome:AGPv4:10:1:150982314:1 REF	105644383	NA	NA	NA	NA	NA	NA	NA	GG	GG	GG	GG	GG	GG	GG	GG	GG	GG	GG	GG	GG	GG	GG	GG	GG	GG	GG	GG	GG	GG	GG	GG	GG	GG	GG	GG	GG	GG
7049926|F|0-47:T>G-47:T>G	T/G	2 dna:chromosome chromosome:AGPv4:2:1:244442276:1 REF	117758592	NA	NA	NA	NA	NA	NA	NA	TT	TT	TT	TT	TT	TT	TT	TT	TT	TT	TT	TT	TT	TT	TT	TT	TT	TT	TT	TT	TT	TT	TG	TT	TT	TT	TT	TT	TT	TT
7047132|F|0-47:T>C-47:T>C	T/C	3 dna:chromosome chromosome:AGPv4:3:1:235667834:1 REF	110467018	NA	NA	NA	NA	NA	NA	NA	TT	TT	TT	TT	TT	TT	TT	TT	TT	TT	TT	TT	TT	TT	TT	TT	TT	TT	TT	TC	TT	TT	TT	TT	TT	TT	TT	TT	TT	TT
9710332|F|0-47:C>T-47:C>T	C/T	10 dna:chromosome chromosome:AGPv4:10:1:150982314:1 REF	15277339	NA	NA	NA	NA	NA	NA	NA	CC	CC	CC	CT	CC	CT	CC	CC	CC	CC	CC	CC	CC	CC	CT	CC	CC	CC	CC	CC	CC	CC	CC	CT	CC	CT	CC	CT	CC	CC
4581137|F|0-47:C>G-47:C>G	C/G	4 dna:chromosome chromosome:AGPv4:4:1:246994605:1 REF	227454028	NA	NA	NA	NA	NA	NA	NA	CC	CC	GG	CC	CC	CC	GG	CC	CC	CC	CG	GG	CC	CC	CC	CG	CC	GG	CC	GG	CC	CC	CG	CC	CC	CC	GG	GG	GG	GG
2380642|F|0-47:A>G-47:A>G	A/G	7 dna:chromosome chromosome:AGPv4:7:1:182381542:1 REF	148147066	NA	NA	NA	NA	NA	NA	NA	AA	AA	AA	AA	AA	AA	AA	AA	AA	AA	AA	AA	AA	AA	AA	AA	AA	AA	AA	AA	AA	AA	AA	AA	AA	AA	AA	AA	AA	AA
4770764|F|0-47:C>T-47:C>T	C/T	10 dna:chromosome chromosome:AGPv4:10:1:150982314:1 REF	56449182	NA	NA	NA	NA	NA	NA	NA	TT	TT	TT	TT	TT	CT	TT	TT	TT	TT	TT	TT	TT	TT	CT	TT	TT	TT	TT	TT	TT	TT	TT	TT	TT	CT	TT	TT	TT	TT
4767997|F|0-47:C>T-47:C>T	C/T	1 dna:chromosome chromosome:AGPv4:1:1:307041717:1 REF	298189537	NA	NA	NA	NA	NA	NA	NA	CC	CC	CC	CT	CC	CT	CT	CT	CC	CC	CT	TT	CC	CC	TT	TT	TT	CC	CC	CC	TT	CC	CC	CC	CC	TT	CC	CC	CC	CC
9708032|F|0-47:C>A-47:C>A	C/A	2 dna:chromosome chromosome:AGPv4:2:1:244442276:1 REF	41362382	NA	NA	NA	NA	NA	NA	NA	AA	AA	AA	AA	AA	AA	AA	AA	AA	AA	AA	AA	AA	AA	AA	AA	AA	AA	AA	AA	AA	AA	AA	AA	AA	AA	AA	AA	AA	AA
4771151|F|0-47:A>T-47:A>T	A/T	7 dna:chromosome chromosome:AGPv4:7:1:182381542:1 REF	150326659	NA	NA	NA	NA	NA	NA	NA	AT	AT	AT	AT	AT	AT	AA	AT	AT	AT	AA	AT	AT	AT	AA	AT	AT	AA	AA	AT	AA	AA	AA	AA	AT	AT	AT	AA	AA	AT
4582332|F|0-47:T>A-47:T>A	T/A	2 dna:chromosome chromosome:AGPv4:2:1:244442276:1 REF	85794456	NA	NA	NA	NA	NA	NA	NA	TT	TT	AA	AA	TT	TA	TA	AA	TT	TA	AA	AA	TT	AA	TT	AA	AA	AA	AA	AA	AA	AA	AA	TT	TT	TA	AA	TT	AA	AA
9708062|F|0-47:C>A-47:C>A	C/A	5 dna:chromosome chromosome:AGPv4:5:1:223902240:1 REF	28574850	NA	NA	NA	NA	NA	NA	NA	CC	CA	CC	CC	CA	CA	CC	CC	CA	CA	CC	CC	CA	CC	CC	CC	CC	CC	CA	CC	CC	CC	CC	CC	CA	CC	CC	CC	CC	CC
7061624|F|0-47:T>C-47:T>C	T/C	10 dna:chromosome chromosome:AGPv4:10:1:150982314:1 REF	125574910	NA	NA	NA	NA	NA	NA	NA	TT	TT	TT	TT	TT	TT	TT	TT	TT	TT	TT	TT	TT	TT	CC	TT	TT	TT	TT	TT	TT	TT	TT	TT	TT	CC	TT	TT	TT	TT
4773254|F|0-47:G>C-47:G>C	G/C	1 dna:chromosome chromosome:AGPv4:1:1:307041717:1 REF	87470204	NA	NA	NA	NA	NA	NA	NA	GG	GG	GG	GG	GG	GG	GG	GG	GG	GG	GC	GG	GG	GG	GC	GG	GG	GG	GG	GG	GG	GG	GG	GG	GG	CC	GG	GG	GG	GG
9718638|F|0-47:A>G-47:A>G	A/G	9 dna:chromosome chromosome:AGPv4:9:1:159769782:1 REF	156991191	NA	NA	NA	NA	NA	NA	NA	AG	GG	GG	GG	AG	GG	GG	GG	AG	AG	GG	GG	AG	AG	GG	GG	GG	GG	GG	GG	GG	GG	GG	GG	GG	GG	GG	GG	GG	GG
100089024|F|0-47:G>A-47:G>A	G/A	6 dna:chromosome chromosome:AGPv4:6:1:174033170:1 REF	152554665	NA	NA	NA	NA	NA	NA	NA	GG	GG	AA	GA	GG	GA	GA	GA	GG	GG	GA	GA	GG	GG	GG	GA	AA	GG	GG	GA	GG	AA	GA	GG	GG	GG	GG	AA	AA	AA
7062149|F|0-47:T>C-47:T>C	T/C	9 dna:chromosome chromosome:AGPv4:9:1:159769782:1 REF	21288557	NA	NA	NA	NA	NA	NA	NA	TT	TT	TT	TT	TC	TT	TT	TT	TT	TC	TT	TT	TC	TT	TT	TT	TT	TT	TT	TT	TT	TT	TT	TT	TT	TT	TT	TT	TT	TT
2453352|F|0-46:G>A-46:G>A	G/A	5 dna:chromosome chromosome:AGPv4:5:1:223902240:1 REF	174859212	NA	NA	NA	NA	NA	NA	NA	GG	GG	GG	GG	GG	GG	GG	GG	GG	GG	GG	GG	GG	GG	GG	GG	GG	GG	GG	GG	GG	GG	GG	GG	GG	GG	GG	GG	GG	GG
100021497|F|0-46:T>C-46:T>C	T/C	4 dna:chromosome chromosome:AGPv4:4:1:246994605:1 REF	4803312	NA	NA	NA	NA	NA	NA	NA	TT	TT	CC	TC	TT	TT	TC	CC	TT	TT	CC	CC	TT	TT	TT	CC	CC	TT	TT	TT	CC	CC	CC	TT	TT	TT	CC	TT	CC	TT
9693193|F|0-46:G>A-46:G>A	G/A	5 dna:chromosome chromosome:AGPv4:5:1:223902240:1 REF	79569040	NA	NA	NA	NA	NA	NA	NA	GG	GG	GG	GG	GG	GG	GG	GG	GG	GG	GG	GG	GG	GG	GG	GG	GG	GG	GG	GG	GG	GG	GG	GG	GG	GG	GG	GG	GG	GG
4772305|F|0-46:G>T-46:G>T	G/T	5 dna:chromosome chromosome:AGPv4:5:1:223902240:1 REF	83172775	NA	NA	NA	NA	NA	NA	NA	GG	GG	GG	GT	GG	GT	GG	GG	GG	GG	GG	GG	GG	GG	GG	GG	GG	GG	GG	GG	GG	GG	GG	TT	TT	GG	GG	TT	GG	GG
4767637|F|0-46:T>C-46:T>C	T/C	10 dna:chromosome chromosome:AGPv4:10:1:150982314:1 REF	101213049	NA	NA	NA	NA	NA	NA	NA	CC	TT	TT	TT	TC	TT	TT	TT	CC	TT	TT	TT	TT	TT	TT	TT	TT	TT	TT	TT	TT	TT	TT	TT	TT	TT	TT	TT	TT	TT
4765953|F|0-46:T>C-46:T>C	T/C	2 dna:chromosome chromosome:AGPv4:2:1:244442276:1 REF	92161098	NA	NA	NA	NA	NA	NA	NA	CC	TT	TT	TT	CC	TT	TT	TT	CC	TC	TT	TT	CC	TT	TT	TT	TT	TT	TT	TT	TT	TT	TT	TT	TT	TT	TT	CC	TT	TT
4582738|F|0-46:C>A-46:C>A	C/A	3 dna:chromosome chromosome:AGPv4:3:1:235667834:1 REF	12562372	NA	NA	NA	NA	NA	NA	NA	CC	CC	CC	CA	CC	CC	CC	CC	CC	CC	CC	CC	CC	CC	CC	CC	CC	CC	AA	CC	CC	CC	CC	CC	CC	CC	CC	CC	CC	CC
5585193|F|0-46:G>C-46:G>C	G/C	3 dna:chromosome chromosome:AGPv4:3:1:235667834:1 REF	3170992	NA	NA	NA	NA	NA	NA	NA	GG	GG	GG	GG	GG	GG	GG	GG	GG	GG	GG	GG	GG	GG	GG	GG	GG	GG	GG	GG	GG	GG	GG	CC	GG	GG	GG	GG	GG	GG
2488028|F|0-46:A>T-46:A>T	A/T	5 dna:chromosome chromosome:AGPv4:5:1:223902240:1 REF	133571763	NA	NA	NA	NA	NA	NA	NA	AA	AA	AA	AT	AA	AT	AA	AA	AA	AA	AA	AA	AA	AA	AA	AA	AA	AA	AA	AA	AA	AA	AA	AA	TT	AA	AA	AA	AA	AA
4582166|F|0-46:A>G-46:A>G	A/G	9 dna:chromosome chromosome:AGPv4:9:1:159769782:1 REF	58176178	NA	NA	NA	NA	NA	NA	NA	AA	AA	AA	AG	AA	AA	AG	AA	AA	AA	AA	AA	AA	AA	AA	AA	AA	AA	AA	AA	AA	AA	AA	AA	AA	AA	AA	AA	AA	AA
4583287|F|0-46:T>C-46:T>C	T/C	9 dna:chromosome chromosome:AGPv4:9:1:159769782:1 REF	157963623	NA	NA	NA	NA	NA	NA	NA	TT	TT	TT	TT	TT	TT	TT	TT	TT	TT	TT	TT	TT	TT	TT	TT	TT	TT	TT	TT	TT	TT	TT	TT	TT	TT	TT	TT	TT	TT
100024790|F|0-46:A>G-46:A>G	A/G	5 dna:chromosome chromosome:AGPv4:5:1:223902240:1 REF	67869542	NA	NA	NA	NA	NA	NA	NA	GG	GG	GG	GG	GG	GG	GG	GG	GG	GG	GG	GG	GG	GG	GG	GG	GG	GG	GG	GG	GG	GG	GG	GG	GG	GG	GG	GG	GG	GG
2376882|F|0-46:C>T-46:C>T	C/T	1 dna:chromosome chromosome:AGPv4:1:1:307041717:1 REF	272779969	NA	NA	NA	NA	NA	NA	NA	CC	CC	CC	CC	CC	CC	CC	CC	CC	CC	CC	CC	CC	CC	CC	CC	CC	CC	CT	CT	CC	CC	CC	CC	CC	CC	CC	CC	CC	CC
4770925|F|0-46:A>G-46:A>G	A/G	2 dna:chromosome chromosome:AGPv4:2:1:244442276:1 REF	158586453	NA	NA	NA	NA	NA	NA	NA	AA	GG	AA	AA	AA	AA	AA	AA	AA	AA	AA	AA	AA	AA	AA	AA	AA	AA	GG	AA	AA	AA	AA	AA	AA	AA	AA	AA	AA	AA
5583566|F|0-46:C>T-46:C>T	C/T	2 dna:chromosome chromosome:AGPv4:2:1:244442276:1 REF	198146543	NA	NA	NA	NA	NA	NA	NA	CC	CC	CC	CC	CC	CC	CC	CC	CC	CC	CC	CC	CC	CC	CC	CC	CC	CC	CC	CC	CC	CC	CC	CC	CC	CC	CC	CC	CC	CC
4589013|F|0-46:A>G-46:A>G	A/G	2 dna:chromosome chromosome:AGPv4:2:1:244442276:1 REF	28354774	NA	NA	NA	NA	NA	NA	NA	GG	GG	AA	AG	GG	AG	AG	AG	GG	GG	AA	GG	GG	GG	GG	AA	AA	AA	GG	AA	AA	AA	AA	AA	GG	AG	AA	GG	AA	GG
2549376|F|0-46:C>G-46:C>G	C/G	2 dna:chromosome chromosome:AGPv4:2:1:244442276:1 REF	59827977	NA	NA	NA	NA	NA	NA	NA	CC	GG	CC	CC	CC	CC	CC	CC	CC	CC	CC	CC	CC	CC	CC	CC	CC	CC	CC	CC	CC	CC	CC	CC	CC	CC	CC	CC	CC	CC
4588757|F|0-46:G>A-46:G>A	G/A	9 dna:chromosome chromosome:AGPv4:9:1:159769782:1 REF	126284791	NA	NA	NA	NA	NA	NA	NA	GG	GG	GG	GG	GG	GG	GG	GG	GG	GG	GG	GG	GG	GG	GG	GG	GG	GG	GG	GG	GG	GG	GG	GG	GG	GG	GG	GG	GG	GG
2431409|F|0-46:T>C-46:T>C	T/C	2 dna:chromosome chromosome:AGPv4:2:1:244442276:1 REF	108159617	NA	NA	NA	NA	NA	NA	NA	CC	TT	TT	TT	CC	TT	TT	TT	CC	TC	TT	TT	CC	TT	TT	TT	TT	TT	TT	TT	TT	TT	TT	TT	TT	TT	TT	CC	TT	TT
7057305|F|0-46:C>A-46:C>A	C/A	3 dna:chromosome chromosome:AGPv4:3:1:235667834:1 REF	185753988	NA	NA	NA	NA	NA	NA	NA	CC	CC	CC	CC	CC	CC	CC	CC	CC	CC	CC	CC	CC	CC	CC	CC	CC	CC	CC	CC	CC	CC	CC	CC	CC	CC	CC	CC	CC	CC
4593730|F|0-46:T>C-46:T>C	T/C	3 dna:chromosome chromosome:AGPv4:3:1:235667834:1 REF	174093626	NA	NA	NA	NA	NA	NA	NA	TT	TT	CC	TC	TT	TC	TC	CC	TT	TT	CC	TT	TT	TT	TT	TC	CC	CC	TT	TT	CC	CC	CC	TT	TT	TC	TT	TT	CC	CC
4583687|F|0-46:A>G-46:A>G	A/G	10 dna:chromosome chromosome:AGPv4:10:1:150982314:1 REF	65528559	NA	NA	NA	NA	NA	NA	NA	AA	AA	AA	AA	AA	AG	AA	AA	AA	AA	AA	AA	AA	AA	AA	AA	AA	AA	AA	AA	AA	AA	AA	AA	GG	AA	AA	AA	AA	AA
2427651|F|0-46:A>T-46:A>T	A/T	2 dna:chromosome chromosome:AGPv4:2:1:244442276:1 REF	205016190	NA	NA	NA	NA	NA	NA	NA	AA	AA	AA	AA	AA	AA	AA	AA	AA	AA	AA	AA	AA	AA	AA	AA	AA	AA	AA	AA	AA	AA	AA	AA	AA	AA	AA	AA	AA	AA
4776902|F|0-46:C>T-46:C>T	C/T	10 dna:chromosome chromosome:AGPv4:10:1:150982314:1 REF	128986528	NA	NA	NA	NA	NA	NA	NA	CC	CC	CC	CC	CC	CC	CC	CC	CC	CC	CC	CC	CC	CC	CC	CC	CC	CC	CC	CC	CC	CC	CC	CC	CC	CC	CC	CC	CC	CC
7049091|F|0-46:C>T-46:C>T	C/T	2 dna:chromosome chromosome:AGPv4:2:1:244442276:1 REF	189575014	NA	NA	NA	NA	NA	NA	NA	CC	CC	CC	CC	CC	CC	CC	CC	CC	CC	CC	CC	CC	CC	CC	CC	CC	CC	CC	CC	CC	CC	CC	CC	CC	CC	CC	CC	CC	CC
7049478|F|0-46:A>G-46:A>G	A/G	7 dna:chromosome chromosome:AGPv4:7:1:182381542:1 REF	136241136	NA	NA	NA	NA	NA	NA	NA	AA	AA	GG	AG	AA	GG	AA	AG	AA	AA	AA	GG	AA	AA	GG	AG	GG	AA	AA	AA	AG	GG	GG	AA	GG	GG	GG	AA	AA	AA
7060119|F|0-46:G>A-46:G>A	G/A	7 dna:chromosome chromosome:AGPv4:7:1:182381542:1 REF	45981522	NA	NA	NA	NA	NA	NA	NA	GG	GG	GG	GG	GG	GG	GG	GG	GG	GG	GG	GG	GG	GG	GG	GG	GG	GG	GG	GG	GG	GG	GG	GG	GG	GG	GG	GG	GG	GG
4587432|F|0-46:A>G-46:A>G	A/G	6 dna:chromosome chromosome:AGPv4:6:1:174033170:1 REF	47337893	NA	NA	NA	NA	NA	NA	NA	AA	AA	AA	AA	AA	AA	AA	AA	AA	AA	AA	AA	AA	AA	AA	AA	AA	AA	AA	AA	AA	AA	AA	AA	AA	AA	AA	AA	AA	AA
2386625|F|0-46:C>G-46:C>G	C/G	B73V4_ctg10 dna:contig contig:AGPv4:B73V4_ctg10:1:992858:1 REF	292817	NA	NA	NA	NA	NA	NA	NA	CC	CC	CC	CC	CC	CC	CC	CC	CC	CC	CC	CC	CC	CC	CC	CC	CC	CC	CC	CC	CC	CC	CC	CC	CC	CC	CC	CC	CC	CC
9694099|F|0-46:C>G-46:C>G	C/G	8 dna:chromosome chromosome:AGPv4:8:1:181122637:1 REF	807851	NA	NA	NA	NA	NA	NA	NA	GG	GG	GG	GG	GG	GG	GG	GG	GG	GG	GG	GG	GG	GG	GG	GG	GG	GG	GG	GG	GG	GG	GG	GG	GG	GG	GG	GG	GG	GG
4773381|F|0-46:A>T-46:A>T	A/T	1 dna:chromosome chromosome:AGPv4:1:1:307041717:1 REF	61786218	NA	NA	NA	NA	NA	NA	NA	AA	TT	AA	AA	AA	TT	AT	AA	AA	AA	AT	AA	AA	AA	TT	AA	AA	AA	AA	TT	AA	AA	AA	AA	TT	TT	AA	TT	AA	AA
4773463|F|0-46:A>G-46:A>G	A/G	4 dna:chromosome chromosome:AGPv4:4:1:246994605:1 REF	242295675	NA	NA	NA	NA	NA	NA	NA	AA	AA	AA	AA	AA	AG	AA	AA	AA	AA	AA	AA	AA	AA	AG	AA	AA	AA	AA	AA	AA	AA	AA	GG	AA	AA	AA	AA	AA	AA
9716350|F|0-46:A>C-46:A>C	A/C	1 dna:chromosome chromosome:AGPv4:1:1:307041717:1 REF	208749307	NA	NA	NA	NA	NA	NA	NA	CC	CC	CC	CC	CC	AC	CC	CC	CC	CC	CC	CC	CC	CC	CC	CC	CC	CC	CC	CC	CC	CC	CC	CC	CC	CC	CC	CC	CC	CC
2513502|F|0-46:G>T-46:G>T	G/T	7 dna:chromosome chromosome:AGPv4:7:1:182381542:1 REF	148156026	NA	NA	NA	NA	NA	NA	NA	GG	GG	GG	GG	GG	GG	GG	GG	GG	GG	GG	GG	GG	GG	GG	GG	GG	GG	GG	GG	GG	GG	GG	GG	GG	GG	GG	GG	GG	GG
2593358|F|0-46:C>T-46:C>T	C/T	6 dna:chromosome chromosome:AGPv4:6:1:174033170:1 REF	20285891	NA	NA	NA	NA	NA	NA	NA	CC	CT	CT	CT	CT	CT	CC	CC	CC	CT	CT	CC	CC	CT	TT	CT	CT	TT	CC	CT	TT	CC	CT	CC	CC	CT	CC	CT	CC	CC
5589081|F|0-46:C>G-46:C>G	C/G	5 dna:chromosome chromosome:AGPv4:5:1:223902240:1 REF	215727699	NA	NA	NA	NA	NA	NA	NA	GG	GG	GG	GG	GG	GG	GG	GG	GG	GG	GG	GG	GG	GG	GG	GG	GG	GG	GG	GG	GG	GG	GG	GG	GG	GG	GG	GG	GG	GG
4770252|F|0-46:A>C-46:A>C	A/C	8 dna:chromosome chromosome:AGPv4:8:1:181122637:1 REF	42458454	NA	NA	NA	NA	NA	NA	NA	CC	CC	CC	AC	CC	AC	AC	AC	CC	AC	AC	CC	CC	CC	AC	AC	AC	CC	AA	CC	AC	AA	AA	AA	CC	CC	AA	AA	CC	AA
9714779|F|0-46:C>A-46:C>A	C/A	1 dna:chromosome chromosome:AGPv4:1:1:307041717:1 REF	55373216	NA	NA	NA	NA	NA	NA	NA	CC	CC	CC	CC	CC	CC	CC	CC	CC	CA	CC	CC	AA	CC	CC	CC	CC	CC	CC	CC	CC	CC	CC	CC	CC	CC	CC	CC	CC	CC
16726859|F|0-46:A>C-46:A>C	A/C	9 dna:chromosome chromosome:AGPv4:9:1:159769782:1 REF	126277951	NA	NA	NA	NA	NA	NA	NA	AA	AA	AA	AA	AA	AA	AA	AA	AA	AA	AA	AA	AA	AA	AA	AA	AA	AA	AA	AA	AA	AA	AA	CC	AA	AA	AA	CC	AA	AA
2420012|F|0-46:C>A-46:C>A	C/A	4 dna:chromosome chromosome:AGPv4:4:1:246994605:1 REF	174738086	NA	NA	NA	NA	NA	NA	NA	AA	CC	CC	CC	CA	CC	CA	CC	AA	CA	CC	CC	AA	AA	AA	CC	CC	CC	CC	CA	CC	CC	CC	CC	CC	CA	CC	CC	CC	CC
4772878|F|0-46:C>A-46:C>A	C/A	1 dna:chromosome chromosome:AGPv4:1:1:307041717:1 REF	275422666	NA	NA	NA	NA	NA	NA	NA	AA	AA	AA	CC	AA	CC	CA	CC	AA	AA	CC	CC	AA	AA	CC	CA	CC	CC	CA	CA	CC	CC	CA	CC	CC	CC	CC	AA	AA	CC
4771278|F|0-46:A>G-46:A>G	A/G	7 dna:chromosome chromosome:AGPv4:7:1:182381542:1 REF	15565001	NA	NA	NA	NA	NA	NA	NA	AA	AA	AA	AA	AA	AA	AA	AA	AA	AA	AA	AA	AA	AA	AA	AA	AA	AA	AA	AA	AA	AA	AA	AA	AA	AA	AA	AA	AA	AA
2514979|F|0-46:G>C-46:G>C	G/C	7 dna:chromosome chromosome:AGPv4:7:1:182381542:1 REF	162972628	NA	NA	NA	NA	NA	NA	NA	GG	GG	GG	GG	GG	GG	GG	GG	GG	GG	GG	GG	GG	GG	GG	GG	GG	GG	GG	GG	GG	GG	GG	GG	GG	GG	GG	GG	GG	GG
9709598|F|0-46:A>C-46:A>C	A/C	5 dna:chromosome chromosome:AGPv4:5:1:223902240:1 REF	7400421	NA	NA	NA	NA	NA	NA	NA	AA	AA	AA	AA	AA	AA	AA	AA	AA	AA	AA	AA	AA	AA	AA	AA	AA	AA	AA	AA	AA	AA	AA	AA	AA	AA	AA	AA	AA	AA
2507627|F|0-46:C>G-46:C>G	C/G	6 dna:chromosome chromosome:AGPv4:6:1:174033170:1 REF	90849041	NA	NA	NA	NA	NA	NA	NA	CC	CG	CG	CG	CC	CG	CG	CG	CC	CC	CG	CG	CC	CC	CG	CG	CG	CG	CC	CG	CG	CG	CG	CC	CG	CG	CG	CC	CG	CG
4582533|F|0-46:G>A-46:G>A	G/A	10 dna:chromosome chromosome:AGPv4:10:1:150982314:1 REF	70869475	NA	NA	NA	NA	NA	NA	NA	GG	GG	GG	GG	GG	GG	GG	GG	GG	GG	GG	GG	GG	GG	GG	GG	GG	GG	GG	GG	GG	GG	GG	GG	GG	GG	GG	GG	GG	GG
2573373|F|0-45:T>C-45:T>C	T/C	7 dna:chromosome chromosome:AGPv4:7:1:182381542:1 REF	170226987	NA	NA	NA	NA	NA	NA	NA	TT	TT	TT	TT	TT	TT	TT	TT	TT	TT	TT	TT	TT	TT	TT	TT	TT	TT	TT	TT	TT	TT	TT	TT	TT	TT	TT	TC	TT	TT
4774379|F|0-45:A>G-45:A>G	A/G	2 dna:chromosome chromosome:AGPv4:2:1:244442276:1 REF	44638609	NA	NA	NA	NA	NA	NA	NA	GG	AA	AA	AA	GG	AA	AG	AA	GG	GG	AG	AA	GG	GG	GG	AG	AA	AA	GG	GG	GG	AA	AA	GG	AA	AG	AA	AA	AA	AA
4583918|F|0-45:T>C-45:T>C	T/C	10 dna:chromosome chromosome:AGPv4:10:1:150982314:1 REF	139179826	NA	NA	NA	NA	NA	NA	NA	CC	TT	TT	TT	CC	TC	TT	TT	CC	CC	TT	TT	CC	CC	TT	TT	TT	TT	TT	TT	TT	TT	TT	TT	TT	TT	TT	TT	TT	TT
4586730|F|0-45:G>A-45:G>A	G/A	4 dna:chromosome chromosome:AGPv4:4:1:246994605:1 REF	188294947	NA	NA	NA	NA	NA	NA	NA	GG	AA	GG	GG	GG	GG	GG	GG	GG	GG	GG	GG	GG	GG	GG	GG	GG	GG	GG	GA	GG	GG	GA	GG	GG	GG	GG	GG	GG	GG
9665386|F|0-45:C>T-45:C>T	C/T	8 dna:chromosome chromosome:AGPv4:8:1:181122637:1 REF	165878692	NA	NA	NA	NA	NA	NA	NA	CC	CC	CC	CC	CC	CC	CC	CC	CC	CC	CC	CC	CC	CC	CC	CC	CC	CC	CC	CC	CC	CC	CC	CC	CC	CC	CC	CC	CC	CC
7057114|F|0-45:C>A-45:C>A	C/A	1 dna:chromosome chromosome:AGPv4:1:1:307041717:1 REF	86636668	NA	NA	NA	NA	NA	NA	NA	CC	CC	CC	CC	CC	CC	CC	CC	CC	CC	CC	CC	CC	CC	CC	CC	CC	CC	CC	CC	CC	CC	CC	CC	CC	CC	CC	CC	CC	CC
2446612|F|0-45:G>T-45:G>T	G/T	9 dna:chromosome chromosome:AGPv4:9:1:159769782:1 REF	29039975	NA	NA	NA	NA	NA	NA	NA	GG	GG	GG	GG	GG	GG	GG	GG	GG	GG	GG	GG	GG	GG	GG	GG	GG	GG	GG	GG	GG	GG	GG	GG	GG	GG	GG	GG	GG	GG
100023044|F|0-45:G>C-45:G>C	G/C	3 dna:chromosome chromosome:AGPv4:3:1:235667834:1 REF	160475235	NA	NA	NA	NA	NA	NA	NA	CC	CC	CC	CC	CC	CC	CC	CC	CC	CC	CC	CC	CC	CC	CC	CC	CC	CC	CC	CC	CC	CC	CC	CC	CC	CC	CC	CC	CC	CC
2463506|F|0-45:G>A-45:G>A	G/A	8 dna:chromosome chromosome:AGPv4:8:1:181122637:1 REF	164596763	NA	NA	NA	NA	NA	NA	NA	GG	GG	GG	GG	GG	GG	GG	GG	GG	GG	GG	GG	GG	GG	GG	GG	GG	GG	GG	GG	GG	GG	GG	GG	GG	GG	GG	GG	GG	GG
7048204|F|0-45:G>A-45:G>A	G/A	1 dna:chromosome chromosome:AGPv4:1:1:307041717:1 REF	37842054	NA	NA	NA	NA	NA	NA	NA	GG	GG	GG	GG	GG	GG	GG	GG	GG	GG	GG	GG	GG	GG	GG	GG	GG	GG	GG	GG	GG	GG	GG	GG	GG	GG	GG	GG	GG	GG
7048883|F|0-45:C>T-45:C>T	C/T	4 dna:chromosome chromosome:AGPv4:4:1:246994605:1 REF	80725939	NA	NA	NA	NA	NA	NA	NA	TT	CC	CC	CC	TT	CC	CC	CC	TT	CT	CC	CC	TT	CC	CC	CC	CC	CC	CC	CC	CC	CC	CC	CC	CC	CC	CC	CC	CC	CC
2562384|F|0-45:A>C-45:A>C	A/C	7 dna:chromosome chromosome:AGPv4:7:1:182381542:1 REF	138250912	NA	NA	NA	NA	NA	NA	NA	AA	AA	AA	AA	AA	AA	AA	AA	AA	AC	AA	AA	AA	CC	AA	AA	AA	AA	AA	AA	AA	AA	AA	AA	AA	AA	AA	AA	AA	AA
4764975|F|0-45:C>T-45:C>T	C/T	10 dna:chromosome chromosome:AGPv4:10:1:150982314:1 REF	20297441	NA	NA	NA	NA	NA	NA	NA	CC	TT	CC	CC	CC	CT	CC	CC	CC	CC	CC	CC	CC	CC	CC	CC	CC	CC	CC	CC	CC	CC	CC	CC	CC	CC	CC	CC	CC	CC
2550104|F|0-45:A>T-45:A>T	A/T	10 dna:chromosome chromosome:AGPv4:10:1:150982314:1 REF	115852261	NA	NA	NA	NA	NA	NA	NA	AA	AA	AA	AT	AA	AA	AA	AA	AA	AA	AA	AA	AA	AA	AA	AA	AA	AA	AA	AA	AA	AA	AA	AA	AA	AA	AA	AA	AA	AA
9680815|F|0-45:G>A-45:G>A	G/A	8 dna:chromosome chromosome:AGPv4:8:1:181122637:1 REF	107273719	NA	NA	NA	NA	NA	NA	NA	GG	GG	GG	GG	GG	GG	GG	GG	GG	GG	GG	GG	GG	GG	GG	GG	GG	GG	GG	GG	GG	GG	GG	GG	GG	GG	GG	GG	GG	GG
4765252|F|0-45:G>T-45:G>T	G/T	7 dna:chromosome chromosome:AGPv4:7:1:182381542:1 REF	173409470	NA	NA	NA	NA	NA	NA	NA	GG	GG	GG	GG	GG	GG	GG	GG	GG	GG	GG	GG	GG	GG	GG	GG	GG	GG	GG	GG	GG	GG	GG	GG	GG	GG	GG	GG	GG	GG
2568457|F|0-45:A>C-45:A>C	A/C	1 dna:chromosome chromosome:AGPv4:1:1:307041717:1 REF	269990761	NA	NA	NA	NA	NA	NA	NA	AA	AA	AA	AA	AA	AA	AA	AA	AA	AA	AA	AA	AA	AA	AA	AA	AA	AA	AA	AA	AA	AA	AA	AA	AA	AA	AA	AA	AA	AA
4771589|F|0-45:C>G-45:C>G	C/G	7 dna:chromosome chromosome:AGPv4:7:1:182381542:1 REF	157095067	NA	NA	NA	NA	NA	NA	NA	CC	CC	CC	CC	CC	CC	CC	CC	CC	CC	CC	CC	CC	CC	CC	CC	CC	CC	CC	CC	CC	CC	CC	CC	CC	CC	CC	CC	CC	CC
2515640|F|0-45:G>C-45:G>C	G/C	6 dna:chromosome chromosome:AGPv4:6:1:174033170:1 REF	157521553	NA	NA	NA	NA	NA	NA	NA	GG	GG	GG	GG	GG	GG	GG	GG	GG	GG	GG	GG	GG	GG	GG	GG	GG	GG	GG	GG	GG	GG	GG	CC	GG	GG	GG	GG	GG	GG
4771383|F|0-45:C>A-45:C>A	C/A	4 dna:chromosome chromosome:AGPv4:4:1:246994605:1 REF	189150861	NA	NA	NA	NA	NA	NA	NA	CC	CC	CC	CC	CC	CC	CC	CC	CC	CC	CC	CC	CC	CC	CC	CC	CC	CC	CC	CC	CC	CC	CC	CC	CC	CC	CC	CC	CC	CC
9697212|F|0-45:G>C-45:G>C	G/C	6 dna:chromosome chromosome:AGPv4:6:1:174033170:1 REF	137837777	NA	NA	NA	NA	NA	NA	NA	CC	CC	CC	CC	CC	CC	CC	CC	CC	CC	CC	CC	CC	CC	CC	CC	CC	CC	CC	CC	CC	CC	CC	CC	CC	CC	CC	CC	CC	CC
9710400|F|0-45:A>G-45:A>G	A/G	4 dna:chromosome chromosome:AGPv4:4:1:246994605:1 REF	49844350	NA	NA	NA	NA	NA	NA	NA	GG	GG	GG	GG	GG	GG	GG	GG	GG	GG	GG	GG	GG	GG	GG	GG	GG	GG	GG	GG	GG	GG	GG	GG	GG	GG	GG	GG	GG	GG
100052296|F|0-45:G>A-45:G>A	G/A	5 dna:chromosome chromosome:AGPv4:5:1:223902240:1 REF	23987332	NA	NA	NA	NA	NA	NA	NA	AA	AA	AA	AA	AA	AA	AA	AA	AA	AA	AA	AA	AA	AA	AA	AA	AA	AA	AA	AA	AA	AA	AA	AA	AA	AA	AA	AA	AA	AA
5587117|F|0-45:C>T-45:C>T	C/T	7 dna:chromosome chromosome:AGPv4:7:1:182381542:1 REF	26626948	NA	NA	NA	NA	NA	NA	NA	CC	CC	CT	CT	CC	CC	CT	TT	CC	CC	CT	CC	CC	CC	CC	CT	CC	TT	CC	CC	CT	CC	CC	CC	CC	CC	CC	CC	CC	CC
4774324|F|0-45:G>A-45:G>A	G/A	10 dna:chromosome chromosome:AGPv4:10:1:150982314:1 REF	56614618	NA	NA	NA	NA	NA	NA	NA	AA	AA	AA	AA	AA	AA	AA	AA	AA	AA	AA	AA	AA	AA	AA	AA	AA	AA	AA	AA	AA	AA	AA	AA	AA	AA	AA	AA	AA	AA
2628223|F|0-45:G>A-45:G>A	G/A	6 dna:chromosome chromosome:AGPv4:6:1:174033170:1 REF	123037524	NA	NA	NA	NA	NA	NA	NA	AA	GG	GG	GG	AA	GG	GG	GG	AA	AA	GG	GG	AA	AA	AA	GG	GG	GG	GG	GG	GG	GG	GG	GG	GG	GA	GG	GG	GG	GG
7049183|F|0-45:T>A-45:T>A	T/A	10 dna:chromosome chromosome:AGPv4:10:1:150982314:1 REF	96590069	NA	NA	NA	NA	NA	NA	NA	TT	TA	TA	TA	TA	TT	TA	TA	TT	TA	TA	TA	TA	TA	TA	TA	TT	TT	TA	TT	TA	TA	TA	TT	TT	TA	TA	TT	TA	TT
2509535|F|0-45:C>A-45:C>A	C/A	7 dna:chromosome chromosome:AGPv4:7:1:182381542:1 REF	159937537	NA	NA	NA	NA	NA	NA	NA	CC	CC	CC	CC	CC	CC	CC	CC	CC	CC	CC	CC	CC	CC	CC	CC	CC	CC	CC	CC	CC	CC	CC	CC	CC	CC	CC	CC	CC	CC
16727530|F|0-45:G>A-45:G>A	G/A	6 dna:chromosome chromosome:AGPv4:6:1:174033170:1 REF	165987952	NA	NA	NA	NA	NA	NA	NA	GG	GG	GG	GG	GG	GG	GG	GG	GG	GG	GG	GG	GG	GG	GG	GG	GG	GG	GG	GG	GG	GG	GG	GG	GG	GG	GG	GG	GG	GG
7049420|F|0-45:G>A-45:G>A	G/A	7 dna:chromosome chromosome:AGPv4:7:1:182381542:1 REF	153855675	NA	NA	NA	NA	NA	NA	NA	GG	GG	GG	GG	GG	GG	GG	GG	GG	GG	GG	GG	GG	GG	GG	GG	GG	GG	GG	GG	GG	GG	GG	GG	GG	GG	GG	GG	GG	GG
100085431|F|0-45:C>T-45:C>T	C/T	5 dna:chromosome chromosome:AGPv4:5:1:223902240:1 REF	79503318	NA	NA	NA	NA	NA	NA	NA	CC	CC	CC	CC	CC	CC	CC	CC	CC	CC	CC	CC	CC	CC	CC	CC	CC	CC	CC	CC	CC	CC	CC	CC	CC	CC	CC	CC	CC	CC
4584332|F|0-44:A>G-44:A>G	A/G	1 dna:chromosome chromosome:AGPv4:1:1:307041717:1 REF	241911894	NA	NA	NA	NA	NA	NA	NA	GG	AA	AA	AA	GG	AA	AA	AA	GG	GG	AA	AA	GG	GG	AG	AA	AA	AA	AA	AA	AA	AA	AA	AA	AA	AA	AA	AA	AA	AA
2576182|F|0-44:A>T-44:A>T	A/T	2 dna:chromosome chromosome:AGPv4:2:1:244442276:1 REF	86094490	NA	NA	NA	NA	NA	NA	NA	AA	AA	AA	AA	AA	AA	AA	AA	AA	AA	AA	AA	AA	AA	AA	AA	AA	AA	AA	AA	AA	AA	AA	AA	AA	AA	AA	AA	AA	AA
4583359|F|0-44:C>G-44:C>G	C/G	1 dna:chromosome chromosome:AGPv4:1:1:307041717:1 REF	290350421	NA	NA	NA	NA	NA	NA	NA	CC	CC	CC	CC	CC	CC	CC	CC	CC	CC	CC	CC	CC	CC	CC	CC	CC	CC	CC	CC	CC	CC	CC	CC	CC	CC	CC	CC	CC	CC
2530181|F|0-44:G>C-44:G>C	G/C	4 dna:chromosome chromosome:AGPv4:4:1:246994605:1 REF	27944960	NA	NA	NA	NA	NA	NA	NA	GG	GG	GG	GG	GG	GG	GG	GG	GG	GG	GG	GG	GG	GG	GG	GG	GG	GG	GG	GG	GG	GG	GG	GG	GG	GG	GG	GG	GG	GG
2430443|F|0-44:C>G-44:C>G	C/G	2 dna:chromosome chromosome:AGPv4:2:1:244442276:1 REF	210853631	NA	NA	NA	NA	NA	NA	NA	CC	CC	CC	CC	CC	CC	CC	CC	CC	CC	CC	CC	CC	CC	CC	CC	CC	CC	CC	CC	CC	CC	CC	CC	CC	CC	CC	CC	CC	CC
2445607|F|0-44:A>G-44:A>G	A/G	4 dna:chromosome chromosome:AGPv4:4:1:246994605:1 REF	242148686	NA	NA	NA	NA	NA	NA	NA	AA	AA	GG	AA	AA	AA	AG	AA	AA	AA	AG	GG	AA	AA	AA	AG	AG	AG	AA	AA	AA	GG	AG	AA	AA	AA	AA	AA	GG	AA
7048116|F|0-44:G>A-44:G>A	G/A	4 dna:chromosome chromosome:AGPv4:4:1:246994605:1 REF	245806321	NA	NA	NA	NA	NA	NA	NA	GG	GG	GG	GG	GG	GG	GG	GG	GG	GG	GG	GG	GG	GG	GG	GG	GG	GG	GG	GG	GG	GG	GG	GG	GG	GG	GG	GG	GG	GG
2432245|F|0-44:C>T-44:C>T	C/T	9 dna:chromosome chromosome:AGPv4:9:1:159769782:1 REF	121850528	NA	NA	NA	NA	NA	NA	NA	CC	CC	CC	CC	CC	CC	CC	CC	CC	CC	CC	CC	CC	CC	CC	CC	CC	CC	CC	CC	CC	CC	CC	CC	CC	CC	CC	CC	CC	CC
7048175|F|0-44:G>A-44:G>A	G/A	1 dna:chromosome chromosome:AGPv4:1:1:307041717:1 REF	293290119	NA	NA	NA	NA	NA	NA	NA	GG	GG	GG	GG	GG	GG	GG	GG	GG	GG	GG	GG	GG	GG	GG	GG	GG	GG	GG	GG	GG	GG	GG	GG	GG	GG	GG	GG	GG	GG
4584381|F|0-44:C>G-44:C>G	C/G	1 dna:chromosome chromosome:AGPv4:1:1:307041717:1 REF	83649821	NA	NA	NA	NA	NA	NA	NA	CC	CC	CC	CG	CC	CC	CG	CG	CC	CC	CG	GG	CC	CC	CC	CG	CG	GG	GG	CC	GG	CC	GG	CC	CC	CC	CC	CC	CC	GG
9705959|F|0-44:A>C-44:A>C	A/C	1 dna:chromosome chromosome:AGPv4:1:1:307041717:1 REF	264398074	NA	NA	NA	NA	NA	NA	NA	AA	AA	AA	AA	AA	AA	AA	AA	AA	AA	AA	AA	AA	AA	AA	AA	AA	AA	AA	AA	AA	AA	AA	AA	AA	AA	AA	AA	AA	AA
4778959|F|0-44:A>T-44:A>T	A/T	9 dna:chromosome chromosome:AGPv4:9:1:159769782:1 REF	143974165	NA	NA	NA	NA	NA	NA	NA	AA	AA	AA	AA	AA	AA	AA	AA	AA	AA	AA	AA	AA	AA	AA	AA	AA	AA	AA	AA	AA	AA	AA	AA	AA	AA	AA	AA	AA	AA
2466670|F|0-44:C>A-44:C>A	C/A	3 dna:chromosome chromosome:AGPv4:3:1:235667834:1 REF	57962071	NA	NA	NA	NA	NA	NA	NA	CC	CC	CC	CC	CC	CC	CC	CC	CC	CC	CC	CC	CC	CC	CC	CC	CC	CC	CC	CC	CC	CC	CC	CC	CC	CC	CC	CC	CC	CC
9666565|F|0-44:A>C-44:A>C	A/C	3 dna:chromosome chromosome:AGPv4:3:1:235667834:1 REF	212467920	NA	NA	NA	NA	NA	NA	NA	AA	AA	AA	AA	AA	AA	AA	AA	AA	AA	AA	AA	AA	AA	AA	AA	AA	AA	AA	AA	AA	AA	AA	AA	AA	AA	AA	AA	AA	AA
4581903|F|0-44:G>A-44:G>A	G/A	3 dna:chromosome chromosome:AGPv4:3:1:235667834:1 REF	192588268	NA	NA	NA	NA	NA	NA	NA	AA	GG	GG	GA	AA	GG	GA	GG	AA	GA	GG	GG	GG	AA	GG	GG	GG	GG	GG	GG	GG	GG	GG	AA	GG	GG	GG	AA	GG	GG
2589579|F|0-44:C>T-44:C>T	C/T	2 dna:chromosome chromosome:AGPv4:2:1:244442276:1 REF	236783383	NA	NA	NA	NA	NA	NA	NA	CC	CC	CC	CC	CC	CC	CT	CC	CC	CC	CT	CC	CC	CC	CC	CC	CT	CC	CC	TT	CC	TT	CC	CC	CC	CC	CC	CC	CC	CC
5583614|F|0-44:C>A-44:C>A	C/A	3 dna:chromosome chromosome:AGPv4:3:1:235667834:1 REF	186610555	NA	NA	NA	NA	NA	NA	NA	CC	CC	CC	CC	CC	CC	CC	CC	CC	CC	CC	CC	CC	CC	CC	CC	CC	CC	CC	CC	CC	CC	CC	CC	CC	CC	CC	CC	CC	CC
2434607|F|0-44:G>A-44:G>A	G/A	8 dna:chromosome chromosome:AGPv4:8:1:181122637:1 REF	169620516	NA	NA	NA	NA	NA	NA	NA	GG	AA	AA	AA	GG	GA	GG	AA	GG	GG	GG	GG	GG	GG	GG	GG	GA	GG	AA	GG	GG	GG	GG	GG	AA	GG	GG	GG	AA	GG
2543671|F|0-44:G>A-44:G>A	G/A	7 dna:chromosome chromosome:AGPv4:7:1:182381542:1 REF	101489102	NA	NA	NA	NA	NA	NA	NA	GG	GG	AA	GA	GG	GA	GA	AA	GG	GA	GA	GG	GG	AA	GG	GA	GG	AA	GG	GG	AA	GG	GG	GG	AA	GG	GG	GG	AA	GG
100025922|F|0-44:C>T-44:C>T	C/T	1 dna:chromosome chromosome:AGPv4:1:1:307041717:1 REF	306288213	NA	NA	NA	NA	NA	NA	NA	CC	CC	CC	TT	CC	CT	CC	TT	CC	CC	CC	CC	CC	CC	CC	CC	CC	CC	CC	TT	CC	CC	CC	TT	TT	CC	TT	TT	CC	CC
2432161|F|0-44:T>A-44:T>A	T/A	3 dna:chromosome chromosome:AGPv4:3:1:235667834:1 REF	195737829	NA	NA	NA	NA	NA	NA	NA	TT	TT	TT	TT	TT	TT	TT	TT	TT	TT	TT	TT	TT	TT	TT	TT	TT	TT	TT	TT	TT	TT	TT	TT	TT	TT	TT	TT	TT	TT
2500263|F|0-44:C>T-44:C>T	C/T	1 dna:chromosome chromosome:AGPv4:1:1:307041717:1 REF	32047833	NA	NA	NA	NA	NA	NA	NA	CC	CC	CC	CC	CC	CC	CT	CC	CC	CC	CC	CC	CC	CC	CC	CC	CC	CC	CC	CC	CC	CC	CC	CC	CC	CC	CC	CC	CC	CC
2395175|F|0-44:A>G-44:A>G	A/G	10 dna:chromosome chromosome:AGPv4:10:1:150982314:1 REF	44114514	NA	NA	NA	NA	NA	NA	NA	GG	GG	GG	AG	GG	GG	GG	GG	GG	GG	GG	GG	GG	GG	GG	GG	GG	GG	GG	GG	GG	GG	GG	GG	GG	GG	GG	GG	GG	GG
9694529|F|0-44:G>T-44:G>T	G/T	7 dna:chromosome chromosome:AGPv4:7:1:182381542:1 REF	3094938	NA	NA	NA	NA	NA	NA	NA	GG	GG	GG	GG	GG	GG	GG	GG	GG	GG	GG	GG	GG	GG	GG	GG	GG	GG	GG	GG	GG	GG	GG	GG	GG	GG	GG	GG	GG	GG
2420031|F|0-44:G>A-44:G>A	G/A	4 dna:chromosome chromosome:AGPv4:4:1:246994605:1 REF	14627616	NA	NA	NA	NA	NA	NA	NA	GG	GG	AA	GA	GG	GG	GA	GG	GG	GG	GG	GA	GG	GG	GA	GG	GA	GG	GG	GG	GG	GG	GG	GG	GG	AA	GG	GG	AA	GG
7048985|F|0-44:T>C-44:T>C	T/C	4 dna:chromosome chromosome:AGPv4:4:1:246994605:1 REF	120381479	NA	NA	NA	NA	NA	NA	NA	TT	TT	TT	TT	TT	TT	TT	TT	TT	TT	TT	TT	TT	TT	TT	TT	TT	TT	TT	TT	TT	TT	TT	TT	TT	TT	TT	TT	TT	TT
4770452|F|0-44:T>C-44:T>C	T/C	6 dna:chromosome chromosome:AGPv4:6:1:174033170:1 REF	124821629	NA	NA	NA	NA	NA	NA	NA	TT	TT	TT	TC	TT	TC	TT	TT	TT	TT	TT	TT	TT	TT	TT	TT	TT	TT	TT	TT	TT	TT	TT	CC	CC	TT	TT	CC	TT	TT
4584762|F|0-44:G>T-44:G>T	G/T	3 dna:chromosome chromosome:AGPv4:3:1:235667834:1 REF	213327291	NA	NA	NA	NA	NA	NA	NA	GG	GG	TT	GT	GG	GG	GT	GT	GG	GG	GT	GG	GG	GG	TT	TT	GT	TT	GG	GG	TT	GG	GG	GG	GG	TT	TT	GG	TT	GG
4773340|F|0-44:G>A-44:G>A	G/A	7 dna:chromosome chromosome:AGPv4:7:1:182381542:1 REF	175527799	NA	NA	NA	NA	NA	NA	NA	GG	GG	GA	GA	GG	GG	GA	GA	GG	GG	GG	GA	GG	GG	GG	GA	GG	GG	GG	GG	GG	GG	GG	GG	GG	GG	GG	GG	AA	GG
4770541|F|0-44:T>G-44:T>G	T/G	6 dna:chromosome chromosome:AGPv4:6:1:174033170:1 REF	16655023	NA	NA	NA	NA	NA	NA	NA	TT	TT	TG	TG	TT	TG	GG	GG	TT	TT	TG	GG	TT	TT	TT	TG	TG	TT	GG	GG	TT	GG	TG	GG	GG	TT	GG	TT	GG	GG
9696764|F|0-44:C>G-44:C>G	C/G	1 dna:chromosome chromosome:AGPv4:1:1:307041717:1 REF	38257935	NA	NA	NA	NA	NA	NA	NA	CC	CC	CC	CC	CC	CC	CC	CC	CC	CC	CC	CC	CC	CC	CC	CC	CC	CC	CC	CC	CC	CC	CC	CC	CC	CC	CC	CC	CC	CC
4584804|F|0-44:T>C-44:T>C	T/C	6 dna:chromosome chromosome:AGPv4:6:1:174033170:1 REF	122862293	NA	NA	NA	NA	NA	NA	NA	TT	CC	CC	CC	TT	CC	CC	CC	TT	TT	CC	CC	TT	TT	CC	CC	CC	CC	CC	CC	CC	CC	CC	TT	CC	CC	CC	CC	CC	CC
4593518|F|0-44:G>C-44:G>C	G/C	6 dna:chromosome chromosome:AGPv4:6:1:174033170:1 REF	86962372	NA	NA	NA	NA	NA	NA	NA	GG	GG	GG	GG	GG	GG	GG	GG	GG	GG	GG	GG	GG	GG	GG	GG	GG	GG	GG	GG	GG	GG	GG	GG	GG	GG	GG	GG	GG	GG
2454321|F|0-44:C>G-44:C>G	C/G	4 dna:chromosome chromosome:AGPv4:4:1:246994605:1 REF	202678200	NA	NA	NA	NA	NA	NA	NA	CC	CC	CC	CC	CC	CC	CC	CC	CC	CC	CC	CC	CC	CC	CG	CC	CC	CC	CC	CC	CC	CC	CC	CC	CC	CG	CC	CC	CC	CC
4591677|F|0-44:C>G-44:C>G	C/G	2 dna:chromosome chromosome:AGPv4:2:1:244442276:1 REF	6747114	NA	NA	NA	NA	NA	NA	NA	GG	CC	CC	CC	GG	CC	CC	CC	GG	GG	CC	CC	GG	GG	CC	CC	CC	CC	CC	CC	CC	CC	CC	GG	CC	CC	CC	GG	CC	CC
4580911|F|0-44:G>A-44:G>A	G/A	4 dna:chromosome chromosome:AGPv4:4:1:246994605:1 REF	174991945	NA	NA	NA	NA	NA	NA	NA	AA	GG	GG	GG	AA	GG	GG	GG	AA	AA	GG	GG	AA	AA	GA	GG	GG	GG	GG	GA	GG	GG	GG	AA	GG	GG	GG	GG	GG	GG
9708902|F|0-44:T>C-44:T>C	T/C	1 dna:chromosome chromosome:AGPv4:1:1:307041717:1 REF	2526732	NA	NA	NA	NA	NA	NA	NA	TT	TT	TT	TT	TT	TT	TT	TT	TT	TT	TT	TT	TT	TT	TT	TT	TT	TT	TT	TT	TT	TT	TT	TT	TT	TT	TT	TT	TT	TT
4589815|F|0-44:T>A-44:T>A	T/A	1 dna:chromosome chromosome:AGPv4:1:1:307041717:1 REF	34710556	NA	NA	NA	NA	NA	NA	NA	AA	AA	TT	TA	AA	TT	TA	TT	AA	AA	TT	TT	AA	AA	AA	TA	TT	TT	AA	TT	TA	TT	AA	AA	TT	AA	TT	AA	TT	AA
4583719|F|0-44:A>G-44:A>G	A/G	7 dna:chromosome chromosome:AGPv4:7:1:182381542:1 REF	7857079	NA	NA	NA	NA	NA	NA	NA	GG	GG	AA	AG	GG	AA	AA	AA	GG	GG	AA	AA	GG	GG	GG	AA	AA	AA	AA	AG	AA	AA	AA	AA	AA	AG	AA	AA	AA	AA
7049840|F|0-44:A>T-44:A>T	A/T	5 dna:chromosome chromosome:AGPv4:5:1:223902240:1 REF	12391203	NA	NA	NA	NA	NA	NA	NA	AA	AA	AA	AA	AA	TT	AT	AA	AA	AA	AA	AA	AA	AA	AA	AA	AA	AA	AA	AA	AA	AA	AA	TT	TT	AA	AA	AA	AA	AA
4774510|F|0-44:A>G-44:A>G	A/G	5 dna:chromosome chromosome:AGPv4:5:1:223902240:1 REF	78402666	NA	NA	NA	NA	NA	NA	NA	AA	AA	GG	AA	AA	AA	AA	AA	AA	AA	AA	AA	AA	AA	GG	GG	AA	AA	AA	AA	AA	AA	AA	AA	AA	AG	GG	AA	GG	AA
4584962|F|0-44:T>G-44:T>G	T/G	1 dna:chromosome chromosome:AGPv4:1:1:307041717:1 REF	24968491	NA	NA	NA	NA	NA	NA	NA	TT	TT	GG	TT	TG	TG	TG	GG	TT	TG	GG	TT	GG	TT	TT	TG	GG	TT	TT	TT	TG	GG	TT	TT	TT	TT	GG	TT	GG	TT
4583593|F|0-44:C>T-44:C>T	C/T	2 dna:chromosome chromosome:AGPv4:2:1:244442276:1 REF	231629970	NA	NA	NA	NA	NA	NA	NA	TT	TT	CC	CT	CT	TT	CT	TT	TT	TT	CT	CC	TT	TT	TT	CT	TT	TT	CC	CC	CT	CC	TT	CC	TT	TT	TT	CC	CC	TT
7049025|F|0-44:A>G-44:A>G	A/G	4 dna:chromosome chromosome:AGPv4:4:1:246994605:1 REF	62423971	NA	NA	NA	NA	NA	NA	NA	AA	AA	AA	AA	AA	AA	AA	AA	AA	AA	AA	AA	AA	AA	AA	AA	AA	AA	AA	AA	AA	AA	AA	AA	AA	AA	AA	AA	AA	AA
4584056|F|0-44:C>T-44:C>T	C/T	4 dna:chromosome chromosome:AGPv4:4:1:246994605:1 REF	15754725	NA	NA	NA	NA	NA	NA	NA	TT	CC	CC	CC	TT	CC	CC	CC	TT	TT	CC	CC	TT	TT	CC	CC	CC	CC	CC	CC	CC	CC	CC	CC	CC	CC	CC	CC	CC	CC
9710557|F|0-44:C>T-44:C>T	C/T	10 dna:chromosome chromosome:AGPv4:10:1:150982314:1 REF	19914837	NA	NA	NA	NA	NA	NA	NA	CC	CC	CC	CC	CC	CT	CT	CC	CC	CC	CC	CC	CC	CC	CC	CC	CC	CC	CC	CC	CC	CC	CC	CC	CC	CC	CC	CC	CC	CC
4584995|F|0-44:T>A-44:T>A	T/A	10 dna:chromosome chromosome:AGPv4:10:1:150982314:1 REF	21199778	NA	NA	NA	NA	NA	NA	NA	AA	TT	TT	TT	AA	TT	TT	TT	AA	AA	TT	TT	AA	AA	TT	TT	TT	TT	TT	AA	TT	TT	TT	AA	TT	TT	TT	AA	TT	TT
4768866|F|0-44:C>A-44:C>A	C/A	6 dna:chromosome chromosome:AGPv4:6:1:174033170:1 REF	157651594	NA	NA	NA	NA	NA	NA	NA	CC	CC	CC	CC	CC	CC	CC	CC	CC	CC	CC	CC	CC	CC	CC	CC	CC	CC	CC	CC	CC	CC	CC	CC	CC	CC	CC	AA	CC	CC
2397956|F|0-43:T>G-43:T>G	T/G	3 dna:chromosome chromosome:AGPv4:3:1:235667834:1 REF	135687458	NA	NA	NA	NA	NA	NA	NA	GG	GG	TT	TG	GG	TG	TG	TT	GG	TG	TT	GG	TT	GG	GG	GG	TT	TT	GG	GG	TG	TT	TT	GG	GG	TG	TT	GG	TT	TT
2437182|F|0-43:G>T-43:G>T	G/T	4 dna:chromosome chromosome:AGPv4:4:1:246994605:1 REF	30523071	NA	NA	NA	NA	NA	NA	NA	GG	GG	GG	GG	GG	GG	GG	GG	GG	GG	GG	GG	GG	GG	GT	GG	GG	GG	GG	GG	GG	GG	GG	GG	GG	GG	GG	GG	GG	GG
2448473|F|0-43:C>A-43:C>A	C/A	1 dna:chromosome chromosome:AGPv4:1:1:307041717:1 REF	302095509	NA	NA	NA	NA	NA	NA	NA	CC	CC	CC	CC	CC	CC	CC	CC	CC	CC	CC	CC	CC	CC	CC	CC	CC	CC	CC	CC	CC	CC	CC	CC	CC	CC	CC	CC	CC	CC
16725012|F|0-43:A>G-43:A>G	A/G	1 dna:chromosome chromosome:AGPv4:1:1:307041717:1 REF	80250650	NA	NA	NA	NA	NA	NA	NA	AA	AA	AA	AA	AA	AA	AA	AA	AA	AA	AA	AA	AA	AA	AA	AA	AA	AA	AA	AA	AA	AA	AA	AA	AA	AA	AA	AA	AA	AA
2594170|F|0-43:C>T-43:C>T	C/T	5 dna:chromosome chromosome:AGPv4:5:1:223902240:1 REF	67117772	NA	NA	NA	NA	NA	NA	NA	TT	TT	TT	TT	TT	TT	CT	TT	TT	CC	TT	TT	CC	CC	CC	TT	CC	TT	CC	CC	TT	TT	TT	TT	TT	CC	TT	TT	TT	TT
2420922|F|0-43:G>A-43:G>A	G/A	9 dna:chromosome chromosome:AGPv4:9:1:159769782:1 REF	100961454	NA	NA	NA	NA	NA	NA	NA	AA	GG	GG	GA	AA	GA	AA	GG	AA	GA	AA	AA	GG	AA	AA	AA	GG	AA	GG	AA	AA	GG	AA	AA	GG	AA	GG	GG	GG	GG
4577737|F|0-43:T>C-43:T>C	T/C	10 dna:chromosome chromosome:AGPv4:10:1:150982314:1 REF	1563255	NA	NA	NA	NA	NA	NA	NA	CC	CC	CC	CC	CC	CC	CC	CC	CC	CC	CC	CC	CC	CC	CC	CC	CC	CC	CC	CC	CC	CC	CC	TT	CC	CC	CC	CC	CC	CC
2456553|F|0-43:C>A-43:C>A	C/A	4 dna:chromosome chromosome:AGPv4:4:1:246994605:1 REF	239527257	NA	NA	NA	NA	NA	NA	NA	CC	CC	CC	CC	CC	CC	CC	CC	CC	CC	CC	CC	CC	CC	CC	CC	CC	CC	CC	CC	CC	CC	CC	CC	CC	CC	CC	CC	CC	CC
4584940|F|0-43:G>T-43:G>T	G/T	1 dna:chromosome chromosome:AGPv4:1:1:307041717:1 REF	245847721	NA	NA	NA	NA	NA	NA	NA	GG	GG	GG	GG	GG	GG	GG	GG	GG	GG	GG	GG	GG	GG	GG	GG	GG	GG	GG	GG	GG	GG	GG	GG	GG	GG	GG	GG	GG	GG
9666305|F|0-43:C>A-43:C>A	C/A	3 dna:chromosome chromosome:AGPv4:3:1:235667834:1 REF	120189747	NA	NA	NA	NA	NA	NA	NA	CC	CC	CC	CC	CC	CC	CC	CC	CC	CC	CC	CC	CC	CC	CC	CC	CC	CC	CC	CC	CC	CC	CC	CC	CC	CC	CC	CC	CC	CC
7059360|F|0-43:C>T-43:C>T	C/T	3 dna:chromosome chromosome:AGPv4:3:1:235667834:1 REF	203746389	NA	NA	NA	NA	NA	NA	NA	CC	CC	CC	CC	CC	CC	CC	CC	CC	CC	CC	CC	CC	CC	CC	CC	CC	CC	CC	CC	CC	CC	CC	CC	CC	CC	CC	CC	CC	CC
100025905|F|0-43:T>C-43:T>C	T/C	3 dna:chromosome chromosome:AGPv4:3:1:235667834:1 REF	204498602	NA	NA	NA	NA	NA	NA	NA	CC	TT	CC	CC	CC	CC	CC	CC	CC	CC	CC	CC	CC	CC	TT	CC	CC	CC	CC	CC	CC	CC	CC	CC	CC	CC	CC	CC	CC	CC
4773569|F|0-43:A>G-43:A>G	A/G	5 dna:chromosome chromosome:AGPv4:5:1:223902240:1 REF	201589464	NA	NA	NA	NA	NA	NA	NA	AA	AA	AA	AA	AA	AA	AA	AA	AA	AA	AA	AA	AA	AA	AA	AA	AA	AA	AA	AA	AA	AA	AA	AA	AA	AA	AA	AA	AA	AA
4591417|F|0-43:T>C-43:T>C	T/C	2 dna:chromosome chromosome:AGPv4:2:1:244442276:1 REF	195231655	NA	NA	NA	NA	NA	NA	NA	CC	TT	TT	TT	CC	TT	TT	TT	CC	CC	TT	TT	CC	TC	TT	TT	TT	TT	TT	TT	TT	TT	TT	TT	TT	TT	TT	TT	TT	TT
4576126|F|0-43:C>A-43:C>A	C/A	2 dna:chromosome chromosome:AGPv4:2:1:244442276:1 REF	104170418	NA	NA	NA	NA	NA	NA	NA	CC	AA	AA	CA	CC	AA	CA	CA	CC	CA	CC	AA	CC	AA	CC	CA	CA	CC	CC	CC	CC	CC	AA	AA	AA	CA	AA	CC	AA	CC
4773757|F|0-43:C>T-43:C>T	C/T	9 dna:chromosome chromosome:AGPv4:9:1:159769782:1 REF	148199361	NA	NA	NA	NA	NA	NA	NA	CC	CC	CC	CC	CC	CC	CC	CC	CC	CC	CC	CC	CC	CC	TT	CC	CC	CC	CC	CC	CC	CC	CC	CC	CC	CC	CC	CC	CC	CC
4770862|F|0-43:G>A-43:G>A	G/A	4 dna:chromosome chromosome:AGPv4:4:1:246994605:1 REF	28145606	NA	NA	NA	NA	NA	NA	NA	GG	GG	GG	GG	GG	GG	GG	GG	GG	GG	GG	GG	GG	GG	GG	GG	GG	GG	GG	GG	GG	GG	GG	GG	GG	GG	GG	GG	GG	GG
2440095|F|0-43:A>G-43:A>G	A/G	3 dna:chromosome chromosome:AGPv4:3:1:235667834:1 REF	3092583	NA	NA	NA	NA	NA	NA	NA	AA	AA	AA	AA	AA	AA	AA	AA	AA	AA	AA	AA	AA	AA	AG	AA	AA	AA	AA	AA	AA	AA	AA	AA	AA	AA	AA	GG	AA	AA
4771683|F|0-43:G>T-43:G>T	G/T	2 dna:chromosome chromosome:AGPv4:2:1:244442276:1 REF	224655238	NA	NA	NA	NA	NA	NA	NA	GG	GG	GG	GT	GG	GG	GG	GG	GG	GG	GG	GG	GG	GG	GG	GG	GG	GG	GG	GG	GG	GG	GG	GG	GG	GG	GG	GG	GG	GG
2556369|F|0-43:T>C-43:T>C	T/C	5 dna:chromosome chromosome:AGPv4:5:1:223902240:1 REF	186107353	NA	NA	NA	NA	NA	NA	NA	TT	TT	TT	TT	TT	TT	TT	TT	TT	TT	TT	TT	TT	TT	TT	TT	TT	TT	TT	TT	TT	TT	TT	TT	TT	TT	TT	TT	TT	TT
100050780|F|0-43:G>C-43:G>C	G/C	2 dna:chromosome chromosome:AGPv4:2:1:244442276:1 REF	190537018	NA	NA	NA	NA	NA	NA	NA	GG	GG	GG	GG	GG	GG	GG	GG	GG	GG	GG	GG	GG	GG	GG	GG	GG	GG	GG	GG	GG	GG	GG	GG	GG	GG	GG	GG	GG	GG
4582497|F|0-43:A>G-43:A>G	A/G	6 dna:chromosome chromosome:AGPv4:6:1:174033170:1 REF	171239118	NA	NA	NA	NA	NA	NA	NA	AA	AA	AA	AA	AA	AA	AG	AA	AA	AA	AA	AA	AA	AA	AA	AA	AA	AA	GG	AA	AA	AA	AG	AA	AA	AA	AA	GG	AA	AA
2545089|F|0-43:C>T-43:C>T	C/T	2 dna:chromosome chromosome:AGPv4:2:1:244442276:1 REF	3114982	NA	NA	NA	NA	NA	NA	NA	TT	CT	TT	TT	CT	CT	CT	TT	TT	CC	CT	CC	CC	CC	TT	CT	CT	TT	CC	TT	TT	TT	CC	TT	TT	TT	CC	TT	TT	CC
9700138|F|0-43:G>A-43:G>A	G/A	9 dna:chromosome chromosome:AGPv4:9:1:159769782:1 REF	39860905	NA	NA	NA	NA	NA	NA	NA	GG	GG	GG	GG	GG	GG	GG	GG	GG	GG	GG	GG	GG	GG	GG	GG	GG	GG	GG	GG	GG	GG	GG	GG	GG	GG	GG	GG	GG	GG
4582707|F|0-43:G>A-43:G>A	G/A	8 dna:chromosome chromosome:AGPv4:8:1:181122637:1 REF	138559878	NA	NA	NA	NA	NA	NA	NA	GG	GG	GG	GG	GG	GG	GG	GG	GG	GG	GG	GG	GG	GG	GG	GG	GG	GG	GG	GG	GG	GG	GG	GG	GG	GG	GG	GG	GG	GG
4766175|F|0-43:C>A-43:C>A	C/A	1 dna:chromosome chromosome:AGPv4:1:1:307041717:1 REF	81312439	NA	NA	NA	NA	NA	NA	NA	AA	AA	AA	CA	AA	AA	CA	CA	AA	AA	CA	CC	AA	AA	AA	CA	CC	CC	CC	AA	CC	CC	CC	AA	AA	AA	CC	AA	AA	CC
2403002|F|0-43:G>A-43:G>A	G/A	1 dna:chromosome chromosome:AGPv4:1:1:307041717:1 REF	271949180	NA	NA	NA	NA	NA	NA	NA	GG	AA	GG	GA	GG	GG	GG	GG	GG	GG	GG	GG	GG	GG	GG	GG	GG	GG	GG	GG	GG	GG	GG	GA	GG	GG	GG	GG	GG	GG
2427274|F|0-43:G>A-43:G>A	G/A	8 dna:chromosome chromosome:AGPv4:8:1:181122637:1 REF	38892589	NA	NA	NA	NA	NA	NA	NA	GG	GG	GG	GG	GG	GA	GG	GG	GG	GG	GG	GG	GG	GG	GG	GG	GG	GG	GG	GG	GG	GG	GG	GG	GG	GG	GG	GG	GG	GG
2387460|F|0-43:C>T-43:C>T	C/T	5 dna:chromosome chromosome:AGPv4:5:1:223902240:1 REF	104167328	NA	NA	NA	NA	NA	NA	NA	CC	CC	CC	CC	CC	CC	CC	CC	CC	CC	CC	CC	CC	CC	CC	CC	CC	CC	CC	CC	CC	CC	CC	CC	CC	CC	CC	CC	CC	CC
7059920|F|0-43:A>G-43:A>G	A/G	7 dna:chromosome chromosome:AGPv4:7:1:182381542:1 REF	155509911	NA	NA	NA	NA	NA	NA	NA	AA	AA	AA	AA	AA	AA	AA	AA	AA	AA	AA	AA	AA	AA	AA	AA	AA	AA	AA	AA	AA	AA	AA	AA	AA	AA	AA	AA	AA	AA
4593858|F|0-43:G>A-43:G>A	G/A	10 dna:chromosome chromosome:AGPv4:10:1:150982314:1 REF	135292358	NA	NA	NA	NA	NA	NA	NA	AA	AA	AA	GA	GA	GA	GA	GG	AA	AA	GA	GG	GG	AA	GA	GG	AA	AA	AA	GG	GA	AA	AA	AA	AA	GA	GG	AA	GG	AA
4584690|F|0-43:A>C-43:A>C	A/C	1 dna:chromosome chromosome:AGPv4:1:1:307041717:1 REF	51116347	NA	NA	NA	NA	NA	NA	NA	CC	AA	AA	AA	CC	AA	AA	AA	CC	AC	AA	AA	AA	CC	AA	AA	AA	AA	AA	AA	AA	AA	AA	AA	AA	AA	AA	AA	AA	AA
7047527|F|0-43:T>C-43:T>C	T/C	1 dna:chromosome chromosome:AGPv4:1:1:307041717:1 REF	282591676	NA	NA	NA	NA	NA	NA	NA	TT	TT	CC	TT	TT	TT	TC	TT	TT	TT	TT	TT	TT	TT	TT	TC	TT	TT	TT	TT	TT	TT	TT	CC	TT	TT	TT	TT	CC	TT
4773233|F|0-43:T>C-43:T>C	T/C	6 dna:chromosome chromosome:AGPv4:6:1:174033170:1 REF	147751642	NA	NA	NA	NA	NA	NA	NA	TT	TT	TT	TT	TT	TT	TT	TT	TT	TT	TT	TT	TT	TT	TT	TT	TT	TT	TT	TT	TT	TT	TT	TT	TT	TT	TT	TT	TT	TT
9714174|F|0-43:A>T-43:A>T	A/T	10 dna:chromosome chromosome:AGPv4:10:1:150982314:1 REF	66957092	NA	NA	NA	NA	NA	NA	NA	AT	TT	TT	TT	AT	AT	TT	TT	AT	AT	TT	TT	AT	AT	TT	TT	AT	AT	TT	TT	TT	AT	TT	TT	TT	TT	TT	TT	TT	TT
9687304|F|0-42:C>G-42:C>G	C/G	2 dna:chromosome chromosome:AGPv4:2:1:244442276:1 REF	205667076	NA	NA	NA	NA	NA	NA	NA	CC	CC	CC	CC	CC	CC	CC	CC	CC	CC	CC	CC	CC	CC	CC	CC	CC	CC	CC	CC	CC	CC	CC	CC	CC	CC	CC	CC	CC	CC
4583612|F|0-42:G>T-42:G>T	G/T	5 dna:chromosome chromosome:AGPv4:5:1:223902240:1 REF	45491056	NA	NA	NA	NA	NA	NA	NA	GG	GG	GG	GG	GG	GG	GG	GG	GG	GG	GG	GG	GG	GG	GG	GG	GG	GG	GG	GG	GG	GG	GG	GG	GG	GG	GG	GG	GG	GG
5588960|F|0-42:G>A-42:G>A	G/A	2 dna:chromosome chromosome:AGPv4:2:1:244442276:1 REF	171121843	NA	NA	NA	NA	NA	NA	NA	GG	GG	GG	GG	GG	GG	GG	GG	GG	GG	GG	GG	GG	GG	GG	GG	GG	GG	GG	GG	GG	GG	GG	GG	GG	GG	GG	GG	GG	GG
2518406|F|0-42:T>C-42:T>C	T/C	5 dna:chromosome chromosome:AGPv4:5:1:223902240:1 REF	178456698	NA	NA	NA	NA	NA	NA	NA	TT	TT	TT	TT	TT	TT	TT	TT	TT	TT	TT	TT	TT	TT	TT	TT	TT	TT	TT	TT	TT	TT	TT	TT	TT	TT	TT	TT	TT	TT
7049280|F|0-42:G>A-42:G>A	G/A	5 dna:chromosome chromosome:AGPv4:5:1:223902240:1 REF	164626016	NA	NA	NA	NA	NA	NA	NA	GG	GG	GG	GG	GG	GG	GG	GG	GG	GG	GG	GG	GG	GG	GG	GG	GG	GG	GG	GG	GG	GG	GG	GG	GG	GG	GG	GG	GG	GG
100022561|F|0-42:A>T-42:A>T	A/T	1 dna:chromosome chromosome:AGPv4:1:1:307041717:1 REF	306289950	NA	NA	NA	NA	NA	NA	NA	AA	AA	AA	AA	AA	AA	AA	AA	AA	AA	AA	AA	AA	AA	AA	AA	AA	AA	AA	AA	AA	AA	AA	AA	AA	AA	AA	AA	AA	AA
4579171|F|0-42:C>T-42:C>T	C/T	6 dna:chromosome chromosome:AGPv4:6:1:174033170:1 REF	85809560	NA	NA	NA	NA	NA	NA	NA	CC	TT	CC	CT	CC	CT	CC	CC	CC	CC	CC	CC	CC	CC	CC	CC	CC	CC	TT	CC	CC	CC	CC	CC	TT	CC	CC	CC	CC	CC
9665410|F|0-42:G>C-42:G>C	G/C	4 dna:chromosome chromosome:AGPv4:4:1:246994605:1 REF	199805795	NA	NA	NA	NA	NA	NA	NA	GG	GC	GG	GG	GG	GG	GG	GG	GG	GG	GG	GG	GG	GG	GG	GG	GG	GG	GG	CC	GG	GG	GG	GG	GG	GG	GG	GG	GG	GG
4773810|F|0-42:C>T-42:C>T	C/T	2 dna:chromosome chromosome:AGPv4:2:1:244442276:1 REF	215447151	NA	NA	NA	NA	NA	NA	NA	CC	CC	CC	CC	CC	CT	CT	CC	CC	CC	CC	CC	CC	CC	TT	CC	CC	CC	TT	CC	CC	CC	CC	CC	TT	CT	CT	TT	CC	TT
4579883|F|0-42:G>A-42:G>A	G/A	3 dna:chromosome chromosome:AGPv4:3:1:235667834:1 REF	31624943	NA	NA	NA	NA	NA	NA	NA	GG	GG	GG	GG	GG	GG	GG	GG	GG	GG	GG	GG	GG	GG	GG	GG	GG	GG	GG	GG	GG	GG	GG	GG	GG	GG	GG	GG	GG	GG
9687923|F|0-42:G>A-42:G>A	G/A	2 dna:chromosome chromosome:AGPv4:2:1:244442276:1 REF	198820331	NA	NA	NA	NA	NA	NA	NA	AA	GG	AA	GA	AA	GG	GG	AA	AA	AA	GG	GG	AA	AA	GG	GG	GG	GG	GG	GG	GG	GG	GG	GG	GG	GG	GG	GG	AA	GG
4582278|F|0-42:C>T-42:C>T	C/T	8 dna:chromosome chromosome:AGPv4:8:1:181122637:1 REF	178189211	NA	NA	NA	NA	NA	NA	NA	TT	CC	CC	CC	TT	CC	CC	CC	TT	CT	CC	CC	CC	TT	CC	CC	CC	CC	CC	CT	CC	CC	CC	CC	CC	CC	CC	CC	CC	CC
100024233|F|0-42:A>G-42:A>G	A/G	1 dna:chromosome chromosome:AGPv4:1:1:307041717:1 REF	200951421	NA	NA	NA	NA	NA	NA	NA	GG	GG	GG	GG	GG	GG	GG	GG	GG	GG	GG	GG	GG	GG	GG	GG	GG	GG	GG	GG	GG	GG	GG	GG	GG	GG	GG	GG	GG	GG
4779180|F|0-42:C>T-42:C>T	C/T	2 dna:chromosome chromosome:AGPv4:2:1:244442276:1 REF	18696228	NA	NA	NA	NA	NA	NA	NA	CC	CC	CC	CT	CC	CC	CC	CC	CC	CC	CC	CC	CC	CC	CC	CC	CC	CC	CC	CC	CC	CC	CC	CC	CC	CC	CC	CC	CC	CC
7057222|F|0-42:G>A-42:G>A	G/A	1 dna:chromosome chromosome:AGPv4:1:1:307041717:1 REF	297408566	NA	NA	NA	NA	NA	NA	NA	GG	GG	AA	GG	GG	GG	GG	GA	GG	GG	GG	GG	GG	GG	GG	GG	GG	GG	GG	GG	GG	GG	GG	AA	GG	GG	AA	GG	AA	GG
7049387|F|0-42:C>T-42:C>T	C/T	4 dna:chromosome chromosome:AGPv4:4:1:246994605:1 REF	206260623	NA	NA	NA	NA	NA	NA	NA	CC	CC	CC	CC	CC	CC	CC	CC	CC	CC	CC	CC	CC	CC	CC	CC	CC	CC	CC	CC	CC	CC	CC	CC	CC	CC	CC	CC	CC	CC
4772511|F|0-42:T>C-42:T>C	T/C	2 dna:chromosome chromosome:AGPv4:2:1:244442276:1 REF	214785968	NA	NA	NA	NA	NA	NA	NA	CC	TT	TT	TT	CC	TC	TT	TT	CC	CC	TT	TT	CC	CC	CC	TT	TT	TT	CC	TT	TT	TT	TT	CC	CC	TC	TT	CC	TT	TT
9700155|F|0-42:C>T-42:C>T	C/T	4 dna:chromosome chromosome:AGPv4:4:1:246994605:1 REF	225851215	NA	NA	NA	NA	NA	NA	NA	CC	CC	CC	CC	CC	CC	CC	CC	CC	CC	CC	CC	CC	CC	CC	CC	CC	CC	CC	CC	CC	CC	CC	TT	CC	CC	CC	CC	CC	CC
2386650|F|0-42:G>A-42:G>A	G/A	B73V4_ctg91 dna:contig contig:AGPv4:B73V4_ctg91:1:795190:1 REF	75211	NA	NA	NA	NA	NA	NA	NA	AA	AA	GG	GA	AA	GG	GA	GG	AA	AA	GG	GG	AA	AA	GG	GG	GG	GG	GG	GG	GG	GG	GG	GG	GG	GG	GG	GG	GG	GG
7059469|F|0-42:A>T-42:A>T	A/T	10 dna:chromosome chromosome:AGPv4:10:1:150982314:1 REF	18036457	NA	NA	NA	NA	NA	NA	NA	AA	AA	AA	AA	AA	AA	AA	AA	AA	AA	AA	AA	AA	AA	AA	AA	AA	AA	AA	AA	AA	AA	AA	AA	AA	AA	AA	AA	AA	AA
4594046|F|0-42:C>G-42:C>G	C/G	5 dna:chromosome chromosome:AGPv4:5:1:223902240:1 REF	11271095	NA	NA	NA	NA	NA	NA	NA	CC	CC	CC	CC	CC	CC	CC	CC	CC	CC	CC	CC	CC	CC	GG	CC	CC	CC	CC	CC	CC	CC	CC	CC	CC	CG	CC	GG	CC	CC
4581699|F|0-42:T>C-42:T>C	T/C	8 dna:chromosome chromosome:AGPv4:8:1:181122637:1 REF	120216144	NA	NA	NA	NA	NA	NA	NA	TT	TT	TT	TT	TT	TC	TT	TT	TT	TT	TT	TT	TT	TT	TT	TT	TT	TT	TT	TT	TT	TT	TT	TT	TT	TT	TT	TT	TT	TT
4769586|F|0-42:T>C-42:T>C	T/C	4 dna:chromosome chromosome:AGPv4:4:1:246994605:1 REF	238223557	NA	NA	NA	NA	NA	NA	NA	TT	TT	TT	TT	TT	TT	TT	TT	TT	TT	TT	TT	TT	TT	TT	TT	TT	TT	TT	TT	TT	TT	TT	TT	TT	TT	TT	TT	TT	TT
7048603|F|0-42:A>C-42:A>C	A/C	1 dna:chromosome chromosome:AGPv4:1:1:307041717:1 REF	15121177	NA	NA	NA	NA	NA	NA	NA	AA	AA	AA	AA	AC	AC	AA	AA	AA	AC	AA	AA	CC	AA	AA	AA	AA	AA	AA	AC	AA	AA	AA	AA	CC	AA	AA	AA	AA	AA
4577681|F|0-42:C>A-42:C>A	C/A	2 dna:chromosome chromosome:AGPv4:2:1:244442276:1 REF	10212744	NA	NA	NA	NA	NA	NA	NA	CC	CC	CC	CC	CC	CC	CC	CC	CC	CC	CC	CC	CC	CC	CC	CC	CC	CC	CC	CC	CC	CC	CC	CC	CC	CC	CC	CC	CC	CC
4575619|F|0-42:C>A-42:C>A	C/A	2 dna:chromosome chromosome:AGPv4:2:1:244442276:1 REF	10212744	NA	NA	NA	NA	NA	NA	NA	CC	CC	CC	CC	CC	CC	CC	CC	CC	CC	CC	CC	CC	CC	CC	CC	CC	CC	CC	CC	CC	CC	CC	CC	CC	CC	CC	CC	CC	CC
4581866|F|0-42:T>C-42:T>C	T/C	9 dna:chromosome chromosome:AGPv4:9:1:159769782:1 REF	61350	NA	NA	NA	NA	NA	NA	NA	TT	TT	TT	TT	TT	TT	TC	TT	TT	TT	TT	TT	TT	TT	TT	TT	TT	TT	TT	TT	TT	TT	TC	TT	TT	TT	TT	TT	TT	TT
4584788|F|0-42:C>T-42:C>T	C/T	3 dna:chromosome chromosome:AGPv4:3:1:235667834:1 REF	214229016	NA	NA	NA	NA	NA	NA	NA	CC	CC	CC	CC	CC	CC	CT	CC	CC	CC	CC	CC	CC	CC	CC	CC	CC	CC	CC	CC	CC	CC	CC	CC	CC	CC	CC	CC	CC	CC
2588123|F|0-42:G>A-42:G>A	G/A	8 dna:chromosome chromosome:AGPv4:8:1:181122637:1 REF	138669956	NA	NA	NA	NA	NA	NA	NA	GG	GG	GG	GG	GG	GG	GG	GG	GG	GG	GG	GG	GG	GG	GG	GG	GG	GG	GG	GG	GG	GG	GG	GG	GG	GG	GG	GG	GG	GG
4578672|F|0-42:G>A-42:G>A	G/A	6 dna:chromosome chromosome:AGPv4:6:1:174033170:1 REF	2400035	NA	NA	NA	NA	NA	NA	NA	GG	GG	GG	GG	GG	GG	GA	GG	GG	GG	GG	GG	GG	GG	GG	GG	GG	GG	GG	GG	GG	GG	GA	AA	GG	GG	GG	GG	GG	GG
2428809|F|0-42:T>A-42:T>A	T/A	7 dna:chromosome chromosome:AGPv4:7:1:182381542:1 REF	2056972	NA	NA	NA	NA	NA	NA	NA	TT	TT	TT	TT	TT	TA	TT	TT	TT	TT	TT	TT	TT	TT	TT	TT	TT	TT	TT	TT	TT	TT	TT	TT	AA	TT	TT	TT	TT	TT
100051390|F|0-42:T>G-42:T>G	T/G	1 dna:chromosome chromosome:AGPv4:1:1:307041717:1 REF	25924480	NA	NA	NA	NA	NA	NA	NA	GG	GG	GG	GG	GG	GG	GG	GG	GG	GG	GG	GG	GG	GG	GG	GG	GG	GG	GG	GG	GG	GG	GG	GG	GG	GG	GG	GG	GG	GG
4582469|F|0-42:C>G-42:C>G	C/G	2 dna:chromosome chromosome:AGPv4:2:1:244442276:1 REF	1710154	NA	NA	NA	NA	NA	NA	NA	CC	CC	GG	CG	CC	CC	CG	GG	CC	CC	GG	CG	CC	CC	CC	CG	CG	CC	CC	CC	GG	GG	CC	CC	CC	CG	CC	CC	GG	CC
9664922|F|0-42:C>A-42:C>A	C/A	2 dna:chromosome chromosome:AGPv4:2:1:244442276:1 REF	47663240	NA	NA	NA	NA	NA	NA	NA	CC	CC	CC	CC	CC	CC	CC	CC	CC	CC	CC	CC	CC	CC	CC	CC	CC	CC	CC	CC	CC	CC	CC	CC	CC	CC	CC	AA	CC	CC
100066489|F|0-42:C>G-42:C>G	C/G	1 dna:chromosome chromosome:AGPv4:1:1:307041717:1 REF	262653610	NA	NA	NA	NA	NA	NA	NA	CC	CC	CC	CG	CC	CC	CC	CC	CC	CC	CC	CC	CC	CC	CC	CC	CC	CC	CC	CC	CC	CC	CC	CC	CC	CC	CC	CC	CC	CC
4583697|F|0-42:C>A-42:C>A	C/A	9 dna:chromosome chromosome:AGPv4:9:1:159769782:1 REF	6355493	NA	NA	NA	NA	NA	NA	NA	CC	CC	CC	CC	CC	CC	CC	CC	CC	CC	CC	CC	CC	CC	CC	CC	CC	CC	CC	CC	CC	CC	CC	CC	CC	CC	CC	CC	CC	CC
9701989|F|0-42:T>A-42:T>A	T/A	2 dna:chromosome chromosome:AGPv4:2:1:244442276:1 REF	209234150	NA	NA	NA	NA	NA	NA	NA	TT	TA	TT	TT	TT	TT	TA	TA	TT	TT	TA	TA	TT	TT	TT	TA	TA	TA	TA	TA	TA	TT	TT	TA	TT	TT	TA	TT	TT	TT
2554788|F|0-42:G>T-42:G>T	G/T	8 dna:chromosome chromosome:AGPv4:8:1:181122637:1 REF	167342150	NA	NA	NA	NA	NA	NA	NA	GG	GG	GG	GG	GG	GG	GT	GG	GG	GG	GT	GG	GG	GG	TT	GG	TT	GG	GG	GG	GG	TT	GG	GG	GG	TT	TT	GG	GG	GG
100083680|F|0-42:G>C-42:G>C	G/C	2 dna:chromosome chromosome:AGPv4:2:1:244442276:1 REF	213476649	NA	NA	NA	NA	NA	NA	NA	GG	GG	GG	GG	GG	GG	GC	GG	GG	GG	GG	GG	GG	GG	GG	GG	GG	GG	GG	GG	GG	GG	GG	GG	GG	GG	GC	GG	GG	CC
7061258|F|0-42:G>A-42:G>A	G/A	8 dna:chromosome chromosome:AGPv4:8:1:181122637:1 REF	165746182	NA	NA	NA	NA	NA	NA	NA	GG	GA	GA	GA	GG	GG	GA	GA	GG	GG	GG	GG	GG	GG	GG	GG	GG	GA	GG	GG	GG	GG	GA	GG	GG	GG	GG	GG	GA	GA
4774141|F|0-41:C>A-41:C>A	C/A	9 dna:chromosome chromosome:AGPv4:9:1:159769782:1 REF	68752842	NA	NA	NA	NA	NA	NA	NA	AA	CC	CC	CC	AA	CA	CC	CC	AA	CA	CC	CC	CC	AA	AA	CC	CC	CC	AA	CC	CC	CC	CC	AA	AA	CA	CC	CC	CC	CC
4577227|F|0-41:C>T-41:C>T	C/T	4 dna:chromosome chromosome:AGPv4:4:1:246994605:1 REF	118326605	NA	NA	NA	NA	NA	NA	NA	CC	CC	CC	CT	CC	CC	CT	TT	CC	CC	TT	TT	CC	CC	CC	TT	TT	TT	TT	CC	TT	CC	TT	CC	CC	CC	TT	CC	CC	TT
2599361|F|0-41:C>G-41:C>G	C/G	7 dna:chromosome chromosome:AGPv4:7:1:182381542:1 REF	130171004	NA	NA	NA	NA	NA	NA	NA	CC	CC	CC	CC	CC	CG	CC	CC	CC	CC	CC	CC	CC	CC	CC	CC	CC	CC	CC	CC	CC	CC	CC	CC	GG	CC	CC	GG	CC	CC
4770726|F|0-41:C>T-41:C>T	C/T	9 dna:chromosome chromosome:AGPv4:9:1:159769782:1 REF	108782091	NA	NA	NA	NA	NA	NA	NA	CC	CC	CC	CC	CC	CC	CC	CC	CC	CC	CC	CC	CC	CC	CC	CC	CC	CC	CC	CC	CC	CC	CC	CC	CC	CC	CC	CC	CC	CC
2542018|F|0-41:A>C-41:A>C	A/C	1 dna:chromosome chromosome:AGPv4:1:1:307041717:1 REF	166144143	NA	NA	NA	NA	NA	NA	NA	AA	AA	AA	AA	AA	AA	AA	AA	AA	AA	AA	AA	AA	AA	AA	AA	AA	AA	AA	AA	AA	AA	AA	AA	AA	AA	AA	AA	AA	AA
5583319|F|0-41:C>A-41:C>A	C/A	9 dna:chromosome chromosome:AGPv4:9:1:159769782:1 REF	153824155	NA	NA	NA	NA	NA	NA	NA	CC	CC	CC	CC	CC	CC	CC	CC	CC	CC	CC	CC	CC	CC	CC	CC	CC	CC	CC	CC	CC	CC	CC	CC	CC	CC	CC	CC	CC	CC
4583149|F|0-41:C>T-41:C>T	C/T	3 dna:chromosome chromosome:AGPv4:3:1:235667834:1 REF	138094356	NA	NA	NA	NA	NA	NA	NA	CC	CC	CC	CC	CC	CC	CC	CC	CC	CC	CC	CC	CC	CC	CC	CC	CC	CC	CC	CC	CC	CC	CC	CC	CC	CC	CC	CC	CC	CC
2531678|F|0-41:C>T-41:C>T	C/T	5 dna:chromosome chromosome:AGPv4:5:1:223902240:1 REF	75293480	NA	NA	NA	NA	NA	NA	NA	CC	CC	CC	CC	CC	CC	CC	CC	CC	CC	CC	CC	CC	CC	CC	CC	CC	CC	CC	CC	CC	CC	CC	CC	CC	CC	CC	CC	CC	CC
5586819|F|0-41:C>T-41:C>T	C/T	5 dna:chromosome chromosome:AGPv4:5:1:223902240:1 REF	98402597	NA	NA	NA	NA	NA	NA	NA	TT	TT	TT	TT	TT	TT	TT	TT	TT	TT	TT	TT	TT	TT	TT	TT	TT	TT	TT	TT	TT	TT	TT	CC	TT	TT	TT	CC	TT	TT
2524068|F|0-41:G>C-41:G>C	G/C	7 dna:chromosome chromosome:AGPv4:7:1:182381542:1 REF	37901735	NA	NA	NA	NA	NA	NA	NA	GG	CC	GG	GG	GG	GC	GC	GG	GG	GG	GC	CC	GG	GG	GG	GC	CC	GG	GG	GG	GC	CC	CC	CC	GG	GC	CC	CC	GG	CC
2428586|F|0-41:G>A-41:G>A	G/A	4 dna:chromosome chromosome:AGPv4:4:1:246994605:1 REF	4609064	NA	NA	NA	NA	NA	NA	NA	GG	GG	GG	GG	GG	GG	GG	GG	GG	GG	GG	GG	GG	GG	GG	GG	GG	GG	GG	GG	GG	GG	GG	GG	GG	GG	GG	GG	GG	GG
4772377|F|0-41:G>A-41:G>A	G/A	4 dna:chromosome chromosome:AGPv4:4:1:246994605:1 REF	166358937	NA	NA	NA	NA	NA	NA	NA	GG	GG	GG	GG	GG	GG	GG	GG	GG	GG	GG	GG	GG	GG	GG	GG	GG	GG	GG	GG	GG	GG	GG	GG	GG	GG	GG	GG	GG	GG
4777701|F|0-41:T>C-41:T>C	T/C	4 dna:chromosome chromosome:AGPv4:4:1:246994605:1 REF	94344992	NA	NA	NA	NA	NA	NA	NA	CC	TT	TT	TC	CC	TT	TC	TT	CC	CC	TT	TT	CC	CC	TT	TT	TT	TT	TT	TT	TT	TT	TT	TT	TT	TT	TT	TT	TT	TT
4581749|F|0-41:C>A-41:C>A	C/A	9 dna:chromosome chromosome:AGPv4:9:1:159769782:1 REF	154559909	NA	NA	NA	NA	NA	NA	NA	CC	CC	CC	CC	CC	CC	CC	CC	CC	CC	CC	CC	CC	CC	CC	CC	CC	CC	CC	CC	CC	CC	CC	CC	CC	CC	CC	CC	CC	CC
100026300|F|0-41:C>A-41:C>A	C/A	9 dna:chromosome chromosome:AGPv4:9:1:159769782:1 REF	94660395	NA	NA	NA	NA	NA	NA	NA	CC	CC	CC	CC	CC	CA	CC	CC	CC	CC	CC	CC	CC	CC	AA	CC	CC	CC	CC	CC	CC	CC	CC	CC	AA	CA	CC	CC	CC	CC
4773768|F|0-41:C>A-41:C>A	C/A	3 dna:chromosome chromosome:AGPv4:3:1:235667834:1 REF	60288637	NA	NA	NA	NA	NA	NA	NA	CC	CC	CC	CC	CC	CC	CA	CC	CC	CC	CC	CC	CC	CC	CC	CC	CC	CC	CC	CC	CC	CC	CC	CC	CC	CC	CC	CC	CC	CC
4777002|F|0-41:A>G-41:A>G	A/G	5 dna:chromosome chromosome:AGPv4:5:1:223902240:1 REF	135543011	NA	NA	NA	NA	NA	NA	NA	AA	AA	AA	AA	AA	AA	AA	AA	AA	AA	AA	AA	AA	AA	GG	AA	AA	AA	AA	AA	AA	AA	AA	AA	AA	AG	AA	AA	AA	AA
4587043|F|0-41:T>A-41:T>A	T/A	2 dna:chromosome chromosome:AGPv4:2:1:244442276:1 REF	12752706	NA	NA	NA	NA	NA	NA	NA	TT	TT	TT	TT	TT	TT	TT	TT	TT	TT	TT	TT	TT	TT	TT	TT	TT	TT	TT	TT	TT	TT	TT	TT	TT	TT	TT	TT	TT	TT
2455970|F|0-41:C>T-41:C>T	C/T	5 dna:chromosome chromosome:AGPv4:5:1:223902240:1 REF	155012823	NA	NA	NA	NA	NA	NA	NA	TT	CC	CC	CC	CT	CC	CC	CC	TT	CC	CC	CC	CC	CC	CC	CC	CC	CC	TT	CC	CC	CC	CC	CC	CC	CC	CC	CC	CC	CC
4774397|F|0-41:G>T-41:G>T	G/T	2 dna:chromosome chromosome:AGPv4:2:1:244442276:1 REF	49080928	NA	NA	NA	NA	NA	NA	NA	GG	GG	GG	GT	GG	GG	GT	GT	GG	GT	GT	GG	GG	TT	GG	GT	GG	GG	GG	GG	TT	GG	GG	GG	GG	GG	GG	GG	GG	GG
4773143|F|0-41:C>T-41:C>T	C/T	3 dna:chromosome chromosome:AGPv4:3:1:235667834:1 REF	153768228	NA	NA	NA	NA	NA	NA	NA	CC	CC	CC	CC	CC	CC	CC	CC	CC	CC	CC	CC	CC	CC	CC	CC	CC	CC	CC	CC	CC	CC	CC	CC	CC	CC	CC	CC	CC	CC
4779757|F|0-41:G>A-41:G>A	G/A	10 dna:chromosome chromosome:AGPv4:10:1:150982314:1 REF	1584363	NA	NA	NA	NA	NA	NA	NA	GG	GG	GG	GG	GG	GG	GG	GG	GG	GG	GG	GG	GG	GG	GG	GG	GA	AA	GG	GG	GG	AA	AA	GG	GG	GA	GG	GG	GG	AA
5589294|F|0-41:C>T-41:C>T	C/T	6 dna:chromosome chromosome:AGPv4:6:1:174033170:1 REF	149508428	NA	NA	NA	NA	NA	NA	NA	TT	TT	CC	CT	CT	CT	CT	CC	TT	CT	CC	CT	CC	TT	TT	CT	CC	TT	TT	CC	TT	CC	CT	CT	TT	TT	TT	CC	CC	CC
7048806|F|0-41:A>G-41:A>G	A/G	4 dna:chromosome chromosome:AGPv4:4:1:246994605:1 REF	43888914	NA	NA	NA	NA	NA	NA	NA	AA	AA	AA	AA	AG	AA	AA	AA	AA	GG	AA	AA	AA	GG	AA	AA	AA	AA	AA	AA	AA	AA	AA	AA	AA	AA	AA	AA	AA	AA
2546167|F|0-41:C>A-41:C>A	C/A	5 dna:chromosome chromosome:AGPv4:5:1:223902240:1 REF	7912691	NA	NA	NA	NA	NA	NA	NA	CC	CC	CC	CC	CC	CC	CC	CC	CC	CC	CC	CC	CC	CC	CC	CC	CC	CC	CA	CA	CC	CC	CC	CC	CC	CC	CC	CC	CC	CC
2576599|F|0-41:C>A-41:C>A	C/A	9 dna:chromosome chromosome:AGPv4:9:1:159769782:1 REF	70327484	NA	NA	NA	NA	NA	NA	NA	CC	CC	CC	CC	CC	CC	CC	CC	CC	CC	CA	CC	CC	CC	CC	CC	CC	CC	CC	CC	CC	CC	CA	CC	CC	CA	CC	CC	CC	CC
4590336|F|0-41:G>A-41:G>A	G/A	3 dna:chromosome chromosome:AGPv4:3:1:235667834:1 REF	215690160	NA	NA	NA	NA	NA	NA	NA	AA	AA	AA	AA	AA	AA	AA	AA	AA	AA	AA	AA	AA	AA	AA	AA	AA	AA	AA	AA	AA	AA	AA	AA	AA	AA	AA	AA	AA	AA
100049798|F|0-41:T>C-41:T>C	T/C	5 dna:chromosome chromosome:AGPv4:5:1:223902240:1 REF	210998639	NA	NA	NA	NA	NA	NA	NA	TT	TC	TT	TT	TT	TC	TT	TT	TT	TT	TT	TT	TT	TT	TT	TT	TT	TT	CC	CC	TT	TT	TC	CC	CC	TT	TT	TT	TT	TT
5586927|F|0-41:G>A-41:G>A	G/A	5 dna:chromosome chromosome:AGPv4:5:1:223902240:1 REF	3885606	NA	NA	NA	NA	NA	NA	NA	AA	GG	GG	GG	GA	GA	GG	GG	AA	GG	GG	GG	AA	GG	GG	GG	GG	GG	GG	GG	GG	GG	GG	GG	GG	GG	GG	GG	GG	GG
4592690|F|0-41:G>T-41:G>T	G/T	4 dna:chromosome chromosome:AGPv4:4:1:246994605:1 REF	212272454	NA	NA	NA	NA	NA	NA	NA	GG	GG	GG	GG	GG	GG	GG	GG	GG	GG	GG	GG	GG	GG	GG	GG	GG	GG	GG	GG	GG	GG	GG	GG	GG	GG	GG	GG	GG	GG
9717401|F|0-41:G>A-41:G>A	G/A	1 dna:chromosome chromosome:AGPv4:1:1:307041717:1 REF	285322424	NA	NA	NA	NA	NA	NA	NA	GG	GG	GG	GG	GG	GG	GG	GG	GG	GG	GG	GG	GG	GG	GG	GG	GG	AA	GG	GG	GG	GA	GA	GG	GG	GG	GG	GG	GG	AA
4773803|F|0-41:C>T-41:C>T	C/T	6 dna:chromosome chromosome:AGPv4:6:1:174033170:1 REF	93100838	NA	NA	NA	NA	NA	NA	NA	CC	CC	CC	CC	CC	CC	CC	CC	CC	CC	CC	CC	CC	CC	CC	CC	CC	CC	CC	CC	CC	CC	CC	CC	CC	CC	CC	CC	CC	CC
7060132|F|0-41:T>C-41:T>C	T/C	8 dna:chromosome chromosome:AGPv4:8:1:181122637:1 REF	1587422	NA	NA	NA	NA	NA	NA	NA	TT	TC	TC	TC	TT	TC	TC	TC	TT	TT	TC	TC	TT	TT	TT	TC	TC	TC	TC	TC	TC	TC	TC	TC	TT	TC	TC	TC	TC	TC
4592970|F|0-41:T>C-41:T>C	T/C	3 dna:chromosome chromosome:AGPv4:3:1:235667834:1 REF	97501949	NA	NA	NA	NA	NA	NA	NA	TT	TT	TT	TT	TT	TT	TT	TT	TT	TT	TT	TT	TT	TT	TT	TT	TT	TT	TT	TT	TT	TT	TT	TT	TT	TT	TT	TT	TT	TT
2562247|F|0-41:T>C-41:T>C	T/C	2 dna:chromosome chromosome:AGPv4:2:1:244442276:1 REF	231045134	NA	NA	NA	NA	NA	NA	NA	CC	TT	TT	TT	CC	TT	TT	TT	CC	TC	TT	TT	CC	CC	TT	TT	TT	TT	TT	TT	TT	TT	TT	TT	TT	TT	TT	TT	TT	TT
2424898|F|0-41:C>T-41:C>T	C/T	5 dna:chromosome chromosome:AGPv4:5:1:223902240:1 REF	2882132	NA	NA	NA	NA	NA	NA	NA	CT	CC	CT	CC	CT	CT	CC	CC	CT	CC	CT	CT	CT	CC	CC	CT	CT	CC	CC	CC	CT	CT	CC	CT	CC	CC	CT	CC	CT	CT
2391879|F|0-41:T>C-41:T>C	T/C	10 dna:chromosome chromosome:AGPv4:10:1:150982314:1 REF	8210196	NA	NA	NA	NA	NA	NA	NA	TT	TT	TT	TT	TT	TT	TT	TT	TT	TT	TT	TT	TT	TT	TT	TT	TT	TT	TT	TT	TT	TT	TT	TT	TT	TT	TT	TT	TT	TT
100083367|F|0-41:C>T-41:C>T	C/T	7 dna:chromosome chromosome:AGPv4:7:1:182381542:1 REF	139367850	NA	NA	NA	NA	NA	NA	NA	CC	CC	CC	CC	CC	CC	CC	CC	CC	CC	CC	CT	CC	CC	CC	CC	CC	CC	CC	CC	CC	CC	CC	CC	CC	CC	CC	CC	CC	CC
2403342|F|0-41:C>T-41:C>T	C/T	8 dna:chromosome chromosome:AGPv4:8:1:181122637:1 REF	80080489	NA	NA	NA	NA	NA	NA	NA	CC	CC	CC	CC	CC	CC	CC	CC	CC	CC	CC	CC	CC	CC	CC	CC	CC	CC	CC	CC	CC	CC	CC	CC	CC	CC	CC	CC	CC	CC
4589402|F|0-41:C>T-41:C>T	C/T	6 dna:chromosome chromosome:AGPv4:6:1:174033170:1 REF	1845686	NA	NA	NA	NA	NA	NA	NA	CC	CC	CC	CC	CC	CC	CC	CC	CC	CC	CC	CC	CC	CC	CC	CC	CC	CC	CC	CC	CC	CC	CC	CC	CC	CC	CC	CC	CC	CC
5583211|F|0-40:T>C-40:T>C	T/C	2 dna:chromosome chromosome:AGPv4:2:1:244442276:1 REF	5714956	NA	NA	NA	NA	NA	NA	NA	TT	TT	TT	TT	TT	TT	TT	TT	TT	TT	TT	TT	TT	TT	TC	TT	TT	TT	TT	TT	TT	TT	TT	TT	TT	TT	TT	TT	TT	TT
4779257|F|0-40:T>C-40:T>C	T/C	1 dna:chromosome chromosome:AGPv4:1:1:307041717:1 REF	26611821	NA	NA	NA	NA	NA	NA	NA	TT	TT	TT	TT	TC	TT	TT	TT	TT	TC	TC	TT	CC	TT	TT	TT	TT	TT	TT	TT	TT	TT	TT	TT	TT	TT	TT	TT	TT	TT
4776836|F|0-40:T>C-40:T>C	T/C	5 dna:chromosome chromosome:AGPv4:5:1:223902240:1 REF	134001726	NA	NA	NA	NA	NA	NA	NA	TT	TT	TT	TC	TT	TC	TT	TT	TT	TT	TT	TT	TT	TT	CC	TT	CC	TT	CC	CC	TT	TT	TT	TT	CC	TC	CC	TT	TT	TT
4584136|F|0-40:T>C-40:T>C	T/C	10 dna:chromosome chromosome:AGPv4:10:1:150982314:1 REF	146816058	NA	NA	NA	NA	NA	NA	NA	CC	TT	TT	TT	TC	TT	TT	TT	CC	TC	TT	TT	CC	TT	TT	TT	TT	TT	TT	TT	TT	TT	TT	TT	TT	TT	TT	TT	TT	TT
9682193|F|0-40:G>A-40:G>A	G/A	5 dna:chromosome chromosome:AGPv4:5:1:223902240:1 REF	21856507	NA	NA	NA	NA	NA	NA	NA	GG	GG	GG	GG	GG	GG	GG	GG	GG	GG	GG	GG	GG	GG	GG	GG	GG	GG	GG	GG	GG	GG	GG	GG	GG	GG	GG	GG	GG	GG
4581806|F|0-40:A>G-40:A>G	A/G	9 dna:chromosome chromosome:AGPv4:9:1:159769782:1 REF	14251190	NA	NA	NA	NA	NA	NA	NA	GG	AA	GG	AG	GG	AG	AA	GG	GG	GG	AA	AA	GG	GG	GG	AG	GG	AA	GG	GG	AG	GG	AA	AA	GG	AG	AA	AA	GG	AA
4771680|F|0-40:C>A-40:C>A	C/A	6 dna:chromosome chromosome:AGPv4:6:1:174033170:1 REF	136123478	NA	NA	NA	NA	NA	NA	NA	CC	AA	CC	CA	CC	CA	CA	CC	CC	CC	CC	CC	CC	CC	CC	CC	CC	CC	AA	CC	CC	CC	CA	CC	AA	CC	CC	AA	CC	CC
4772281|F|0-40:T>C-40:T>C	T/C	3 dna:chromosome chromosome:AGPv4:3:1:235667834:1 REF	2113244	NA	NA	NA	NA	NA	NA	NA	CC	TT	TT	TC	CC	CC	TC	CC	CC	CC	TT	TT	CC	CC	TT	TT	TC	CC	TT	TT	TT	TT	TT	TT	CC	TT	CC	TT	TT	TT
9698659|F|0-40:A>G-40:A>G	A/G	5 dna:chromosome chromosome:AGPv4:5:1:223902240:1 REF	63036604	NA	NA	NA	NA	NA	NA	NA	AA	AA	AA	AA	AA	AA	AA	AA	AA	AA	AA	AA	AA	AA	AA	AA	AA	AA	AA	AA	AA	AA	AA	AA	AA	AA	AA	AA	AA	AA
2580846|F|0-40:G>A-40:G>A	G/A	1 dna:chromosome chromosome:AGPv4:1:1:307041717:1 REF	21860024	NA	NA	NA	NA	NA	NA	NA	GG	GG	GG	GA	GG	GA	GG	GG	GG	GG	GG	GG	GG	GG	GG	GG	GG	GG	GG	GG	GG	GG	GG	GG	GG	GG	GG	GG	GG	GG
2544895|F|0-40:G>A-40:G>A	G/A	8 dna:chromosome chromosome:AGPv4:8:1:181122637:1 REF	15713009	NA	NA	NA	NA	NA	NA	NA	GG	AA	GG	GG	GG	GG	GA	GG	GG	GA	GG	GG	AA	AA	AA	GG	GA	GG	GG	GG	GG	AA	GA	GG	GG	AA	AA	AA	GG	GG
7049631|F|0-40:G>A-40:G>A	G/A	6 dna:chromosome chromosome:AGPv4:6:1:174033170:1 REF	152047682	NA	NA	NA	NA	NA	NA	NA	GG	GG	AA	GA	GG	GA	GA	AA	GG	GG	GA	GA	GG	GG	GG	GA	AA	GG	GG	GG	GG	AA	GA	GG	GG	GG	GG	AA	AA	AA
100024668|F|0-40:T>G-40:T>G	T/G	1 dna:chromosome chromosome:AGPv4:1:1:307041717:1 REF	4726767	NA	NA	NA	NA	NA	NA	NA	GG	GG	GG	GG	GG	GG	GG	GG	GG	GG	GG	GG	GG	GG	GG	GG	GG	GG	GG	GG	GG	GG	GG	GG	GG	GG	GG	GG	GG	GG
9698917|F|0-40:G>C-40:G>C	G/C	7 dna:chromosome chromosome:AGPv4:7:1:182381542:1 REF	174258373	NA	NA	NA	NA	NA	NA	NA	GG	GG	GG	GG	GG	GG	GG	GG	GG	GG	GG	GG	GG	GG	CC	GG	GG	GG	GG	GG	GG	GG	GG	GG	GG	GC	GG	GG	GG	GG
2509908|F|0-40:T>C-40:T>C	T/C	2 dna:chromosome chromosome:AGPv4:2:1:244442276:1 REF	10149657	NA	NA	NA	NA	NA	NA	NA	TT	TC	TT	TT	TT	TT	TT	TT	TT	TT	TT	TT	TT	TT	TT	TT	TT	TT	CC	TT	TT	TT	TT	TT	TT	TT	TT	TT	TT	TT
2385847|F|0-40:C>A-40:C>A	C/A	2 dna:chromosome chromosome:AGPv4:2:1:244442276:1 REF	222319208	NA	NA	NA	NA	NA	NA	NA	CC	CC	CC	CC	CC	CC	CC	CC	CC	CC	CC	CC	CC	CC	CC	CC	CC	CC	CC	CC	CC	CC	CC	CC	CC	CC	CC	CC	CC	CC
2594365|F|0-40:G>A-40:G>A	G/A	5 dna:chromosome chromosome:AGPv4:5:1:223902240:1 REF	212358244	NA	NA	NA	NA	NA	NA	NA	GG	GG	GG	GG	GG	GG	GG	GG	GG	GG	GG	GG	GG	GG	GG	GG	GG	GG	AA	GG	GG	GG	GG	GG	GG	GG	GG	GG	GG	GG
4579178|F|0-40:T>G-40:T>G	T/G	7 dna:chromosome chromosome:AGPv4:7:1:182381542:1 REF	115281101	NA	NA	NA	NA	NA	NA	NA	TT	TT	TT	TT	TT	TT	TT	TT	TT	TT	TT	TT	TT	TT	TT	TT	TT	TT	TT	TT	TT	TT	TT	TT	TT	TT	TT	TT	TT	TT
100027563|F|0-40:A>C-40:A>C	A/C	6 dna:chromosome chromosome:AGPv4:6:1:174033170:1 REF	85720079	NA	NA	NA	NA	NA	NA	NA	AA	AA	AA	AC	AA	AC	AC	AA	AA	AA	AA	AA	AA	AA	CC	AA	AC	AA	AA	AA	AA	AA	AA	AA	AA	AC	AA	AA	AA	CC
4581975|F|0-40:G>T-40:G>T	G/T	7 dna:chromosome chromosome:AGPv4:7:1:182381542:1 REF	109032717	NA	NA	NA	NA	NA	NA	NA	GG	GG	GG	GG	GG	GG	GG	GG	GG	GG	GG	GG	GG	GG	GG	GG	GG	GG	GG	GG	GG	GG	GG	GG	GG	GG	GG	GG	GG	GG
9691833|F|0-40:G>T-40:G>T	G/T	5 dna:chromosome chromosome:AGPv4:5:1:223902240:1 REF	92668470	NA	NA	NA	NA	NA	NA	NA	TT	TT	GG	TT	TT	TT	TT	TT	TT	TT	TT	GT	TT	TT	GG	GT	TT	TT	TT	TT	TT	TT	TT	TT	TT	GT	TT	TT	GG	TT
5585614|F|0-40:G>T-40:G>T	G/T	10 dna:chromosome chromosome:AGPv4:10:1:150982314:1 REF	141656184	NA	NA	NA	NA	NA	NA	NA	GG	GG	TT	GT	GG	GG	GG	TT	GG	GG	GT	TT	GG	GG	GG	GT	GT	GG	GG	GG	GG	GG	GT	TT	GG	GG	GG	GG	TT	TT
4773642|F|0-40:C>A-40:C>A	C/A	5 dna:chromosome chromosome:AGPv4:5:1:223902240:1 REF	136926693	NA	NA	NA	NA	NA	NA	NA	CC	AA	CC	CA	CC	CA	CA	AA	CC	CC	AA	CA	CC	CC	CC	CA	CC	AA	CC	CC	AA	AA	AA	CC	CC	CA	CC	CC	CC	AA
4582630|F|0-40:G>A-40:G>A	G/A	4 dna:chromosome chromosome:AGPv4:4:1:246994605:1 REF	36804015	NA	NA	NA	NA	NA	NA	NA	GG	GG	AA	GA	GA	AA	AA	AA	GG	AA	AA	AA	GG	AA	GG	AA	AA	AA	AA	AA	AA	AA	AA	AA	AA	GA	AA	GG	AA	AA
2422495|F|0-40:C>A-40:C>A	C/A	6 dna:chromosome chromosome:AGPv4:6:1:174033170:1 REF	42947574	NA	NA	NA	NA	NA	NA	NA	CC	AA	AA	AA	CC	CA	CA	AA	CC	CC	AA	AA	CC	CC	CC	AA	CA	AA	AA	CA	AA	AA	AA	AA	AA	CA	CC	AA	AA	CC
9706251|F|0-40:T>C-40:T>C	T/C	7 dna:chromosome chromosome:AGPv4:7:1:182381542:1 REF	172475771	NA	NA	NA	NA	NA	NA	NA	TT	TT	TT	TT	TT	TT	TT	TT	TT	TT	TT	TT	TT	TT	TT	TT	TT	TT	TT	TC	TT	TT	TT	TT	TT	TT	TT	TT	TT	TT
2452450|F|0-40:G>A-40:G>A	G/A	10 dna:chromosome chromosome:AGPv4:10:1:150982314:1 REF	129810741	NA	NA	NA	NA	NA	NA	NA	GG	GG	GG	GG	GG	GG	GG	GG	GG	GG	GG	GG	GG	GG	GG	GG	GG	GG	GG	GG	GG	GG	GG	GG	GG	GG	GG	GG	GG	GG
4771030|F|0-40:C>A-40:C>A	C/A	9 dna:chromosome chromosome:AGPv4:9:1:159769782:1 REF	17762126	NA	NA	NA	NA	NA	NA	NA	CC	CC	CC	CC	CC	CC	CC	CC	CC	CC	CC	CC	CC	CC	CC	CC	CC	CC	CC	CC	CC	CC	CC	CC	CC	CC	CC	CC	CC	CC
9688764|F|0-40:A>T-40:A>T	A/T	4 dna:chromosome chromosome:AGPv4:4:1:246994605:1 REF	186717264	NA	NA	NA	NA	NA	NA	NA	AA	AA	AA	AA	AA	AA	AA	AA	AA	AA	AA	AA	AA	AA	AA	AA	AA	AA	AA	AA	AA	AA	AA	AA	AA	AA	AA	AA	AA	AA
2390654|F|0-40:G>A-40:G>A	G/A	2 dna:chromosome chromosome:AGPv4:2:1:244442276:1 REF	41700780	NA	NA	NA	NA	NA	NA	NA	AA	GG	GG	GG	AA	GG	GG	GG	AA	GA	GG	GG	AA	GG	GG	GG	GG	GG	GG	GG	GG	GG	GG	GG	GG	GG	GG	GG	GG	GG
4771585|F|0-40:A>G-40:A>G	A/G	5 dna:chromosome chromosome:AGPv4:5:1:223902240:1 REF	214730871	NA	NA	NA	NA	NA	NA	NA	AA	AA	AA	AG	AA	AG	AG	AA	AA	AA	AG	AA	AA	AA	GG	AA	GG	AA	AA	GG	AA	AA	AG	GG	GG	GG	AA	AA	AA	GG
16725154|F|0-40:A>G-40:A>G	A/G	2 dna:chromosome chromosome:AGPv4:2:1:244442276:1 REF	3824332	NA	NA	NA	NA	NA	NA	NA	GG	AA	AA	AA	AG	AA	AG	AA	GG	AA	AA	AA	AA	AA	AG	AA	AA	AA	GG	GG	AA	AA	AG	GG	AA	AG	AA	GG	AA	GG
4776691|F|0-40:C>A-40:C>A	C/A	5 dna:chromosome chromosome:AGPv4:5:1:223902240:1 REF	6938740	NA	NA	NA	NA	NA	NA	NA	CC	CC	CC	CC	CC	CC	CA	CC	CC	CC	CA	CC	CC	CC	AA	CC	CC	CC	CC	CC	CC	CC	CC	CC	CC	CA	CC	CC	CC	CC
7060135|F|0-40:G>A-40:G>A	G/A	6 dna:chromosome chromosome:AGPv4:6:1:174033170:1 REF	138391704	NA	NA	NA	NA	NA	NA	NA	GG	GG	GG	GG	GG	GG	GG	GG	GG	GG	GG	GG	GG	GG	GG	GG	GG	GG	GG	GG	GG	GG	GG	GG	GG	GG	GG	GG	GG	GG
7050916|F|0-40:G>A-40:G>A	G/A	9 dna:chromosome chromosome:AGPv4:9:1:159769782:1 REF	111947703	NA	NA	NA	NA	NA	NA	NA	GG	GG	GG	GG	GG	GG	GG	GG	GG	GG	GG	GG	GG	GG	GG	GG	GG	GG	GG	GG	GG	GG	GG	GG	GG	GG	GG	GG	GG	GG
7049590|F|0-40:A>G-40:A>G	A/G	2 dna:chromosome chromosome:AGPv4:2:1:244442276:1 REF	138897953	NA	NA	NA	NA	NA	NA	NA	AA	AA	AA	AA	AA	AA	AA	AA	AA	AA	AA	AA	AA	AA	AA	AA	AA	AA	AA	AA	AA	AA	AA	AA	AA	AA	AA	AA	AA	AA
4580846|F|0-40:G>C-40:G>C	G/C	10 dna:chromosome chromosome:AGPv4:10:1:150982314:1 REF	84131420	NA	NA	NA	NA	NA	NA	NA	GG	GG	GG	GG	GG	GG	GG	GG	GG	GG	GG	GG	GG	GG	GG	GG	GG	GG	GG	GG	GG	GG	GG	GG	GG	GG	GG	GG	GG	GG
100064863|F|0-40:C>T-40:C>T	C/T	7 dna:chromosome chromosome:AGPv4:7:1:182381542:1 REF	181745492	NA	NA	NA	NA	NA	NA	NA	CC	CC	CC	CC	CC	CC	CC	CC	CC	CC	CC	CC	CC	CC	CC	CC	CC	CC	CC	CC	CC	CC	CC	CC	CC	CC	CC	CC	CC	CC
16726904|F|0-40:C>A-40:C>A	C/A	3 dna:chromosome chromosome:AGPv4:3:1:235667834:1 REF	194544404	NA	NA	NA	NA	NA	NA	NA	CC	CC	CC	CC	CC	CC	CC	CC	CC	CC	CC	CC	CC	CC	CC	CC	CC	CC	CC	CC	CC	CC	CC	CC	CC	CC	CC	CC	CC	CC
2391655|F|0-40:C>A-40:C>A	C/A	5 dna:chromosome chromosome:AGPv4:5:1:223902240:1 REF	7183399	NA	NA	NA	NA	NA	NA	NA	CC	CC	CC	CC	CC	CC	CC	CC	CC	CC	CC	CC	CC	CC	CC	CC	CC	CC	CC	CC	CC	CC	CC	CC	CC	CC	CC	CC	CC	CC
4583406|F|0-40:C>A-40:C>A	C/A	3 dna:chromosome chromosome:AGPv4:3:1:235667834:1 REF	184596734	NA	NA	NA	NA	NA	NA	NA	CC	CC	CC	CC	CC	CC	CC	CC	CC	CC	CC	CC	CC	CC	CC	CC	CC	CC	CC	CC	CC	CC	CC	CC	CC	CC	CC	CC	CC	CC
9710255|F|0-40:T>C-40:T>C	T/C	B73V4_ctg150 dna:contig contig:AGPv4:B73V4_ctg150:1:1738914:1 REF	1315971	NA	NA	NA	NA	NA	NA	NA	CC	CC	CC	CC	CC	CC	CC	CC	CC	CC	CC	CC	CC	CC	CC	CC	CC	CC	TC	CC	CC	CC	CC	CC	CC	CC	CC	CC	CC	CC
100073176|F|0-40:G>A-40:G>A	G/A	5 dna:chromosome chromosome:AGPv4:5:1:223902240:1 REF	179645670	NA	NA	NA	NA	NA	NA	NA	GG	GG	GG	GG	GG	GG	GA	GG	GG	GG	GG	GG	GG	GG	GG	GG	GG	GG	GG	GG	GG	GG	GG	GG	GG	GG	GG	GA	GG	GG
2437107|F|0-40:T>C-40:T>C	T/C	4 dna:chromosome chromosome:AGPv4:4:1:246994605:1 REF	236109627	NA	NA	NA	NA	NA	NA	NA	TT	TT	TT	TT	TT	TT	TT	TT	TT	TT	TT	TT	TT	TT	TT	TT	TT	TT	TT	TT	TT	TT	TT	TT	TT	TT	TT	TT	TT	TT
7061797|F|0-40:G>C-40:G>C	G/C	4 dna:chromosome chromosome:AGPv4:4:1:246994605:1 REF	120933995	NA	NA	NA	NA	NA	NA	NA	GG	GG	GG	GC	GG	GG	GC	GC	GG	GG	GC	GC	GG	GG	GG	GC	GC	GC	GC	GG	GC	GG	GC	GG	GG	GG	GC	GG	GG	GC
7061771|F|0-40:T>C-40:T>C	T/C	10 dna:chromosome chromosome:AGPv4:10:1:150982314:1 REF	127156063	NA	NA	NA	NA	NA	NA	NA	CC	CC	CC	TC	CC	CC	TC	CC	CC	CC	TC	CC	CC	CC	CC	CC	TT	TT	CC	CC	TC	CC	CC	TT	CC	CC	CC	TT	CC	TT
4768986|F|0-40:T>C-40:T>C	T/C	10 dna:chromosome chromosome:AGPv4:10:1:150982314:1 REF	145316171	NA	NA	NA	NA	NA	NA	NA	TT	CC	TT	TC	TT	TC	CC	TT	TT	TC	CC	TT	CC	TT	TT	TC	CC	CC	TT	TT	CC	CC	CC	TT	TT	TT	TT	TT	TT	TT
4767778|F|0-40:A>G-40:A>G	A/G	5 dna:chromosome chromosome:AGPv4:5:1:223902240:1 REF	52377925	NA	NA	NA	NA	NA	NA	NA	GG	GG	AG	GG	GG	AG	GG	GG	GG	GG	GG	GG	GG	GG	AG	GG	GG	GG	GG	GG	GG	GG	GG	GG	GG	GG	GG	AG	AG	GG
4583681|F|0-39:A>G-39:A>G	A/G	3 dna:chromosome chromosome:AGPv4:3:1:235667834:1 REF	146925025	NA	NA	NA	NA	NA	NA	NA	AA	GG	AA	AA	AA	AA	AG	AA	AA	AA	AA	AA	AA	AA	GG	AA	AA	AA	AA	AG	AA	AA	AA	AA	AA	AG	AA	AA	AA	AA
4771051|F|0-39:G>A-39:G>A	G/A	9 dna:chromosome chromosome:AGPv4:9:1:159769782:1 REF	131016039	NA	NA	NA	NA	NA	NA	NA	GG	AA	GG	GA	GG	GG	GA	GG	GG	GG	GG	GG	GG	GG	GG	GG	GG	GG	GG	AA	GG	GG	GG	GG	GG	GG	GG	GG	GG	GG
9708033|F|0-39:G>A-39:G>A	G/A	9 dna:chromosome chromosome:AGPv4:9:1:159769782:1 REF	116855658	NA	NA	NA	NA	NA	NA	NA	GG	GG	GG	GG	GG	GG	GG	GG	GG	GG	GG	GG	GG	GG	GG	GG	GG	GG	GG	GG	GG	GG	GG	GG	GG	GG	GG	AA	GG	GG
7047127|F|0-39:G>A-39:G>A	G/A	4 dna:chromosome chromosome:AGPv4:4:1:246994605:1 REF	130553308	NA	NA	NA	NA	NA	NA	NA	AA	GG	GG	GG	AA	GG	GG	GG	AA	GA	GG	GG	AA	GG	GG	GG	GG	GG	GG	GG	GG	GG	GG	GG	GG	GG	GG	GG	GG	GG
2474216|F|0-39:T>A-39:T>A	T/A	6 dna:chromosome chromosome:AGPv4:6:1:174033170:1 REF	156805336	NA	NA	NA	NA	NA	NA	NA	AA	AA	TT	TA	AA	TA	TT	TT	AA	AA	TT	TA	AA	AA	TT	TA	TT	AA	TT	AA	AA	TT	TA	TT	AA	TA	AA	TT	TT	TT
4584360|F|0-39:G>A-39:G>A	G/A	1 dna:chromosome chromosome:AGPv4:1:1:307041717:1 REF	183882270	NA	NA	NA	NA	NA	NA	NA	GG	AA	AA	AA	GA	AA	GA	AA	GG	GG	AA	AA	GG	GG	GG	AA	AA	AA	AA	GG	AA	AA	AA	GA	AA	GG	AA	GG	AA	AA
100023490|F|0-39:G>A-39:G>A	G/A	5 dna:chromosome chromosome:AGPv4:5:1:223902240:1 REF	142988026	NA	NA	NA	NA	NA	NA	NA	GG	GG	GG	GG	GG	GG	GG	GG	GG	GG	GG	GG	GG	GG	GG	GG	GG	GG	GG	GG	GG	GG	GG	GG	GG	GG	GG	GG	GG	GG
2451681|F|0-39:A>G-39:A>G	A/G	5 dna:chromosome chromosome:AGPv4:5:1:223902240:1 REF	81102196	NA	NA	NA	NA	NA	NA	NA	AA	AA	AA	AA	AA	AA	AA	AA	AA	AA	AA	AA	AA	AA	AA	AA	AA	AA	AA	AA	AA	AA	AA	AA	AA	AA	AA	AA	AA	AA
2394431|F|0-39:A>G-39:A>G	A/G	3 dna:chromosome chromosome:AGPv4:3:1:235667834:1 REF	232297584	NA	NA	NA	NA	NA	NA	NA	AA	AA	AG	AA	AG	AA	AG	AA	AA	GG	AA	AG	AA	GG	AA	AA	AA	AA	AA	AA	AA	AA	AA	GG	AA	AA	GG	AA	AA	AA
2384900|F|0-39:G>A-39:G>A	G/A	7 dna:chromosome chromosome:AGPv4:7:1:182381542:1 REF	7920223	NA	NA	NA	NA	NA	NA	NA	AA	GG	GG	GG	AA	GG	GG	GG	AA	AA	GG	GG	AA	AA	GG	GG	GG	GG	GG	GA	GG	GG	GG	GG	GG	GG	GG	GG	GG	GG
2548391|F|0-39:G>A-39:G>A	G/A	8 dna:chromosome chromosome:AGPv4:8:1:181122637:1 REF	94479697	NA	NA	NA	NA	NA	NA	NA	GG	GG	GG	GG	GG	GG	GG	GG	GG	GG	GG	GG	GG	GG	GG	GG	GG	GG	GG	GG	GG	GG	GG	GG	GG	GG	GG	GG	GG	GG
2427457|F|0-39:A>G-39:A>G	A/G	1 dna:chromosome chromosome:AGPv4:1:1:307041717:1 REF	33753750	NA	NA	NA	NA	NA	NA	NA	AA	AA	AG	AG	AA	AG	AG	AG	AA	AA	AG	AG	AA	AA	AG	AG	AG	AG	AG	AA	AG	AG	AG	AG	AA	AG	AG	AA	AG	AG
2383119|F|0-39:C>G-39:C>G	C/G	5 dna:chromosome chromosome:AGPv4:5:1:223902240:1 REF	212634471	NA	NA	NA	NA	NA	NA	NA	GG	GG	GG	GG	GG	GG	CG	GG	GG	GG	GG	GG	GG	GG	CC	GG	CC	CC	GG	CC	GG	GG	CC	CC	GG	CG	GG	CC	GG	CC
100025640|F|0-39:T>C-39:T>C	T/C	3 dna:chromosome chromosome:AGPv4:3:1:235667834:1 REF	58040618	NA	NA	NA	NA	NA	NA	NA	CC	CC	CC	CC	CC	CC	CC	CC	CC	CC	CC	CC	CC	CC	CC	CC	CC	CC	CC	CC	CC	CC	CC	CC	CC	CC	CC	CC	CC	CC
9680680|F|0-39:A>T-39:A>T	A/T	3 dna:chromosome chromosome:AGPv4:3:1:235667834:1 REF	196844872	NA	NA	NA	NA	NA	NA	NA	AA	AA	AA	AA	AA	AA	AA	AA	AA	AA	AA	AA	AA	AA	AA	AA	AA	AA	AA	AA	AA	AA	AA	AA	AA	AA	AA	AA	AA	AA
2576379|F|0-39:T>C-39:T>C	T/C	5 dna:chromosome chromosome:AGPv4:5:1:223902240:1 REF	198490598	NA	NA	NA	NA	NA	NA	NA	TT	TT	TT	TT	TT	TC	TT	TT	TT	TT	TT	TT	TT	TT	TT	TT	TT	TT	TT	TT	TT	TT	TT	TT	TT	TT	TT	TT	TT	TT
5585553|F|0-39:T>C-39:T>C	T/C	8 dna:chromosome chromosome:AGPv4:8:1:181122637:1 REF	162244866	NA	NA	NA	NA	NA	NA	NA	TT	TT	TT	TT	TT	TT	TT	TT	TT	TT	TT	TT	TT	TT	TT	TT	TT	TT	TT	TT	TT	TT	TT	TT	TT	TT	TT	TT	TT	TT
4583416|F|0-39:G>A-39:G>A	G/A	NA	NA	NA	NA	NA	NA	NA	NA	NA	GG	AA	GG	GA	GG	GG	GG	GG	GG	GG	GG	GG	GG	GG	GG	GG	GG	GG	AA	AA	GG	GG	GG	AA	GG	GG	GG	GG	GG	GG
4772637|F|0-39:C>T-39:C>T	C/T	8 dna:chromosome chromosome:AGPv4:8:1:181122637:1 REF	139048847	NA	NA	NA	NA	NA	NA	NA	CC	CC	CC	CT	CC	CC	CT	TT	CC	CC	CT	CT	CC	CC	CC	CT	CT	CC	CC	CC	TT	TT	TT	CC	CC	CC	TT	CC	CC	TT
4770986|F|0-39:G>C-39:G>C	G/C	5 dna:chromosome chromosome:AGPv4:5:1:223902240:1 REF	115208082	NA	NA	NA	NA	NA	NA	NA	CC	CC	GG	GC	CC	GG	CC	CC	CC	GG	CC	GC	GG	GG	GG	GC	GG	CC	GG	GG	CC	CC	CC	CC	GG	GC	GG	CC	GG	CC
2588438|F|0-39:G>A-39:G>A	G/A	4 dna:chromosome chromosome:AGPv4:4:1:246994605:1 REF	195470220	NA	NA	NA	NA	NA	NA	NA	GG	GG	GG	GG	GG	GG	GG	GG	GG	GG	GG	GG	GG	GG	AA	GG	GG	GG	GG	GG	GG	GG	GG	GG	GG	GA	GG	GG	GG	GG
5587133|F|0-39:C>T-39:C>T	C/T	6 dna:chromosome chromosome:AGPv4:6:1:174033170:1 REF	169021075	NA	NA	NA	NA	NA	NA	NA	CC	CC	CC	CC	CC	CT	CC	CC	CC	CC	CC	CT	CC	CC	CC	TT	CC	CC	CC	CC	CT	CC	CT	CC	CC	CT	TT	CC	CC	CC
4771449|F|0-39:T>C-39:T>C	T/C	4 dna:chromosome chromosome:AGPv4:4:1:246994605:1 REF	224946647	NA	NA	NA	NA	NA	NA	NA	CC	CC	CC	TC	CC	CC	CC	CC	CC	CC	CC	CC	CC	CC	CC	CC	CC	CC	CC	CC	CC	CC	CC	TT	CC	CC	CC	CC	CC	CC
4578888|F|0-39:A>G-39:A>G	A/G	5 dna:chromosome chromosome:AGPv4:5:1:223902240:1 REF	130788936	NA	NA	NA	NA	NA	NA	NA	AA	AA	AA	AA	AA	AA	AA	AA	AA	AA	AA	AA	AA	AA	AA	AA	AA	AA	AA	AA	AA	AA	AA	AA	AA	AA	AA	AA	AA	AA
4772565|F|0-39:C>G-39:C>G	C/G	3 dna:chromosome chromosome:AGPv4:3:1:235667834:1 REF	179776542	NA	NA	NA	NA	NA	NA	NA	CC	CC	CC	CC	CC	CC	CC	CC	CC	CC	CC	CC	CC	CC	CC	CC	CC	CC	CC	CC	CC	CC	CC	GG	CC	CC	CC	GG	CC	CC
5587128|F|0-39:C>A-39:C>A	C/A	5 dna:chromosome chromosome:AGPv4:5:1:223902240:1 REF	142614635	NA	NA	NA	NA	NA	NA	NA	CC	CC	CC	CC	CC	CC	CC	CC	CC	CC	CC	CC	CC	CC	CC	CC	AA	CC	CC	CC	CC	CC	CC	CC	CC	CC	AA	CC	CC	CC
7054238|F|0-39:A>G-39:A>G	A/G	10 dna:chromosome chromosome:AGPv4:10:1:150982314:1 REF	38795960	NA	NA	NA	NA	NA	NA	NA	AA	AA	AA	AA	AA	AA	AA	AA	AA	AA	AA	AA	AA	AA	GG	AA	AA	AA	AA	AA	AA	AA	AA	AA	AA	GG	AA	AA	AA	AA
2592041|F|0-39:G>A-39:G>A	G/A	7 dna:chromosome chromosome:AGPv4:7:1:182381542:1 REF	138229104	NA	NA	NA	NA	NA	NA	NA	GG	GG	GG	GG	GG	GG	AA	GG	GG	GG	GA	GG	GG	GG	GG	GA	GG	GG	GG	GG	GA	GG	GG	AA	GG	GG	GG	AA	AA	AA
4584897|F|0-39:G>A-39:G>A	G/A	3 dna:chromosome chromosome:AGPv4:3:1:235667834:1 REF	183670375	NA	NA	NA	NA	NA	NA	NA	GG	GG	GG	GA	GG	GA	GG	GG	GG	GG	GG	GG	GG	GG	GG	GG	GG	GG	AA	GA	GG	GG	GG	GG	AA	GG	GG	GG	GG	GG
5586963|F|0-39:T>G-39:T>G	T/G	4 dna:chromosome chromosome:AGPv4:4:1:246994605:1 REF	137412196	NA	NA	NA	NA	NA	NA	NA	GG	GG	GG	GG	GG	GG	GG	GG	GG	GG	GG	GG	GG	GG	GG	GG	GG	GG	GG	TG	GG	GG	GG	GG	GG	GG	GG	GG	GG	GG
5583613|F|0-39:T>C-39:T>C	T/C	6 dna:chromosome chromosome:AGPv4:6:1:174033170:1 REF	126299404	NA	NA	NA	NA	NA	NA	NA	CC	TT	CC	CC	CC	CC	CC	CC	CC	CC	CC	CC	CC	CC	TT	CC	CC	CC	CC	CC	CC	CC	CC	CC	CC	TC	CC	CC	CC	CC
100052446|F|0-39:G>A-39:G>A	G/A	6 dna:chromosome chromosome:AGPv4:6:1:174033170:1 REF	143614168	NA	NA	NA	NA	NA	NA	NA	GG	GG	GG	GG	GG	GG	GA	GG	GG	GG	GA	GG	GG	GG	GG	GG	GG	GG	GG	GG	GG	GG	GG	GG	GG	GG	GG	GG	GG	GG
4585552|F|0-39:C>G-39:C>G	C/G	2 dna:chromosome chromosome:AGPv4:2:1:244442276:1 REF	132443101	NA	NA	NA	NA	NA	NA	NA	CC	CC	CC	CC	CC	CC	CC	CC	CC	CC	CC	CC	CC	CC	CC	CC	CC	CC	CC	CC	CC	CC	CC	CC	CC	CC	CC	CC	CC	CC
4581301|F|0-39:G>A-39:G>A	G/A	5 dna:chromosome chromosome:AGPv4:5:1:223902240:1 REF	43196324	NA	NA	NA	NA	NA	NA	NA	AA	AA	GG	GG	AA	GG	GG	GG	AA	GG	GG	GG	GG	GG	GA	GG	GG	GG	GG	GG	GG	GG	GG	GG	GG	GA	GG	GG	GG	GG
4764997|F|0-39:C>T-39:C>T	C/T	1 dna:chromosome chromosome:AGPv4:1:1:307041717:1 REF	75901128	NA	NA	NA	NA	NA	NA	NA	CC	CC	CC	CC	CC	CT	CC	CC	CC	CC	CC	CC	CC	CC	TT	CC	CC	CC	CC	CC	CC	CC	CC	CC	CC	TT	CC	CC	CC	CC
2540216|F|0-39:G>A-39:G>A	G/A	9 dna:chromosome chromosome:AGPv4:9:1:159769782:1 REF	20869568	NA	NA	NA	NA	NA	NA	NA	GG	GG	GG	GG	GG	GG	GG	GG	GG	GG	GG	GG	GG	GG	GG	GG	GG	GG	GG	GG	GG	GG	GG	GG	GG	GG	GG	GG	GG	AA
2441080|F|0-39:C>T-39:C>T	C/T	6 dna:chromosome chromosome:AGPv4:6:1:174033170:1 REF	5582160	NA	NA	NA	NA	NA	NA	NA	CC	CC	CC	CC	CC	CC	CC	CC	CC	CC	CC	CC	CC	CC	CC	CC	CC	CC	CC	CC	CC	CC	CC	CC	CC	CC	CC	CC	CC	CC
7049081|F|0-39:A>T-39:A>T	A/T	6 dna:chromosome chromosome:AGPv4:6:1:174033170:1 REF	149253320	NA	NA	NA	NA	NA	NA	NA	AA	AA	AA	AA	AA	AA	AA	AA	AA	AA	AA	AA	AA	AA	AA	AA	AA	AA	AA	AA	AA	AA	AA	AA	AA	AA	AA	AA	AA	AA
100072753|F|0-39:C>T-39:C>T	C/T	B73V4_ctg150 dna:contig contig:AGPv4:B73V4_ctg150:1:1738914:1 REF	1315971	NA	NA	NA	NA	NA	NA	NA	CC	CC	CC	CT	CC	CC	CC	CC	CC	CC	CC	CC	CC	CC	CC	CC	CC	CC	CC	CC	CC	CC	CC	CC	CC	CC	CC	CC	CC	CC
2452893|F|0-39:T>C-39:T>C	T/C	7 dna:chromosome chromosome:AGPv4:7:1:182381542:1 REF	51772182	NA	NA	NA	NA	NA	NA	NA	TT	TT	TT	TT	TT	TT	TT	TT	TT	TT	TT	TT	TT	TT	TT	TT	TT	TT	TT	TT	TT	TT	TT	TT	TT	TT	TT	TT	TT	TT
2458864|F|0-39:G>A-39:G>A	G/A	1 dna:chromosome chromosome:AGPv4:1:1:307041717:1 REF	40163844	NA	NA	NA	NA	NA	NA	NA	GG	GA	GG	GA	GA	GA	GG	GG	GG	GA	GG	GG	GA	GA	GG	GG	GG	GG	GG	GG	GG	GG	GG	GG	GA	GG	GG	GG	GG	GG
4775569|F|0-39:T>C-39:T>C	T/C	7 dna:chromosome chromosome:AGPv4:7:1:182381542:1 REF	161599693	NA	NA	NA	NA	NA	NA	NA	TT	CC	TT	TT	TT	TT	TT	TT	TT	TT	TT	TT	TT	TT	TT	TT	TT	TT	TT	TC	TT	TT	TT	TT	TT	TT	TT	TT	TT	TT
100080396|F|0-39:T>C-39:T>C	T/C	5 dna:chromosome chromosome:AGPv4:5:1:223902240:1 REF	206754764	NA	NA	NA	NA	NA	NA	NA	TT	TT	TT	TT	TT	TT	TT	TT	TT	TT	TT	TT	TT	TT	TT	TT	TT	TT	TT	TT	TT	TT	TT	TT	TT	TT	TT	TT	TT	TT
9709598|F|0-39:T>G-39:T>G	T/G	5 dna:chromosome chromosome:AGPv4:5:1:223902240:1 REF	7400421	NA	NA	NA	NA	NA	NA	NA	TT	TT	TT	TT	TT	TT	TT	TT	TT	TT	TT	TT	TT	TT	TT	TT	TT	TT	TT	TG	TT	TT	TT	TT	TT	TT	TT	TT	TT	TT
9665274|F|0-38:C>A-38:C>A	C/A	2 dna:chromosome chromosome:AGPv4:2:1:244442276:1 REF	92988954	NA	NA	NA	NA	NA	NA	NA	CC	CC	CC	CC	CC	CC	CC	CC	CC	CC	CC	CC	CC	CC	CC	CC	CC	CC	CC	CC	CC	CC	CC	CC	CC	CC	CC	CC	CC	CC
2509368|F|0-38:C>G-38:C>G	C/G	3 dna:chromosome chromosome:AGPv4:3:1:235667834:1 REF	180566924	NA	NA	NA	NA	NA	NA	NA	CC	CC	CC	CC	CC	CC	CC	CC	CC	CC	CC	CC	CC	CC	GG	CC	CC	CC	CC	CC	CC	CC	CC	CC	CC	CG	CC	CC	CC	CC
4582901|F|0-38:A>T-38:A>T	A/T	4 dna:chromosome chromosome:AGPv4:4:1:246994605:1 REF	45963128	NA	NA	NA	NA	NA	NA	NA	AA	AA	AA	AA	AA	AA	AA	AA	AA	AA	AA	AA	AA	AA	AA	AA	AA	AA	AA	AA	AA	AA	AA	AA	AA	AA	AA	AA	AA	AA
2526291|F|0-38:C>G-38:C>G	C/G	9 dna:chromosome chromosome:AGPv4:9:1:159769782:1 REF	95964458	NA	NA	NA	NA	NA	NA	NA	CC	CC	CC	CC	CC	CC	CC	CC	CC	CC	CC	CC	CC	CC	CG	CC	CC	CC	CG	CC	CC	CC	CC	CC	CC	CG	CC	CC	CC	CC
4772678|F|0-38:G>A-38:G>A	G/A	3 dna:chromosome chromosome:AGPv4:3:1:235667834:1 REF	12761976	NA	NA	NA	NA	NA	NA	NA	GG	GG	GG	GG	GG	GA	GA	GG	GG	GG	GA	GG	GG	GG	GG	GG	GA	AA	GG	GG	GG	AA	GA	AA	GG	GA	GG	AA	GG	AA
100024536|F|0-38:A>G-38:A>G	A/G	10 dna:chromosome chromosome:AGPv4:10:1:150982314:1 REF	59269914	NA	NA	NA	NA	NA	NA	NA	AA	AA	AA	AA	AA	AA	AA	AA	AA	AA	AA	AA	AA	AA	AA	AA	AA	AA	AA	AA	AA	AA	AA	AA	AA	AA	AA	AA	AA	AA
2612304|F|0-38:C>T-38:C>T	C/T	9 dna:chromosome chromosome:AGPv4:9:1:159769782:1 REF	157113635	NA	NA	NA	NA	NA	NA	NA	CC	CC	CC	CC	CC	CT	CC	CC	CC	CC	CC	CC	CC	CC	CC	CC	CC	CC	CC	TT	CC	CC	CC	CC	CC	CC	CC	CC	CC	CC
2464586|F|0-38:A>T-38:A>T	A/T	5 dna:chromosome chromosome:AGPv4:5:1:223902240:1 REF	196743229	NA	NA	NA	NA	NA	NA	NA	AA	AA	AA	AA	AA	AA	AT	AA	AA	AA	AA	AA	AA	AA	AA	AA	AA	AA	AA	AT	AA	AA	AA	AA	AA	AA	AA	AA	AA	AA
7048237|F|0-38:A>T-38:A>T	A/T	1 dna:chromosome chromosome:AGPv4:1:1:307041717:1 REF	261924238	NA	NA	NA	NA	NA	NA	NA	AA	AA	AA	AA	AA	AA	AA	AA	AA	AA	AA	AA	AA	AA	AA	AA	AA	AA	AA	AA	AA	AA	AA	AA	AA	AA	AA	AA	AA	AA
2469479|F|0-38:G>C-38:G>C	G/C	1 dna:chromosome chromosome:AGPv4:1:1:307041717:1 REF	77399704	NA	NA	NA	NA	NA	NA	NA	GG	GG	GG	GC	GG	GG	GC	GG	GG	GG	GG	CC	GG	GG	CC	GC	GG	CC	CC	GG	CC	GG	GC	GG	GG	CC	GG	GG	GG	CC
2526815|F|0-38:A>G-38:A>G	A/G	8 dna:chromosome chromosome:AGPv4:8:1:181122637:1 REF	165429375	NA	NA	NA	NA	NA	NA	NA	AA	AA	AA	AA	AA	AA	AA	AA	AA	AA	AA	AA	AA	AA	AA	AA	AA	AA	AA	AA	AA	AA	AA	AA	AA	AA	AA	AA	AA	AA
9699076|F|0-38:G>A-38:G>A	G/A	6 dna:chromosome chromosome:AGPv4:6:1:174033170:1 REF	714168	NA	NA	NA	NA	NA	NA	NA	GG	GG	GG	GG	GG	GG	GG	GG	GG	GG	GG	GG	GG	GG	GG	GG	GG	GG	GG	GG	GG	GG	GG	GG	GG	GG	GG	GG	GG	GG
2546920|F|0-38:T>C-38:T>C	T/C	7 dna:chromosome chromosome:AGPv4:7:1:182381542:1 REF	173953874	NA	NA	NA	NA	NA	NA	NA	TT	TT	TT	TT	TT	TT	TT	TT	TT	TT	TT	TT	TT	TT	TT	TT	TT	TT	TT	TT	TT	TT	TT	TT	TT	TT	TT	TT	TT	TT
4771415|F|0-38:C>T-38:C>T	C/T	3 dna:chromosome chromosome:AGPv4:3:1:235667834:1 REF	203752515	NA	NA	NA	NA	NA	NA	NA	CC	CC	CC	CC	CC	CC	CC	CC	CC	CC	CC	CC	CC	CC	CC	CC	CC	CC	CC	CC	CC	CC	CC	CC	CC	CC	CC	CC	CC	CC
9682691|F|0-38:C>T-38:C>T	C/T	9 dna:chromosome chromosome:AGPv4:9:1:159769782:1 REF	129393054	NA	NA	NA	NA	NA	NA	NA	CC	CC	CC	CC	CC	CC	CC	CC	CC	CC	CC	CC	CC	CC	CC	CC	CC	CC	CC	CC	CC	CC	CC	CC	CC	CC	CC	CC	CC	CC
4770733|F|0-38:G>A-38:G>A	G/A	5 dna:chromosome chromosome:AGPv4:5:1:223902240:1 REF	73220454	NA	NA	NA	NA	NA	NA	NA	GG	GG	GG	GA	GG	GA	GG	GG	GG	GG	GG	GG	GG	GG	GG	GG	GG	GG	GG	GG	GG	GG	GG	GG	AA	GG	GG	GG	GG	GG
4772423|F|0-38:G>A-38:G>A	G/A	3 dna:chromosome chromosome:AGPv4:3:1:235667834:1 REF	167224912	NA	NA	NA	NA	NA	NA	NA	AA	GG	GG	GG	AA	GG	GG	GG	AA	AA	GG	GG	GG	AA	GG	GG	GG	GG	GG	GG	GG	GG	GG	GG	GG	GG	GG	GG	GG	GG
4585013|F|0-38:G>A-38:G>A	G/A	10 dna:chromosome chromosome:AGPv4:10:1:150982314:1 REF	127670325	NA	NA	NA	NA	NA	NA	NA	GG	GG	GG	GG	GG	GG	GG	GG	GG	GG	GG	GG	GG	GG	GG	GG	GG	GG	GG	GG	GG	GG	GG	GG	GG	GG	GG	GG	GG	GG
4582171|F|0-38:G>A-38:G>A	G/A	10 dna:chromosome chromosome:AGPv4:10:1:150982314:1 REF	82012436	NA	NA	NA	NA	NA	NA	NA	GG	GG	GG	GG	GG	GG	GG	GG	GG	GG	GG	GG	GG	GG	GG	GG	GG	GG	GG	GG	GG	GG	GG	GG	GG	GG	GG	GG	GG	GG
4576582|F|0-38:C>T-38:C>T	C/T	3 dna:chromosome chromosome:AGPv4:3:1:235667834:1 REF	180450131	NA	NA	NA	NA	NA	NA	NA	CC	CC	CC	CC	CC	CC	CC	CC	CC	CC	CC	CC	CC	CC	TT	CC	CC	CC	CC	CC	CC	CC	CC	CC	CC	CT	CC	CC	CC	CC
2403069|F|0-38:G>A-38:G>A	G/A	5 dna:chromosome chromosome:AGPv4:5:1:223902240:1 REF	6400098	NA	NA	NA	NA	NA	NA	NA	GG	AA	GG	GA	GA	GA	GA	GG	GG	AA	GG	GG	GG	AA	AA	GG	GG	GG	GG	GG	GG	GG	GG	AA	GG	GA	GG	AA	GG	GG
7048103|F|0-38:A>T-38:A>T	A/T	4 dna:chromosome chromosome:AGPv4:4:1:246994605:1 REF	85015223	NA	NA	NA	NA	NA	NA	NA	AA	AA	AA	AA	AA	AA	AA	AA	AA	AA	AA	AA	AA	AA	AA	AA	AA	AA	AA	AA	AA	AA	AA	AA	AA	AA	AA	AA	AA	AA
5585234|F|0-38:A>G-38:A>G	A/G	3 dna:chromosome chromosome:AGPv4:3:1:235667834:1 REF	220223161	NA	NA	NA	NA	NA	NA	NA	AA	AA	AA	AG	AA	AG	AA	AA	AA	AA	AA	AA	AA	AA	AA	AA	AA	AA	AA	AA	AA	AA	AA	AA	GG	AA	AA	AA	AA	AA
5590100|F|0-38:G>T-38:G>T	G/T	5 dna:chromosome chromosome:AGPv4:5:1:223902240:1 REF	73934799	NA	NA	NA	NA	NA	NA	NA	GG	GG	GG	GT	GG	GT	GG	GG	GG	GG	GG	GG	GG	GG	GG	GG	GG	GG	GG	GG	GG	GG	GG	GG	TT	GG	GG	GG	GG	GG
100051201|F|0-38:C>G-38:C>G	C/G	9 dna:chromosome chromosome:AGPv4:9:1:159769782:1 REF	143514299	NA	NA	NA	NA	NA	NA	NA	GG	GG	GG	GG	GG	GG	GG	GG	GG	GG	GG	GG	GG	GG	GG	GG	GG	GG	GG	GG	GG	GG	GG	GG	GG	GG	GG	GG	GG	GG
2625690|F|0-38:T>C-38:T>C	T/C	8 dna:chromosome chromosome:AGPv4:8:1:181122637:1 REF	80076844	NA	NA	NA	NA	NA	NA	NA	CC	CC	CC	CC	CC	CC	CC	CC	CC	CC	CC	CC	CC	CC	CC	CC	CC	CC	CC	CC	CC	CC	CC	CC	CC	CC	CC	CC	CC	CC
7059451|F|0-38:A>G-38:A>G	A/G	2 dna:chromosome chromosome:AGPv4:2:1:244442276:1 REF	53591464	NA	NA	NA	NA	NA	NA	NA	GG	AA	GG	AG	GG	AG	AG	GG	GG	AG	AA	GG	GG	AA	AA	AG	AG	AA	AA	GG	AA	AA	GG	AA	AA	AG	GG	GG	GG	GG
4582860|F|0-38:C>T-38:C>T	C/T	7 dna:chromosome chromosome:AGPv4:7:1:182381542:1 REF	39732958	NA	NA	NA	NA	NA	NA	NA	CC	CC	CC	CC	CC	CC	CC	CC	CC	CC	CC	CC	CC	CC	CC	CC	CC	CC	CC	CC	CC	CC	CC	CC	CC	CC	CC	CC	CC	CC
100061023|F|0-38:A>T-38:A>T	A/T	1 dna:chromosome chromosome:AGPv4:1:1:307041717:1 REF	280999935	NA	NA	NA	NA	NA	NA	NA	AA	AA	AA	AA	AA	AA	AA	AA	AA	AA	AA	AA	AA	AA	AA	AA	AA	AA	AA	AA	AA	AA	AA	AA	AA	AA	AA	AA	AA	AA
100061029|F|0-38:A>G-38:A>G	A/G	8 dna:chromosome chromosome:AGPv4:8:1:181122637:1 REF	123787722	NA	NA	NA	NA	NA	NA	NA	GG	GG	GG	GG	GG	GG	GG	GG	GG	GG	GG	GG	GG	GG	GG	GG	GG	GG	GG	GG	GG	GG	GG	AA	GG	GG	GG	GG	GG	GG
4584129|F|0-38:C>T-38:C>T	C/T	4 dna:chromosome chromosome:AGPv4:4:1:246994605:1 REF	198080195	NA	NA	NA	NA	NA	NA	NA	CC	CC	CC	CC	CC	CC	CC	CC	CC	CC	CC	CC	CC	CC	CC	CC	CC	CC	CC	CT	CC	CC	CC	CC	CC	CC	CC	TT	CC	CC
2405447|F|0-38:G>T-38:G>T	G/T	2 dna:chromosome chromosome:AGPv4:2:1:244442276:1 REF	10649909	NA	NA	NA	NA	NA	NA	NA	TT	GG	GG	GT	TT	GG	GT	GT	TT	TT	GG	GG	TT	TT	GG	GT	GT	GG	GG	GG	TT	GG	GT	TT	GG	GG	GG	GG	GG	TT
2479705|F|0-38:A>C-38:A>C	A/C	1 dna:chromosome chromosome:AGPv4:1:1:307041717:1 REF	5127269	NA	NA	NA	NA	NA	NA	NA	AA	AA	AA	AA	AC	AA	AA	AA	AA	AA	AC	AA	CC	AA	AA	AA	AC	AA	AA	CC	AA	AC	AA	AA	AA	AA	AA	AA	AA	AA
4592872|F|0-38:G>A-38:G>A	G/A	8 dna:chromosome chromosome:AGPv4:8:1:181122637:1 REF	68449255	NA	NA	NA	NA	NA	NA	NA	GG	GG	GG	GG	GG	GG	GG	GG	GG	GG	GG	GG	GG	GG	GA	GG	GG	GG	GG	GG	GG	GG	GG	GG	GG	GA	GG	GG	GG	GG
4773686|F|0-38:C>T-38:C>T	C/T	1 dna:chromosome chromosome:AGPv4:1:1:307041717:1 REF	166812217	NA	NA	NA	NA	NA	NA	NA	CC	CC	CC	CC	CC	CC	CC	CC	CC	CC	CC	CC	CC	CC	CC	CC	CC	CC	CC	CC	CC	CC	CC	CC	CC	CC	CC	CC	CC	CC
7059405|F|0-38:G>A-38:G>A	G/A	2 dna:chromosome chromosome:AGPv4:2:1:244442276:1 REF	92154522	NA	NA	NA	NA	NA	NA	NA	GG	GG	GG	GG	GG	GG	GG	GG	GG	GG	GG	GG	GG	GG	GG	GG	GG	GG	GG	GG	GG	GG	GG	GG	GG	GG	GG	GG	GG	GG
4583734|F|0-37:A>G-37:A>G	A/G	4 dna:chromosome chromosome:AGPv4:4:1:246994605:1 REF	168582051	NA	NA	NA	NA	NA	NA	NA	AA	AA	AA	AA	AG	AA	AG	AA	AA	AG	AA	AA	AA	AA	AA	AA	AA	AA	AA	AA	AA	AA	AG	AA	AA	AA	AA	AA	AA	AA
7059177|F|0-37:G>A-37:G>A	G/A	6 dna:chromosome chromosome:AGPv4:6:1:174033170:1 REF	149730139	NA	NA	NA	NA	NA	NA	NA	GG	GG	GG	GG	GG	GG	GG	GG	GG	GG	GG	GG	GG	GG	GG	GG	GG	GG	GG	GG	GG	GG	GG	GG	GG	GG	GG	GG	GG	GG
2402383|F|0-37:G>C-37:G>C	G/C	8 dna:chromosome chromosome:AGPv4:8:1:181122637:1 REF	10442142	NA	NA	NA	NA	NA	NA	NA	GG	GG	GG	GC	GG	GG	GC	CC	GG	GG	CC	GG	GG	GG	CC	GG	GC	GG	GG	GG	GC	CC	GG	GG	GG	CC	CC	GG	GG	CC
4777046|F|0-37:T>C-37:T>C	T/C	1 dna:chromosome chromosome:AGPv4:1:1:307041717:1 REF	258957512	NA	NA	NA	NA	NA	NA	NA	TT	TT	CC	TC	TT	CC	TC	CC	TT	TT	CC	CC	TT	TT	TT	CC	CC	CC	TT	TT	CC	CC	TC	CC	CC	TC	CC	TT	CC	CC
9687281|F|0-37:G>A-37:G>A	G/A	1 dna:chromosome chromosome:AGPv4:1:1:307041717:1 REF	232602157	NA	NA	NA	NA	NA	NA	NA	AA	GG	GG	GA	AA	GG	GG	GG	AA	GG	GG	GG	GG	GG	GA	GG	GG	GG	GG	AA	GG	GG	GG	GG	GG	GG	GG	AA	GG	GG
7047154|F|0-37:G>A-37:G>A	G/A	8 dna:chromosome chromosome:AGPv4:8:1:181122637:1 REF	173914304	NA	NA	NA	NA	NA	NA	NA	GG	GG	GG	GG	GG	GG	GG	GG	GG	GG	GG	GG	AA	GG	GG	GG	GG	GG	GG	GG	GG	GG	GG	GG	GG	GG	GG	GG	GG	GG
7048791|F|0-37:T>A-37:T>A	T/A	5 dna:chromosome chromosome:AGPv4:5:1:223902240:1 REF	40571157	NA	NA	NA	NA	NA	NA	NA	TT	TT	TT	TT	TT	TT	TT	TT	TT	TT	TT	TT	TT	TT	TT	TT	TT	TT	TT	TT	TT	TT	TT	TT	TT	TT	TT	TT	TT	TT
2531794|F|0-37:T>C-37:T>C	T/C	10 dna:chromosome chromosome:AGPv4:10:1:150982314:1 REF	148921389	NA	NA	NA	NA	NA	NA	NA	TT	TT	TT	TT	TT	TT	TT	TT	TT	TT	TT	TT	TT	TT	TT	TT	TT	TT	TT	TT	TT	TT	TT	TT	TT	TT	TT	TT	TT	TT
100023612|F|0-37:C>G-37:C>G	C/G	7 dna:chromosome chromosome:AGPv4:7:1:182381542:1 REF	162298350	NA	NA	NA	NA	NA	NA	NA	GG	GG	GG	GG	GG	GG	GG	GG	GG	GG	GG	GG	GG	GG	CC	GG	GG	GG	GG	GG	GG	GG	GG	GG	GG	CG	GG	GG	GG	GG
7048140|F|0-37:A>G-37:A>G	A/G	4 dna:chromosome chromosome:AGPv4:4:1:246994605:1 REF	41765021	NA	NA	NA	NA	NA	NA	NA	AA	AA	AA	AA	AG	AA	AA	AA	AA	GG	AA	AA	AA	GG	AA	AA	AA	AA	AA	AA	AA	AA	AA	AA	AA	AA	AA	AA	AA	AA
2563557|F|0-37:G>A-37:G>A	G/A	1 dna:chromosome chromosome:AGPv4:1:1:307041717:1 REF	150127864	NA	NA	NA	NA	NA	NA	NA	AA	GG	GG	GA	AA	GA	GA	GA	AA	AA	GA	GA	AA	AA	AA	GG	AA	AA	AA	GG	GG	AA	GA	AA	GG	AA	GG	AA	GG	AA
2406149|F|0-37:A>G-37:A>G	A/G	2 dna:chromosome chromosome:AGPv4:2:1:244442276:1 REF	2800199	NA	NA	NA	NA	NA	NA	NA	GG	GG	GG	GG	GG	GG	AG	GG	GG	GG	GG	GG	GG	GG	GG	GG	GG	GG	GG	GG	GG	GG	AG	GG	GG	GG	GG	GG	GG	GG
4774980|F|0-37:C>T-37:C>T	C/T	8 dna:chromosome chromosome:AGPv4:8:1:181122637:1 REF	177715875	NA	NA	NA	NA	NA	NA	NA	TT	CC	TT	CT	TT	CT	TT	CT	TT	TT	CT	CC	TT	TT	TT	CC	CC	CC	CC	TT	CC	CC	CC	TT	TT	CC	CC	CC	TT	TT
100025913|F|0-37:A>C-37:A>C	A/C	4 dna:chromosome chromosome:AGPv4:4:1:246994605:1 REF	10896149	NA	NA	NA	NA	NA	NA	NA	CC	CC	CC	CC	CC	CC	CC	CC	CC	CC	CC	CC	CC	CC	CC	CC	CC	CC	AA	AA	CC	CC	CC	CC	CC	CC	CC	CC	CC	CC
5583652|F|0-37:G>T-37:G>T	G/T	3 dna:chromosome chromosome:AGPv4:3:1:235667834:1 REF	12378856	NA	NA	NA	NA	NA	NA	NA	GG	GG	GG	GG	GG	GG	GG	GG	GG	GG	GG	GG	GG	GG	GG	GG	GG	GG	GG	GG	GG	GG	GG	GG	GG	GG	GG	GG	GG	GG
2434434|F|0-37:G>T-37:G>T	G/T	7 dna:chromosome chromosome:AGPv4:7:1:182381542:1 REF	122219685	NA	NA	NA	NA	NA	NA	NA	GG	GG	GG	GG	GG	GG	GT	GG	GG	GG	GG	GG	GG	GG	GG	GG	GG	GG	GG	GG	GG	GG	GG	GG	GG	GG	GG	GG	GG	GG
4577748|F|0-37:T>C-37:T>C	T/C	4 dna:chromosome chromosome:AGPv4:4:1:246994605:1 REF	15450591	NA	NA	NA	NA	NA	NA	NA	TT	TT	CC	TT	TT	TC	TC	TT	TT	TT	TT	TT	TT	TT	TT	TT	TC	TT	TT	TT	TT	TT	TT	TT	TT	TC	TT	TT	CC	TT
2428555|F|0-37:T>C-37:T>C	T/C	6 dna:chromosome chromosome:AGPv4:6:1:174033170:1 REF	146400438	NA	NA	NA	NA	NA	NA	NA	CC	CC	TT	TC	CC	CC	TC	TT	CC	CC	CC	TT	CC	CC	TC	TT	CC	TT	TT	TT	TT	CC	TC	TT	CC	TT	TT	TT	TT	CC
7048389|F|0-37:A>T-37:A>T	A/T	2 dna:chromosome chromosome:AGPv4:2:1:244442276:1 REF	122077688	NA	NA	NA	NA	NA	NA	NA	AA	AA	AA	AA	AA	AA	AA	AA	AA	AA	AA	AA	AA	AA	TT	AA	AA	AA	AA	AA	AA	AA	AA	AA	AA	AT	AA	AA	AA	AA
7047763|F|0-37:C>A-37:C>A	C/A	8 dna:chromosome chromosome:AGPv4:8:1:181122637:1 REF	122213682	NA	NA	NA	NA	NA	NA	NA	CC	CC	CC	CC	CC	CC	CC	CC	CC	CC	CC	CC	CC	CC	CC	CC	CC	CC	CC	CC	CC	CC	CC	CC	CC	CC	CC	CC	CC	CC
4579595|F|0-37:C>T-37:C>T	C/T	5 dna:chromosome chromosome:AGPv4:5:1:223902240:1 REF	14326117	NA	NA	NA	NA	NA	NA	NA	CC	CC	CC	CC	CC	CC	CC	CC	CC	CC	CC	CC	CC	CC	CC	CC	CC	CC	CC	CC	CC	CC	CC	CC	CC	CC	CC	CC	CC	CC
4578271|F|0-37:G>A-37:G>A	G/A	1 dna:chromosome chromosome:AGPv4:1:1:307041717:1 REF	38397109	NA	NA	NA	NA	NA	NA	NA	GG	GG	AA	GG	GA	GG	GG	AA	GG	GA	AA	GG	AA	GG	GG	GA	GG	GG	GG	GG	GA	GG	GG	GG	GG	GG	AA	GG	AA	GG
4764664|F|0-37:G>A-37:G>A	G/A	6 dna:chromosome chromosome:AGPv4:6:1:174033170:1 REF	86962765	NA	NA	NA	NA	NA	NA	NA	GG	AA	GG	GA	GG	GG	GA	AA	GG	GG	GA	AA	GG	GG	GG	GG	GG	GG	AA	GA	GG	AA	GA	GG	GG	GG	GG	GG	GG	GG
4769801|F|0-37:T>A-37:T>A	T/A	1 dna:chromosome chromosome:AGPv4:1:1:307041717:1 REF	95650408	NA	NA	NA	NA	NA	NA	NA	TT	TT	TT	TT	TT	TA	TT	TT	TT	TT	TT	TT	TT	TT	TT	TT	TT	TT	TT	TT	TT	TT	TT	TT	TT	TT	TT	TT	TT	TT
5586671|F|0-37:T>C-37:T>C	T/C	5 dna:chromosome chromosome:AGPv4:5:1:223902240:1 REF	24433150	NA	NA	NA	NA	NA	NA	NA	TT	TT	TT	TT	TT	TT	TT	TT	TT	TT	TT	TT	TT	TT	CC	TT	TT	TT	TT	TT	TT	TT	TT	TT	TT	TC	TT	TT	TT	TT
2431643|F|0-37:G>C-37:G>C	G/C	3 dna:chromosome chromosome:AGPv4:3:1:235667834:1 REF	189331211	NA	NA	NA	NA	NA	NA	NA	GG	GG	GG	GG	GG	GG	GG	GG	GG	GG	GG	GG	GG	GG	GG	GG	GG	GG	GG	GG	GG	GG	GG	GG	GG	GG	GG	GG	GG	GG
9679624|F|0-37:C>T-37:C>T	C/T	8 dna:chromosome chromosome:AGPv4:8:1:181122637:1 REF	99794687	NA	NA	NA	NA	NA	NA	NA	TT	TT	CC	CT	TT	CC	CT	CC	TT	CT	CT	CC	TT	TT	CC	CT	CC	CC	CC	CC	CT	CC	CC	CC	CC	CC	CC	CC	CC	TT
4578189|F|0-37:T>C-37:T>C	T/C	9 dna:chromosome chromosome:AGPv4:9:1:159769782:1 REF	144432794	NA	NA	NA	NA	NA	NA	NA	TT	TT	TT	TT	TT	TT	TT	TT	TT	TT	TT	TT	TT	TT	TT	TT	TT	TT	TT	TT	TT	TT	TT	TT	TT	TT	TT	TT	TT	TT
2432358|F|0-37:C>T-37:C>T	C/T	5 dna:chromosome chromosome:AGPv4:5:1:223902240:1 REF	64071572	NA	NA	NA	NA	NA	NA	NA	CC	CC	CC	CC	CC	CC	CT	CC	CC	CC	CC	CC	CC	CC	CC	CC	CC	CC	CC	CC	CC	CC	CC	CC	CC	CC	CC	CC	CC	CC
2480480|F|0-37:G>A-37:G>A	G/A	5 dna:chromosome chromosome:AGPv4:5:1:223902240:1 REF	4890736	NA	NA	NA	NA	NA	NA	NA	GA	GG	GG	GA	GA	GG	GA	GG	GA	GA	GG	GG	GA	GA	GG	GG	GG	GG	GA	GA	GG	GG	GG	GG	GG	GG	GG	GG	GG	GG
2432530|F|0-37:A>G-37:A>G	A/G	2 dna:chromosome chromosome:AGPv4:2:1:244442276:1 REF	16894367	NA	NA	NA	NA	NA	NA	NA	AA	AA	GG	AA	AG	AG	GG	GG	AA	AG	GG	GG	AA	GG	GG	GG	GG	GG	AA	AA	GG	GG	AG	AA	AA	GG	GG	AA	GG	GG
2587678|F|0-37:T>C-37:T>C	T/C	10 dna:chromosome chromosome:AGPv4:10:1:150982314:1 REF	138395141	NA	NA	NA	NA	NA	NA	NA	TT	TT	TT	TC	TT	CC	TT	TT	TT	TT	TC	TT	TT	TT	CC	TT	CC	TT	TC	CC	TT	CC	TT	CC	CC	TC	TT	CC	TT	CC
7050014|F|0-37:A>T-37:A>T	A/T	2 dna:chromosome chromosome:AGPv4:2:1:244442276:1 REF	184025240	NA	NA	NA	NA	NA	NA	NA	AA	AA	AA	AA	AA	AA	AA	AA	AA	AA	AA	AA	AA	AA	AA	AA	AA	AA	AA	TT	AA	AA	AA	AA	AA	AA	AA	AA	AA	AA
100060869|F|0-37:C>T-37:C>T	C/T	5 dna:chromosome chromosome:AGPv4:5:1:223902240:1 REF	206415580	NA	NA	NA	NA	NA	NA	NA	CC	CC	CC	CC	CC	CC	CC	CC	CC	CC	CC	CC	CC	CC	CC	CC	CC	CC	CC	CC	CC	CC	CC	CC	CC	CC	CC	CC	CC	CC
7048632|F|0-37:A>G-37:A>G	A/G	1 dna:chromosome chromosome:AGPv4:1:1:307041717:1 REF	283406584	NA	NA	NA	NA	NA	NA	NA	AA	AA	AA	AA	AA	AA	AG	AA	AA	AA	AG	AA	AA	AA	AG	AA	AA	AA	AA	AA	AA	AA	AA	AA	AA	AG	AA	AA	AA	AA
16726137|F|0-37:G>C-37:G>C	G/C	4 dna:chromosome chromosome:AGPv4:4:1:246994605:1 REF	182752625	NA	NA	NA	NA	NA	NA	NA	CC	CC	CC	CC	CC	CC	CC	CC	CC	CC	CC	CC	CC	CC	CC	CC	CC	CC	CC	CC	CC	CC	CC	CC	CC	CC	CC	CC	CC	CC
100066701|F|0-37:T>C-37:T>C	T/C	5 dna:chromosome chromosome:AGPv4:5:1:223902240:1 REF	73221968	NA	NA	NA	NA	NA	NA	NA	TT	CC	CC	CC	TT	TC	TC	CC	TT	TT	CC	CC	TT	TT	TT	CC	CC	CC	CC	TT	CC	CC	CC	CC	CC	TC	CC	CC	CC	CC
7049931|F|0-37:A>G-37:A>G	A/G	9 dna:chromosome chromosome:AGPv4:9:1:159769782:1 REF	98198649	NA	NA	NA	NA	NA	NA	NA	AA	AA	AA	AA	AA	AA	AA	AA	AA	AA	AA	AA	AA	AA	AA	AA	AA	AA	AA	AA	AA	AA	AA	AA	AA	AA	AA	AA	AA	AA
7048876|F|0-37:C>T-37:C>T	C/T	4 dna:chromosome chromosome:AGPv4:4:1:246994605:1 REF	177957667	NA	NA	NA	NA	NA	NA	NA	CC	CC	CC	CC	CC	CC	CC	CC	CC	CC	CC	CC	CC	CC	CC	CC	CC	CC	CC	CC	CC	CC	CC	CC	CC	CC	CC	CC	CC	CC
2535963|F|0-37:T>C-37:T>C	T/C	4 dna:chromosome chromosome:AGPv4:4:1:246994605:1 REF	118329620	NA	NA	NA	NA	NA	NA	NA	TT	TT	TT	TT	TT	TT	TT	TT	TT	TT	TT	TT	TT	TT	TT	TT	TT	TT	TT	TT	TT	TT	TT	TT	TT	TT	TT	TT	TT	TT
100075158|F|0-37:T>C-37:T>C	T/C	7 dna:chromosome chromosome:AGPv4:7:1:182381542:1 REF	151211359	NA	NA	NA	NA	NA	NA	NA	CC	CC	CC	CC	CC	CC	CC	CC	CC	CC	CC	CC	CC	CC	CC	CC	CC	CC	CC	CC	CC	CC	CC	CC	CC	CC	CC	CC	CC	CC
4776727|F|0-37:A>G-37:A>G	A/G	7 dna:chromosome chromosome:AGPv4:7:1:182381542:1 REF	5356807	NA	NA	NA	NA	NA	NA	NA	AA	GG	AA	AG	AA	AG	AA	AA	AA	AA	AA	AA	AA	AA	GG	AA	AA	AA	AA	AA	AA	AA	AA	AA	AA	AG	AA	AA	AA	AA
100078979|F|0-37:C>G-37:C>G	C/G	8 dna:chromosome chromosome:AGPv4:8:1:181122637:1 REF	57327910	NA	NA	NA	NA	NA	NA	NA	CC	CC	CC	CC	CC	CC	CC	CC	CC	CC	CC	CC	CC	CC	CC	CC	CC	CC	CC	CC	CC	CC	CC	CC	CC	CC	CC	CC	CC	CC
2431725|F|0-37:G>A-37:G>A	G/A	1 dna:chromosome chromosome:AGPv4:1:1:307041717:1 REF	7399144	NA	NA	NA	NA	NA	NA	NA	GG	GG	GG	GA	GG	GA	GA	AA	GG	GG	GA	GG	GG	GG	GG	GA	GA	GG	AA	AA	AA	GG	AA	AA	GG	GA	AA	GG	GG	AA
7048535|F|0-37:G>A-37:G>A	G/A	4 dna:chromosome chromosome:AGPv4:4:1:246994605:1 REF	41272827	NA	NA	NA	NA	NA	NA	NA	AA	GG	GG	GA	GA	GA	GG	GG	AA	GG	GG	GA	AA	GG	AA	GG	GG	GG	GG	GG	GG	GG	GG	AA	AA	GA	GG	AA	GG	GG
9719442|F|0-37:A>C-37:A>C	A/C	B73V4_ctg88 dna:contig contig:AGPv4:B73V4_ctg88:1:58721:1 REF	36524	NA	NA	NA	NA	NA	NA	NA	AA	AA	AA	AA	AA	AA	AA	AA	AA	AA	AA	AA	AA	AA	AA	AA	AA	AA	AA	AA	AA	AA	AA	AA	AA	AA	AA	AA	AA	AA
100082144|F|0-37:G>A-37:G>A	G/A	8 dna:chromosome chromosome:AGPv4:8:1:181122637:1 REF	57756792	NA	NA	NA	NA	NA	NA	NA	GG	GG	AA	GA	GG	GG	GA	AA	GG	GG	GA	GA	GG	GG	GG	GA	GA	GG	AA	GG	GA	AA	GG	GG	GG	GA	GG	AA	AA	GG
4771487|F|0-36:G>T-36:G>T	G/T	1 dna:chromosome chromosome:AGPv4:1:1:307041717:1 REF	25553586	NA	NA	NA	NA	NA	NA	NA	GG	GG	GG	GG	GG	GG	GG	GG	GG	GG	GG	GG	GG	GG	GG	GG	GG	GG	GG	GG	GG	GG	GG	GG	GG	GG	GG	GG	GG	GG
2631021|F|0-36:A>G-36:A>G	A/G	8 dna:chromosome chromosome:AGPv4:8:1:181122637:1 REF	132436651	NA	NA	NA	NA	NA	NA	NA	AA	AA	AA	AA	AA	AA	AA	AA	AA	AA	AA	AA	AA	AA	AA	AA	AA	AA	AA	AA	AA	AA	AA	AA	AA	AA	AA	AA	AA	AA
9687227|F|0-36:C>A-36:C>A	C/A	5 dna:chromosome chromosome:AGPv4:5:1:223902240:1 REF	953611	NA	NA	NA	NA	NA	NA	NA	CC	CC	CC	CC	CC	CC	CC	CC	CC	CC	CC	CC	CC	CC	CC	CC	CC	CC	CC	CC	CC	CC	CC	CC	CC	CC	CC	CC	CC	CC
100021632|F|0-36:A>G-36:A>G	A/G	7 dna:chromosome chromosome:AGPv4:7:1:182381542:1 REF	113906230	NA	NA	NA	NA	NA	NA	NA	GG	GG	GG	GG	GG	GG	GG	GG	GG	GG	GG	GG	GG	GG	GG	GG	GG	GG	GG	GG	GG	GG	GG	GG	GG	GG	GG	GG	GG	GG
4773222|F|0-36:T>G-36:T>G	T/G	4 dna:chromosome chromosome:AGPv4:4:1:246994605:1 REF	199818462	NA	NA	NA	NA	NA	NA	NA	GG	TT	TT	TG	GG	TG	TG	GG	GG	GG	TT	TT	GG	GG	GG	TG	TG	TT	TT	TT	GG	GG	TG	TT	TT	GG	TT	GG	TT	TT
2606061|F|0-36:T>C-36:T>C	T/C	4 dna:chromosome chromosome:AGPv4:4:1:246994605:1 REF	149281006	NA	NA	NA	NA	NA	NA	NA	CC	CC	CC	CC	CC	CC	TC	CC	CC	CC	CC	CC	CC	CC	CC	CC	CC	CC	TT	CC	CC	CC	CC	CC	CC	CC	CC	TT	CC	CC
4773801|F|0-36:C>T-36:C>T	C/T	3 dna:chromosome chromosome:AGPv4:3:1:235667834:1 REF	60732878	NA	NA	NA	NA	NA	NA	NA	CC	CC	CC	CC	CC	TT	CT	CC	CC	CT	TT	CC	CC	CC	CC	CT	CT	TT	TT	CC	CC	TT	TT	TT	TT	CT	TT	TT	CC	TT
2629924|F|0-36:T>G-36:T>G	T/G	3 dna:chromosome chromosome:AGPv4:3:1:235667834:1 REF	7821850	NA	NA	NA	NA	NA	NA	NA	GG	TG	GG	GG	GG	GG	GG	GG	GG	GG	GG	GG	GG	GG	GG	GG	GG	GG	GG	GG	GG	GG	GG	GG	GG	GG	GG	GG	GG	GG
4591250|F|0-36:G>A-36:G>A	G/A	6 dna:chromosome chromosome:AGPv4:6:1:174033170:1 REF	29356580	NA	NA	NA	NA	NA	NA	NA	GG	GG	GG	GG	GG	GG	GG	GG	GG	GG	GG	GG	GG	GG	GG	GG	GG	GG	GG	GG	GG	GG	GG	GG	GG	GG	GG	GG	GG	GG
100023190|F|0-36:A>T-36:A>T	A/T	2 dna:chromosome chromosome:AGPv4:2:1:244442276:1 REF	162101542	NA	NA	NA	NA	NA	NA	NA	TT	TT	TT	TT	TT	TT	TT	TT	TT	TT	TT	TT	TT	TT	TT	TT	TT	TT	TT	TT	TT	TT	TT	TT	TT	TT	TT	TT	TT	TT
9668816|F|0-36:C>A-36:C>A	C/A	10 dna:chromosome chromosome:AGPv4:10:1:150982314:1 REF	46972616	NA	NA	NA	NA	NA	NA	NA	CC	CC	CC	CC	CC	CC	CC	CC	CC	CC	CC	CC	CC	CC	CC	CC	CC	CC	CC	CC	CC	CC	CC	CC	CC	CC	CC	CC	CC	CC
4772256|F|0-36:A>G-36:A>G	A/G	7 dna:chromosome chromosome:AGPv4:7:1:182381542:1 REF	125598314	NA	NA	NA	NA	NA	NA	NA	AA	AA	AA	AA	AA	AA	AA	AA	AA	AA	AA	AA	AA	AA	AA	AA	AA	AA	AA	AA	AA	AA	AA	AA	AA	AA	AA	AA	AA	AA
100024761|F|0-36:A>G-36:A>G	A/G	1 dna:chromosome chromosome:AGPv4:1:1:307041717:1 REF	179011172	NA	NA	NA	NA	NA	NA	NA	AA	AA	GG	AA	AG	AG	AG	AG	AA	AA	GG	AG	GG	AA	GG	AG	AG	AA	AA	AA	GG	AA	GG	AA	GG	GG	GG	AA	GG	AA
4582800|F|0-36:G>C-36:G>C	G/C	2 dna:chromosome chromosome:AGPv4:2:1:244442276:1 REF	186868830	NA	NA	NA	NA	NA	NA	NA	GG	GG	GG	GG	GG	GG	GG	GG	GG	GG	GG	GG	GG	GG	GG	GG	GG	GG	GG	GG	GG	GG	GG	CC	GG	GG	GG	GG	GG	GG
7048223|F|0-36:C>T-36:C>T	C/T	1 dna:chromosome chromosome:AGPv4:1:1:307041717:1 REF	57451679	NA	NA	NA	NA	NA	NA	NA	CC	CC	CC	CT	CC	CC	CC	CC	CC	CC	CC	CC	CC	CC	CC	CC	CC	CC	CC	CC	CC	CC	CC	TT	CC	CC	CC	TT	CC	CC
4776007|F|0-36:G>T-36:G>T	G/T	9 dna:chromosome chromosome:AGPv4:9:1:159769782:1 REF	113642390	NA	NA	NA	NA	NA	NA	NA	GG	GG	GG	GT	GG	GG	GT	GG	GG	GG	TT	TT	GG	GG	TT	TT	GG	GG	GG	GG	TT	GG	GT	GG	GG	TT	GG	GG	GG	GG
100025395|F|0-36:T>A-36:T>A	T/A	2 dna:chromosome chromosome:AGPv4:2:1:244442276:1 REF	173519119	NA	NA	NA	NA	NA	NA	NA	TT	TT	TT	TT	TT	TT	TT	TT	TT	TT	TT	TT	TT	TT	TT	TT	TT	TT	TT	TT	TT	TT	TT	TT	TT	TT	TT	TT	TT	TT
4592754|F|0-36:T>C-36:T>C	T/C	10 dna:chromosome chromosome:AGPv4:10:1:150982314:1 REF	127960241	NA	NA	NA	NA	NA	NA	NA	TT	TT	TT	TT	TT	TT	TT	TT	TT	TT	TT	TT	TT	TT	TT	TT	TT	TT	TT	TT	TT	TT	TT	TT	TT	TT	TT	TT	TT	TT
2396060|F|0-36:C>T-36:C>T	C/T	9 dna:chromosome chromosome:AGPv4:9:1:159769782:1 REF	32542034	NA	NA	NA	NA	NA	NA	NA	CC	TT	CC	CT	CC	TT	CT	CC	CC	CC	CT	TT	CC	CC	TT	TT	CC	TT	TT	CC	TT	CC	CC	CC	TT	CT	CT	CC	CC	CC
4581869|F|0-36:G>A-36:G>A	G/A	5 dna:chromosome chromosome:AGPv4:5:1:223902240:1 REF	214804388	NA	NA	NA	NA	NA	NA	NA	GG	GG	GG	GA	GG	GG	GA	GG	GG	GG	GG	GG	GG	GG	GG	GG	GG	GG	AA	AA	GG	GG	GG	GG	GG	GG	GG	GG	GG	AA
100026838|F|0-36:C>G-36:C>G	C/G	1 dna:chromosome chromosome:AGPv4:1:1:307041717:1 REF	166628933	NA	NA	NA	NA	NA	NA	NA	GG	GG	GG	GG	GG	GG	GG	GG	GG	GG	GG	GG	GG	GG	GG	GG	GG	GG	GG	GG	GG	GG	GG	GG	GG	GG	GG	GG	GG	GG
4773802|F|0-36:A>G-36:A>G	A/G	6 dna:chromosome chromosome:AGPv4:6:1:174033170:1 REF	151830036	NA	NA	NA	NA	NA	NA	NA	AA	AA	GG	AG	AG	AG	AG	GG	AA	AG	AG	AG	GG	AA	GG	AG	GG	AA	AA	AG	AA	GG	AG	GG	AA	AG	AA	GG	GG	GG
7060618|F|0-36:C>A-36:C>A	C/A	9 dna:chromosome chromosome:AGPv4:9:1:159769782:1 REF	113038921	NA	NA	NA	NA	NA	NA	NA	CC	CC	CC	CC	CC	CC	CC	CC	CC	CC	CC	CC	CC	CC	CC	CC	CC	CC	CC	CC	CC	CC	CC	CC	CC	CC	CC	CC	CC	CC
4764487|F|0-36:T>C-36:T>C	T/C	5 dna:chromosome chromosome:AGPv4:5:1:223902240:1 REF	51596429	NA	NA	NA	NA	NA	NA	NA	TT	TT	TT	TT	TT	TC	TT	TT	TT	TT	TT	TT	TT	TT	TC	TT	TT	TT	TT	TT	TT	TT	TT	TT	TT	TC	TT	TT	TT	TT
7048670|F|0-36:C>T-36:C>T	C/T	7 dna:chromosome chromosome:AGPv4:7:1:182381542:1 REF	95424984	NA	NA	NA	NA	NA	NA	NA	CC	CC	CC	CC	CC	CC	CC	CC	CC	CC	CC	CC	CC	CC	CC	CC	CC	CC	CC	TT	CC	CC	CC	CC	CC	CC	CC	CC	CC	CC
7060692|F|0-36:C>T-36:C>T	C/T	6 dna:chromosome chromosome:AGPv4:6:1:174033170:1 REF	148080958	NA	NA	NA	NA	NA	NA	NA	CC	CC	TT	CT	CC	CC	CT	TT	CC	CC	CC	CT	CC	CC	CC	CC	CC	CC	CC	CC	CC	CC	CC	CC	CC	CC	CC	TT	TT	CC
7048753|F|0-36:G>C-36:G>C	G/C	1 dna:chromosome chromosome:AGPv4:1:1:307041717:1 REF	151469628	NA	NA	NA	NA	NA	NA	NA	GG	GG	GG	GG	GG	GG	GG	GG	GG	GG	GG	GG	GG	GG	GG	GG	GG	GG	GG	CC	GG	GG	GG	GG	GG	GG	GG	GG	GG	GG
7049263|F|0-36:T>A-36:T>A	T/A	7 dna:chromosome chromosome:AGPv4:7:1:182381542:1 REF	136908898	NA	NA	NA	NA	NA	NA	NA	TT	TT	TT	TT	TT	TT	TT	TT	TT	TT	TT	TT	TT	TT	TT	TT	TT	TT	TT	AA	TT	TT	TT	TT	TT	TT	TT	TT	TT	TT
4773337|F|0-36:C>T-36:C>T	C/T	3 dna:chromosome chromosome:AGPv4:3:1:235667834:1 REF	186202669	NA	NA	NA	NA	NA	NA	NA	CC	CC	CC	CC	CC	CC	CC	CC	CC	CC	CC	CC	CC	CC	CC	CC	CC	CC	CC	CC	CC	CC	CC	CC	CC	CC	CC	CC	CC	CC
7048287|F|0-36:C>T-36:C>T	C/T	4 dna:chromosome chromosome:AGPv4:4:1:246994605:1 REF	240416252	NA	NA	NA	NA	NA	NA	NA	CC	CC	CC	CC	CC	CC	CC	CC	CC	CC	CC	CC	CC	CC	CC	CC	CC	CC	CC	CC	CC	CC	CC	CC	CC	CC	CC	CC	CC	CC
7049409|F|0-36:G>A-36:G>A	G/A	5 dna:chromosome chromosome:AGPv4:5:1:223902240:1 REF	15869219	NA	NA	NA	NA	NA	NA	NA	AA	GG	GG	GG	GA	GG	GA	GG	AA	AA	GG	GG	AA	AA	AA	GG	GG	GG	AA	AA	GG	GG	GG	AA	GG	GA	GG	GG	GG	GG
4589406|F|0-36:A>C-36:A>C	A/C	4 dna:chromosome chromosome:AGPv4:4:1:246994605:1 REF	208863882	NA	NA	NA	NA	NA	NA	NA	AA	AA	AA	AA	AA	AA	AA	AA	AA	AA	AA	AA	AA	AA	AA	AA	AA	AA	AA	AA	AA	AA	AA	AA	AA	AA	AA	AA	AA	AA
4586993|F|0-36:C>A-36:C>A	C/A	4 dna:chromosome chromosome:AGPv4:4:1:246994605:1 REF	233439924	NA	NA	NA	NA	NA	NA	NA	CC	CC	CC	CC	CC	CC	CC	CC	CC	CC	CC	CC	CC	CC	CC	CC	CC	CC	CC	CC	CC	CC	CC	CC	CC	CC	CC	CC	CC	CC
2423030|F|0-36:T>A-36:T>A	T/A	8 dna:chromosome chromosome:AGPv4:8:1:181122637:1 REF	159812776	NA	NA	NA	NA	NA	NA	NA	TT	TT	TT	TT	TT	TT	TT	TT	TT	TT	TT	TT	TT	TT	TT	TT	TT	TT	TT	TT	TT	TT	TT	TT	TT	TT	TT	TT	TT	TT
7049899|F|0-36:A>G-36:A>G	A/G	2 dna:chromosome chromosome:AGPv4:2:1:244442276:1 REF	177218653	NA	NA	NA	NA	NA	NA	NA	AA	AG	AA	AA	AA	AA	AG	AA	AA	AA	AA	AA	AA	AA	AA	AA	AA	AA	AA	AA	AA	AA	AA	AA	AA	AA	AA	AA	AA	AA
7048528|F|0-36:G>A-36:G>A	G/A	3 dna:chromosome chromosome:AGPv4:3:1:235667834:1 REF	213111285	NA	NA	NA	NA	NA	NA	NA	GG	GG	GG	GA	GG	GG	GG	GG	GG	GG	GG	GG	GG	GG	GG	GG	GG	GG	GG	AA	GG	GG	GG	GG	GG	GG	GG	GG	GG	GG
2577871|F|0-36:A>G-36:A>G	A/G	3 dna:chromosome chromosome:AGPv4:3:1:235667834:1 REF	228240111	NA	NA	NA	NA	NA	NA	NA	AA	AG	AA	AG	AG	AA	AG	AG	AA	AG	AG	AG	AG	AG	AG	AG	AG	AA	AG	AG	AG	AG	AG	AG	AA	AG	AG	AG	AA	AA
7050204|F|0-36:C>A-36:C>A	C/A	8 dna:chromosome chromosome:AGPv4:8:1:181122637:1 REF	24126883	NA	NA	NA	NA	NA	NA	NA	CC	CC	CC	CC	CC	CA	CC	CC	CC	CC	CC	CC	CC	CC	CC	CC	CC	CC	CC	CC	CC	CC	CC	CC	CC	CC	CC	CC	CC	CC
7049887|F|0-36:T>C-36:T>C	T/C	9 dna:chromosome chromosome:AGPv4:9:1:159769782:1 REF	3893141	NA	NA	NA	NA	NA	NA	NA	TT	TT	TT	TT	TT	TT	TT	TT	TT	TT	TT	TT	TT	TT	TT	TT	TT	TT	TT	TT	TT	TT	TT	TT	TT	TT	TT	TT	TT	TT
9716371|F|0-36:G>T-36:G>T	G/T	8 dna:chromosome chromosome:AGPv4:8:1:181122637:1 REF	105237629	NA	NA	NA	NA	NA	NA	NA	GG	GG	GG	GG	GG	GG	GG	GG	GG	GG	GG	GG	GG	GG	GG	GG	GG	GG	GG	GG	GG	GG	GG	GG	GG	GG	GG	GG	GG	GG
4772765|F|0-36:A>G-36:A>G	A/G	2 dna:chromosome chromosome:AGPv4:2:1:244442276:1 REF	193720991	NA	NA	NA	NA	NA	NA	NA	GG	GG	GG	GG	GG	GG	GG	GG	GG	GG	GG	GG	GG	GG	GG	GG	GG	GG	GG	GG	GG	GG	GG	GG	GG	GG	GG	AA	GG	GG
9717338|F|0-36:G>A-36:G>A	G/A	2 dna:chromosome chromosome:AGPv4:2:1:244442276:1 REF	66403102	NA	NA	NA	NA	NA	NA	NA	GG	GA	GG	GG	GG	GG	GG	GG	GG	GG	GG	GG	GG	GG	GG	GG	GG	GG	GG	GG	GG	GG	GG	GG	GG	GG	GG	GG	GG	GG
4577343|F|0-35:C>T-35:C>T	C/T	5 dna:chromosome chromosome:AGPv4:5:1:223902240:1 REF	2620415	NA	NA	NA	NA	NA	NA	NA	CC	CC	CC	CC	CC	CC	CC	CC	CC	CC	CC	CC	CC	CC	CC	CC	CC	CC	CC	CC	CC	CC	CC	CC	CC	CC	CC	TT	CC	CC
4585163|F|0-35:C>G-35:C>G	C/G	8 dna:chromosome chromosome:AGPv4:8:1:181122637:1 REF	145383511	NA	NA	NA	NA	NA	NA	NA	CC	CC	CC	CC	CC	CC	CC	CC	CC	CC	CC	CC	CC	CC	GG	CC	CC	CC	CC	CC	CC	CC	CC	CC	CC	CC	CC	GG	CC	CC
4583183|F|0-35:A>G-35:A>G	A/G	6 dna:chromosome chromosome:AGPv4:6:1:174033170:1 REF	141999702	NA	NA	NA	NA	NA	NA	NA	GG	GG	AA	AG	GG	AG	AG	AA	GG	AG	GG	AA	GG	AA	AA	AA	AA	AA	AA	AA	AA	GG	AG	AA	GG	AA	AA	AA	AA	AA
2436661|F|0-35:G>C-35:G>C	G/C	10 dna:chromosome chromosome:AGPv4:10:1:150982314:1 REF	147515961	NA	NA	NA	NA	NA	NA	NA	GC	GC	GC	GC	GC	GC	GC	CC	GC	GC	GC	CC	GC	CC	CC	GC	GC	GC	GC	CC	GC	GC	GC	GC	GC	CC	GC	GC	GC	CC
4584519|F|0-35:G>T-35:G>T	G/T	4 dna:chromosome chromosome:AGPv4:4:1:246994605:1 REF	44660178	NA	NA	NA	NA	NA	NA	NA	GG	GG	GG	GG	GG	GG	GG	GG	GG	GG	GG	GG	GG	GG	GG	GG	GG	GG	GG	GG	GG	GG	GG	GG	GG	GG	GG	GG	GG	GG
4777888|F|0-35:C>T-35:C>T	C/T	9 dna:chromosome chromosome:AGPv4:9:1:159769782:1 REF	152188611	NA	NA	NA	NA	NA	NA	NA	TT	CC	CC	CC	TT	CC	CC	CC	TT	CT	CC	CC	CC	TT	CC	CC	CC	CC	CC	CC	CC	CC	CC	CC	CC	CC	CC	CC	CC	CC
9665455|F|0-35:G>T-35:G>T	G/T	1 dna:chromosome chromosome:AGPv4:1:1:307041717:1 REF	246033182	NA	NA	NA	NA	NA	NA	NA	GG	GG	GG	GG	GG	GG	GG	GG	GG	GG	GG	GG	GG	GG	GG	GG	GG	GG	GG	GG	GG	GG	GG	GG	GG	GG	GG	GG	GG	GG
4582289|F|0-35:G>C-35:G>C	G/C	2 dna:chromosome chromosome:AGPv4:2:1:244442276:1 REF	42061182	NA	NA	NA	NA	NA	NA	NA	GG	GG	GG	GC	GG	GC	GC	GG	GG	GG	GC	GG	GG	GG	GG	GG	GC	CC	GG	GG	GG	CC	GG	GG	CC	GG	GG	GG	GG	GC
9679648|F|0-35:T>C-35:T>C	T/C	B73V4_ctg53 dna:contig contig:AGPv4:B73V4_ctg53:1:458256:1 REF	106785	NA	NA	NA	NA	NA	NA	NA	TT	TT	TT	TT	TT	TT	TT	TT	TT	TT	TT	TT	TT	TT	TT	TT	TT	TT	TT	TT	TT	TT	TT	TT	TT	TT	TT	TT	TT	TT
2512931|F|0-35:C>G-35:C>G	C/G	2 dna:chromosome chromosome:AGPv4:2:1:244442276:1 REF	106493908	NA	NA	NA	NA	NA	NA	NA	CC	CC	CC	CC	CC	CC	CC	CC	CC	CC	CC	CC	CC	CC	CC	CC	CC	CC	CC	CC	CC	CC	CC	CC	CC	CC	CC	CC	CC	CC
2521205|F|0-35:C>T-35:C>T	C/T	8 dna:chromosome chromosome:AGPv4:8:1:181122637:1 REF	77393399	NA	NA	NA	NA	NA	NA	NA	CC	CC	CC	CC	CC	CC	CC	CC	CC	CC	CC	CC	CC	CC	CC	CC	CC	CC	CC	CC	CC	CC	CC	CC	CC	CC	CC	CC	CC	CC
9693755|F|0-35:T>C-35:T>C	T/C	6 dna:chromosome chromosome:AGPv4:6:1:174033170:1 REF	169550557	NA	NA	NA	NA	NA	NA	NA	TT	TT	TT	TT	TT	TT	TT	TT	TT	TT	TT	TT	TT	TT	TT	TT	TT	TT	TT	TT	TT	TT	TT	TT	TT	TT	TT	TT	TT	TT
2429586|F|0-35:C>T-35:C>T	C/T	5 dna:chromosome chromosome:AGPv4:5:1:223902240:1 REF	152222657	NA	NA	NA	NA	NA	NA	NA	CC	CC	CC	CC	CC	CC	CC	CC	CC	CC	CC	CC	CC	CC	CC	CC	CC	CC	CC	CC	CC	CC	CC	CC	CC	CC	CC	CC	CC	CC
2575467|F|0-35:G>T-35:G>T	G/T	3 dna:chromosome chromosome:AGPv4:3:1:235667834:1 REF	139354423	NA	NA	NA	NA	NA	NA	NA	GG	GG	GG	GG	GG	GG	GG	GG	GG	GG	GG	GG	GG	GG	GG	GG	GG	GG	GG	GG	GG	GG	GG	GG	GG	GG	GG	TT	GG	GG
9666545|F|0-35:G>A-35:G>A	G/A	5 dna:chromosome chromosome:AGPv4:5:1:223902240:1 REF	97683224	NA	NA	NA	NA	NA	NA	NA	GG	GG	GG	GG	GG	GG	GG	GG	GG	GG	GG	GG	GG	GG	GG	GG	GG	GG	GG	GG	GG	GG	GG	GG	GG	GG	GG	GG	GG	GG
4771785|F|0-35:G>C-35:G>C	G/C	10 dna:chromosome chromosome:AGPv4:10:1:150982314:1 REF	100238156	NA	NA	NA	NA	NA	NA	NA	GG	GG	GG	GC	GG	GG	GC	GG	GG	GG	GC	GG	GG	GG	GG	GG	CC	CC	GG	GG	GC	GG	GG	GG	GG	GG	GG	GG	GG	GG
2425601|F|0-35:A>C-35:A>C	A/C	8 dna:chromosome chromosome:AGPv4:8:1:181122637:1 REF	73931024	NA	NA	NA	NA	NA	NA	NA	AA	AA	AA	AA	AA	AA	AA	AC	AA	AA	AA	AA	AA	AA	AA	AC	AA	AA	AA	AA	AC	AA	AA	CC	AA	AA	AA	AA	AA	AA
2544239|F|0-35:A>T-35:A>T	A/T	1 dna:chromosome chromosome:AGPv4:1:1:307041717:1 REF	50025135	NA	NA	NA	NA	NA	NA	NA	AA	AA	AA	AA	AA	AA	AA	AA	AA	AA	AA	AA	AA	AA	AA	AA	AA	AA	AA	AA	AA	AA	AA	AA	AA	AA	AA	AA	AA	AA
4777035|F|0-35:G>C-35:G>C	G/C	10 dna:chromosome chromosome:AGPv4:10:1:150982314:1 REF	63453189	NA	NA	NA	NA	NA	NA	NA	GG	CC	GG	GG	GG	GG	GG	GG	GG	GG	GG	GG	GG	GG	GG	GG	GG	GG	GG	GG	GG	GG	GG	GG	GG	GG	GG	GG	GG	GG
4582167|F|0-35:C>G-35:C>G	C/G	6 dna:chromosome chromosome:AGPv4:6:1:174033170:1 REF	169223683	NA	NA	NA	NA	NA	NA	NA	CC	CC	CC	CC	CC	CC	CC	CC	CC	CC	CC	CC	CC	CC	CC	CC	CC	CC	CC	CC	CC	CC	CC	CC	CC	CC	CC	CC	CC	CC
2581175|F|0-35:C>G-35:C>G	C/G	8 dna:chromosome chromosome:AGPv4:8:1:181122637:1 REF	158898775	NA	NA	NA	NA	NA	NA	NA	CC	CC	CC	CC	CC	CC	CC	CC	CC	CC	CC	CC	CC	CC	CC	CC	CC	CC	CC	CC	CC	CC	CC	CC	CC	CC	CC	CC	CC	CC
9684650|F|0-35:C>G-35:C>G	C/G	1 dna:chromosome chromosome:AGPv4:1:1:307041717:1 REF	26178515	NA	NA	NA	NA	NA	NA	NA	CC	CC	GG	CC	CG	CC	CC	GG	CC	CG	CG	CC	GG	CC	GG	CG	GG	CC	CC	GG	CG	CC	GG	CC	CC	GG	GG	GG	GG	GG
9707285|F|0-35:A>C-35:A>C	A/C	5 dna:chromosome chromosome:AGPv4:5:1:223902240:1 REF	210880712	NA	NA	NA	NA	NA	NA	NA	AA	AA	AA	AA	AA	AA	AA	AA	AA	AA	AA	AA	AA	AA	AA	AA	AA	AA	AA	AA	AA	AA	AA	AA	AA	AA	AA	AA	AA	AA
4582775|F|0-35:A>C-35:A>C	A/C	7 dna:chromosome chromosome:AGPv4:7:1:182381542:1 REF	160005301	NA	NA	NA	NA	NA	NA	NA	CC	AA	CC	CC	CC	CC	CC	CC	CC	CC	CC	CC	CC	CC	CC	CC	CC	CC	AA	CC	CC	CC	CC	CC	CC	CC	CC	CC	CC	CC
4584182|F|0-35:C>G-35:C>G	C/G	5 dna:chromosome chromosome:AGPv4:5:1:223902240:1 REF	155012378	NA	NA	NA	NA	NA	NA	NA	CC	GG	GG	GG	CG	CG	GG	GG	CC	GG	GG	GG	GG	GG	GG	GG	GG	GG	GG	GG	GG	GG	GG	GG	GG	GG	GG	GG	GG	GG
9704742|F|0-35:G>A-35:G>A	G/A	3 dna:chromosome chromosome:AGPv4:3:1:235667834:1 REF	215929569	NA	NA	NA	NA	NA	NA	NA	GG	GG	AA	GG	GG	GG	GA	GG	GG	GG	GA	GG	GG	GG	GG	GA	GA	AA	GG	GG	AA	GG	GG	GG	GG	AA	AA	GG	AA	GG
2592123|F|0-35:T>C-35:T>C	T/C	3 dna:chromosome chromosome:AGPv4:3:1:235667834:1 REF	171711350	NA	NA	NA	NA	NA	NA	NA	TT	TT	TT	TT	TT	TT	TT	TT	TT	TT	TT	TT	TT	TT	TT	TT	TT	TT	TT	TT	TT	TT	TT	TT	TT	TT	TT	CC	TT	TT
9693156|F|0-35:A>G-35:A>G	A/G	10 dna:chromosome chromosome:AGPv4:10:1:150982314:1 REF	25596618	NA	NA	NA	NA	NA	NA	NA	GG	GG	GG	GG	GG	GG	GG	GG	GG	GG	GG	GG	GG	GG	AA	GG	GG	GG	GG	GG	GG	GG	GG	GG	GG	AA	GG	GG	GG	GG
2531067|F|0-35:G>A-35:G>A	G/A	5 dna:chromosome chromosome:AGPv4:5:1:223902240:1 REF	219214193	NA	NA	NA	NA	NA	NA	NA	AA	GG	GG	GA	AA	GA	GG	GG	AA	AA	GG	GG	AA	AA	GG	GG	GG	GG	AA	GG	GG	GG	GG	GG	AA	GG	GG	AA	GG	GG
9702148|F|0-35:G>A-35:G>A	G/A	1 dna:chromosome chromosome:AGPv4:1:1:307041717:1 REF	30019413	NA	NA	NA	NA	NA	NA	NA	AA	AA	AA	AA	AA	AA	AA	AA	AA	AA	AA	AA	AA	AA	GG	AA	AA	AA	AA	AA	AA	AA	AA	AA	AA	GG	AA	AA	AA	AA
4774144|F|0-35:G>A-35:G>A	G/A	7 dna:chromosome chromosome:AGPv4:7:1:182381542:1 REF	5393369	NA	NA	NA	NA	NA	NA	NA	GG	GG	GG	GG	GG	GG	GG	GG	GG	GG	GG	GG	GG	GG	GG	GG	GG	GG	GG	GG	GG	GG	GG	GG	GG	GG	GG	GG	GG	GG
2384374|F|0-35:A>G-35:A>G	A/G	6 dna:chromosome chromosome:AGPv4:6:1:174033170:1 REF	150865187	NA	NA	NA	NA	NA	NA	NA	AA	GG	AA	AG	AA	AA	AG	AA	AA	AA	AG	AG	AA	AA	AA	AG	AA	GG	AA	AA	GG	AA	AG	AA	AA	AG	GG	AA	AA	AA
100050402|F|0-35:T>A-35:T>A	T/A	5 dna:chromosome chromosome:AGPv4:5:1:223902240:1 REF	7701338	NA	NA	NA	NA	NA	NA	NA	AA	AA	AA	AA	AA	TA	AA	AA	AA	AA	AA	AA	AA	AA	AA	AA	AA	AA	AA	AA	AA	AA	AA	AA	AA	AA	AA	TA	AA	AA
9710909|F|0-35:T>C-35:T>C	T/C	2 dna:chromosome chromosome:AGPv4:2:1:244442276:1 REF	160793258	NA	NA	NA	NA	NA	NA	NA	CC	CC	CC	CC	CC	CC	CC	CC	CC	CC	CC	CC	CC	CC	CC	CC	CC	CC	CC	CC	CC	CC	CC	CC	CC	CC	CC	CC	CC	CC
2423894|F|0-35:A>C-35:A>C	A/C	1 dna:chromosome chromosome:AGPv4:1:1:307041717:1 REF	272998526	NA	NA	NA	NA	NA	NA	NA	AC	AC	CC	AC	AC	AC	AC	AC	AC	AC	AC	AC	AC	AC	CC	AC	AC	CC	AC	AC	AC	CC	AC	AC	CC	AC	AC	CC	CC	AC
4582878|F|0-35:C>T-35:C>T	C/T	8 dna:chromosome chromosome:AGPv4:8:1:181122637:1 REF	123817476	NA	NA	NA	NA	NA	NA	NA	CC	CC	TT	CC	CC	CT	CT	CC	CC	CC	CT	CC	CC	CC	CC	CC	CT	CC	CC	CC	CC	CC	CC	CC	CC	CC	CC	CC	TT	CC
4593719|F|0-35:C>T-35:C>T	C/T	2 dna:chromosome chromosome:AGPv4:2:1:244442276:1 REF	240879695	NA	NA	NA	NA	NA	NA	NA	CC	CC	CC	CC	CC	CC	CC	CC	CC	CC	CC	CC	CC	CC	CC	CC	CC	CC	CC	CC	CC	CC	CC	CC	CC	CC	CC	CC	CC	CC
2582636|F|0-35:C>T-35:C>T	C/T	3 dna:chromosome chromosome:AGPv4:3:1:235667834:1 REF	148443892	NA	NA	NA	NA	NA	NA	NA	CC	CC	CC	CC	CC	CC	CC	CC	CC	CT	CC	CC	TT	CC	CC	CC	CC	CC	CC	CC	CC	CC	CC	CC	CC	CC	CC	CC	CC	CC
100067323|F|0-35:C>T-35:C>T	C/T	1 dna:chromosome chromosome:AGPv4:1:1:307041717:1 REF	168609000	NA	NA	NA	NA	NA	NA	NA	CT	CT	CC	CC	CT	CT	CT	CC	CT	CT	CT	CT	CC	CT	CC	CT	CC	CT	CC	CC	CT	CC	CC	CC	CT	CT	CT	CC	CC	CC
9719116|F|0-35:G>A-35:G>A	G/A	5 dna:chromosome chromosome:AGPv4:5:1:223902240:1 REF	110674771	NA	NA	NA	NA	NA	NA	NA	AA	AA	AA	AA	AA	AA	AA	AA	AA	AA	AA	AA	AA	AA	AA	AA	AA	AA	GG	AA	AA	AA	AA	AA	AA	AA	AA	AA	AA	AA
7049455|F|0-35:G>A-35:G>A	G/A	1 dna:chromosome chromosome:AGPv4:1:1:307041717:1 REF	248473906	NA	NA	NA	NA	NA	NA	NA	GG	GG	GG	GG	GG	GG	GG	GG	GG	GG	GG	GG	GG	GG	GG	GG	GG	GG	GG	GG	GG	GG	GG	GG	GG	GG	GG	GG	GG	GG
[truncated: 41,695 more rows]
